# Supplementary material for: Useful distracting information: ERP correlates of distractors in stimulus-response-episodes
Source: PLoS One. 2018 Nov 1;13(11):e0206468. doi: 10.1371/journal.pone.0206468 (PMC6211706; doi:10.1371/journal.pone.0206468)
Supplement: S2 File — Behavior data for all subjects and experimental conditions. (TXT) [file pone.0206468.s002.txt]

VPN	TARGET	DISTRACTOR	Error_Percent	RT_CorrectResponses	RT_ErrorResponses
ANBR26	TRR	DC	10.3	620	692
ANMU22	TRR	DC	7.5	674	707
CAWI24	TRR	DC	2.6	727	496
CHBL26	TRR	DC	16	650	621
CHLE22	TRR	DC	2.9	687	748
COPL22	TRR	DC	7.7	570	555
DASI26	TRR	DC	0	755	NA
DOWE21	TRR	DC	5.4	691	658
FLMA23	TRR	DC	12.5	660	671
JAMA23	TRR	DC	12.5	737	670
JORI24	TRR	DC	3.1	730	736
JURO24	TRR	DC	2.6	632	720
KOPE30	TRR	DC	10.8	725	679
MEPE22	TRR	DC	11.4	609	612
NIPE25	TRR	DC	9.4	689	511
PHJE22	TRR	DC	5.1	730	812
RIBE24	TRR	DC	12.1	701	701
SIBR24	TRR	DC	17.4	656	735
STAD23	TRR	DC	4.5	780	902
SVSC24	TRR	DC	19.4	661	592
VIHA25	TRR	DC	3.6	781	732
ANBR26	TRR	DR	12.8	630	806
ANMU22	TRR	DR	9.8	670	654
CAWI24	TRR	DR	0	701	NA
CHBL26	TRR	DR	28.6	612	708
CHLE22	TRR	DR	5.3	689	628
COPL22	TRR	DR	7.7	567	556
DASI26	TRR	DR	9.7	700	988
DOWE21	TRR	DR	2.6	696	972
FLMA23	TRR	DR	2.8	641	824
JAMA23	TRR	DR	3	726	692
JORI24	TRR	DR	8.3	709	835
JURO24	TRR	DR	2.6	653	840
KOPE30	TRR	DR	11.1	682	580
MEPE22	TRR	DR	5.3	646	548
NIPE25	TRR	DR	8.8	628	609
PHJE22	TRR	DR	18.9	660	744
RIBE24	TRR	DR	14.8	627	629
SIBR24	TRR	DR	14.8	650	831
STAD23	TRR	DR	2.4	752	816
SVSC24	TRR	DR	3	670	664
VIHA25	TRR	DR	7.4	721	874
ANBR26	TRC	DC	9.3	681	724
ANMU22	TRC	DC	3.3	730	748
CAWI24	TRC	DC	9.5	744	660
CHBL26	TRC	DC	9.6	625	643
CHLE22	TRC	DC	11	716	748
COPL22	TRC	DC	8.9	604	663
DASI26	TRC	DC	4.1	793	898
DOWE21	TRC	DC	4	701	703
FLMA23	TRC	DC	6.7	722	767
JAMA23	TRC	DC	2.9	732	709
JORI24	TRC	DC	8.3	698	696
JURO24	TRC	DC	4.5	736	691
KOPE30	TRC	DC	11.3	713	736
MEPE22	TRC	DC	2.2	680	647
NIPE25	TRC	DC	6.8	667	595
PHJE22	TRC	DC	5.8	727	729
RIBE24	TRC	DC	25.8	669	634
SIBR24	TRC	DC	13.8	702	669
STAD23	TRC	DC	2.8	726	721
SVSC24	TRC	DC	9	655	658
VIHA25	TRC	DC	12.5	793	779
ANBR26	TRC	DR	14.8	705	657
ANMU22	TRC	DR	3	715	766
CAWI24	TRC	DR	3.4	749	698
CHBL26	TRC	DR	13.9	615	586
CHLE22	TRC	DR	8.8	719	735
COPL22	TRC	DR	5.8	621	621
DASI26	TRC	DR	5.2	775	830
DOWE21	TRC	DR	3.2	713	753
FLMA23	TRC	DR	4.9	720	698
JAMA23	TRC	DR	5.6	726	711
JORI24	TRC	DR	6	682	645
JURO24	TRC	DR	6.1	752	784
KOPE30	TRC	DR	11	704	686
MEPE22	TRC	DR	3.8	667	645
NIPE25	TRC	DR	7.4	666	664
PHJE22	TRC	DR	4.2	730	682
RIBE24	TRC	DR	16.8	642	654
SIBR24	TRC	DR	15.8	702	732
STAD23	TRC	DR	1.2	740	769
SVSC24	TRC	DR	11.2	625	617
VIHA25	TRC	DR	17.8	785	804
