# Supplementary material for: Useful distracting information: ERP correlates of distractors in stimulus-response-episodes
Source: PLoS One. 2018 Nov 1;13(11):e0206468. doi: 10.1371/journal.pone.0206468 (PMC6211706; doi:10.1371/journal.pone.0206468)
Supplement: S3 File — behavior data on the group level. Reaction times and error rates in percent with SE and SE. (TXT) [file pone.0206468.s003.txt]

TARGET	DISTRACTOR	RT_mean	ErrorPercent_mean	RT_var	ErrorPercent_var	RT_sd	ErrorPercent_sd	RT.std.error	ErrorPercent.std.error
TRR	DC	688.8	8.4	3134.5	29.1	56	5.4	12.2	1.2
TRR	DR	668.1	8.6	1917	45.7	43.8	6.8	9.6	1.5
TRC	DC	705.4	8.2	2191.8	27.9	46.8	5.3	10.2	1.2
TRC	DR	702.5	8.1	2361.1	25.9	48.6	5.1	10.6	1.1
