# Supplementary material for: Useful distracting information: ERP correlates of distractors in stimulus-response-episodes
Source: PLoS One. 2018 Nov 1;13(11):e0206468. doi: 10.1371/journal.pone.0206468 (PMC6211706; doi:10.1371/journal.pone.0206468)
Supplement: S4 File — ERP data on the group level. Reaction times and error rates in percent with SE and SE. (TXT) [file pone.0206468.s004.txt]

VPN	TARGET	DISTRACTOR	TIME	FP1	FP2	F3	F4	C3	C4	P3	P4	O1	O2	F7	F8	T7	T8	P7	P8	CZ	FZ	PZ	FC1	FC2	CP1	CP2	PO3	PO4	FC5	FC6	CP5	CP6	A1	A2
ANBR26	TRC	DC	-200	-0.708	-0.339	-1.053	-0.205	-0.817	-0.11	0.209	0.328	-0.102	0.174	-0.505	0.207	0.439	0.998	-0.191	0.48	-1.1	-0.64	-0.092	-1.219	-0.663	-0.672	-0.589	0.417	0.322	-0.944	-0.011	0.08	0.573	0.007	-0.007
ANBR26	TRC	DC	-196	-0.72	-0.313	-1.09	-0.103	-1.068	0.026	0.082	0.388	0.05	0.16	-0.593	0.343	0.173	1.206	-0.368	0.5	-1.07	-0.557	0.031	-1.24	-0.589	-0.747	-0.437	0.361	0.361	-1.073	0.051	-0.15	0.637	-0.063	0.063
ANBR26	TRC	DC	-192	-0.724	-0.318	-1.068	-0.074	-1.294	0.099	-0.027	0.508	0.292	0.322	-0.657	0.386	-0.065	1.33	-0.529	0.603	-1.06	-0.483	0.14	-1.237	-0.574	-0.826	-0.316	0.35	0.544	-1.159	0.051	-0.373	0.727	-0.159	0.159
ANBR26	TRC	DC	-188	-0.703	-0.329	-0.99	-0.118	-1.454	0.075	-0.123	0.642	0.529	0.702	-0.707	0.326	-0.238	1.343	-0.645	0.767	-1.08	-0.436	0.197	-1.213	-0.626	-0.902	-0.266	0.338	0.806	-1.179	-0.022	-0.562	0.794	-0.254	0.254
ANBR26	TRC	DC	-184	-0.668	-0.331	-0.886	-0.234	-1.533	-0.054	-0.21	0.717	0.692	1.082	-0.772	0.196	-0.362	1.204	-0.697	0.904	-1.12	-0.421	0.187	-1.171	-0.734	-0.966	-0.305	0.3	1.022	-1.134	-0.166	-0.707	0.787	-0.319	0.319
ANBR26	TRC	DC	-180	-0.616	-0.289	-0.75	-0.361	-1.474	-0.219	-0.236	0.731	0.774	1.249	-0.831	0.083	-0.435	0.953	-0.64	0.962	-1.105	-0.381	0.17	-1.062	-0.821	-0.951	-0.372	0.276	1.131	-1.017	-0.313	-0.767	0.727	-0.34	0.34
ANBR26	TRC	DC	-176	-0.516	-0.18	-0.554	-0.412	-1.232	-0.328	-0.146	0.73	0.798	1.237	-0.807	0.056	-0.426	0.734	-0.457	0.955	-0.957	-0.246	0.218	-0.832	-0.8	-0.796	-0.384	0.318	1.16	-0.825	-0.373	-0.699	0.672	-0.341	0.341
ANBR26	TRC	DC	-172	-0.355	-0.029	-0.314	-0.367	-0.86	-0.358	0.025	0.738	0.757	1.194	-0.682	0.098	-0.341	0.646	-0.268	0.907	-0.686	-0.027	0.339	-0.509	-0.669	-0.524	-0.325	0.403	1.158	-0.6	-0.328	-0.535	0.641	-0.325	0.325
ANBR26	TRC	DC	-168	-0.182	0.111	-0.106	-0.279	-0.495	-0.352	0.171	0.726	0.591	1.166	-0.531	0.15	-0.241	0.647	-0.247	0.82	-0.387	0.188	0.465	-0.196	-0.506	-0.242	-0.248	0.439	1.119	-0.418	-0.245	-0.377	0.603	-0.275	0.275
ANBR26	TRC	DC	-164	-0.066	0.205	0.001	-0.199	-0.239	-0.344	0.219	0.653	0.283	1.094	-0.417	0.189	-0.182	0.652	-0.414	0.71	-0.15	0.323	0.514	0.01	-0.371	-0.045	-0.205	0.37	0.994	-0.316	-0.186	-0.3	0.528	-0.201	0.201
ANBR26	TRC	DC	-160	-0.039	0.249	-0.003	-0.132	-0.117	-0.321	0.187	0.532	-0.079	0.938	-0.342	0.228	-0.185	0.636	-0.608	0.605	-0.006	0.358	0.481	0.084	-0.268	0.048	-0.194	0.237	0.78	-0.271	-0.145	-0.284	0.433	-0.128	0.128
ANBR26	TRC	DC	-156	-0.088	0.254	-0.079	-0.058	-0.094	-0.245	0.153	0.426	-0.378	0.71	-0.304	0.279	-0.194	0.624	-0.664	0.518	0.065	0.321	0.43	0.062	-0.172	0.081	-0.17	0.13	0.545	-0.25	-0.085	-0.262	0.358	-0.064	0.064
ANBR26	TRC	DC	-152	-0.174	0.231	-0.171	0.028	-0.108	-0.103	0.183	0.371	-0.541	0.441	-0.315	0.323	-0.121	0.619	-0.514	0.443	0.096	0.249	0.419	-0.003	-0.071	0.105	-0.105	0.115	0.352	-0.235	0.001	-0.182	0.328	-0.019	0.019
ANBR26	TRC	DC	-148	-0.27	0.17	-0.257	0.08	-0.128	0.065	0.287	0.368	-0.55	0.212	-0.38	0.315	0.023	0.572	-0.219	0.371	0.099	0.146	0.45	-0.085	0.006	0.135	-0.014	0.201	0.242	-0.229	0.07	-0.057	0.334	-0.03	0.03
ANBR26	TRC	DC	-144	-0.366	0.06	-0.33	0.053	-0.136	0.213	0.449	0.427	-0.404	0.152	-0.471	0.25	0.158	0.463	0.105	0.316	0.088	0.016	0.521	-0.16	0.035	0.182	0.094	0.371	0.261	-0.231	0.083	0.083	0.369	-0.114	0.114
ANBR26	TRC	DC	-140	-0.455	-0.075	-0.377	-0.049	-0.105	0.307	0.645	0.535	-0.119	0.305	-0.549	0.16	0.234	0.354	0.37	0.289	0.083	-0.124	0.618	-0.199	0.013	0.256	0.202	0.603	0.408	-0.231	0.025	0.226	0.41	-0.225	0.225
ANBR26	TRC	DC	-136	-0.55	-0.208	-0.424	-0.207	-0.054	0.301	0.812	0.618	0.204	0.588	-0.616	0.054	0.229	0.282	0.523	0.274	0.053	-0.276	0.67	-0.222	-0.072	0.308	0.249	0.832	0.596	-0.254	-0.109	0.332	0.407	-0.294	0.294
ANBR26	TRC	DC	-132	-0.665	-0.329	-0.508	-0.389	-0.022	0.181	0.906	0.642	0.486	0.895	-0.704	-0.065	0.141	0.221	0.584	0.273	-0.028	-0.443	0.639	-0.256	-0.21	0.293	0.192	1.012	0.778	-0.321	-0.288	0.364	0.344	-0.293	0.293
ANBR26	TRC	DC	-128	-0.782	-0.428	-0.623	-0.543	-0.011	-0.008	0.93	0.646	0.732	1.185	-0.815	-0.168	0.02	0.182	0.612	0.319	-0.142	-0.598	0.559	-0.298	-0.357	0.221	0.067	1.139	0.978	-0.424	-0.447	0.333	0.26	-0.245	0.245
ANBR26	TRC	DC	-124	-0.881	-0.516	-0.761	-0.656	-0.043	-0.23	0.849	0.64	0.914	1.445	-0.935	-0.224	-0.09	0.237	0.559	0.416	-0.302	-0.748	0.43	-0.37	-0.509	0.08	-0.105	1.162	1.179	-0.57	-0.562	0.232	0.18	-0.209	0.209
ANBR26	TRC	DC	-120	-0.968	-0.616	-0.928	-0.757	-0.169	-0.474	0.604	0.584	0.934	1.615	-1.052	-0.213	-0.204	0.395	0.33	0.525	-0.547	-0.926	0.21	-0.515	-0.695	-0.171	-0.334	0.993	1.312	-0.773	-0.647	0.017	0.102	-0.224	0.224
ANBR26	TRC	DC	-116	-1.044	-0.722	-1.096	-0.852	-0.386	-0.694	0.22	0.471	0.754	1.605	-1.131	-0.141	-0.326	0.586	-0.048	0.618	-0.857	-1.125	-0.086	-0.722	-0.901	-0.505	-0.591	0.638	1.332	-0.986	-0.691	-0.288	0.043	-0.279	0.279
ANBR26	TRC	DC	-112	-1.103	-0.812	-1.224	-0.929	-0.632	-0.833	-0.199	0.326	0.447	1.387	-1.13	-0.061	-0.44	0.735	-0.457	0.686	-1.154	-1.308	-0.396	-0.937	-1.072	-0.836	-0.817	0.198	1.233	-1.15	-0.675	-0.6	0.014	-0.35	0.35
ANBR26	TRC	DC	-108	-1.139	-0.868	-1.3	-0.973	-0.841	-0.857	-0.546	0.183	0.127	1.066	-1.06	-0.027	-0.549	0.791	-0.8	0.736	-1.359	-1.44	-0.646	-1.107	-1.165	-1.08	-0.961	-0.213	1.05	-1.252	-0.608	-0.852	0.014	-0.416	0.416
ANBR26	TRC	DC	-104	-1.136	-0.866	-1.321	-0.957	-0.962	-0.754	-0.736	0.102	-0.089	0.83	-0.981	-0.045	-0.661	0.714	-0.996	0.791	-1.406	-1.48	-0.753	-1.185	-1.148	-1.169	-0.967	-0.481	0.878	-1.307	-0.495	-1.003	0.058	-0.443	0.443
ANBR26	TRC	DC	-100	-1.089	-0.806	-1.293	-0.885	-0.983	-0.551	-0.744	0.118	-0.133	0.772	-0.949	-0.101	-0.766	0.51	-1.016	0.852	-1.296	-1.426	-0.687	-1.161	-1.041	-1.095	-0.823	-0.555	0.78	-1.336	-0.344	-1.044	0.149	-0.416	0.416
ANBR26	TRC	DC	-96	-1.015	-0.726	-1.243	-0.801	-0.94	-0.312	-0.607	0.2	-0.026	0.835	-0.981	-0.181	-0.844	0.275	-0.918	0.869	-1.09	-1.325	-0.494	-1.081	-0.905	-0.911	-0.585	-0.465	0.728	-1.359	-0.184	-0.988	0.252	-0.358	0.358
ANBR26	TRC	DC	-92	-0.92	-0.655	-1.178	-0.733	-0.852	-0.07	-0.365	0.333	0.157	0.939	-1.047	-0.256	-0.862	0.146	-0.753	0.832	-0.828	-1.21	-0.198	-0.973	-0.767	-0.644	-0.292	-0.254	0.707	-1.357	-0.031	-0.827	0.361	-0.301	0.301
ANBR26	TRC	DC	-88	-0.815	-0.592	-1.083	-0.679	-0.707	0.172	-0.043	0.52	0.322	0.982	-1.074	-0.29	-0.796	0.195	-0.526	0.768	-0.516	-1.078	0.188	-0.832	-0.613	-0.301	0.044	0.041	0.727	-1.298	0.112	-0.548	0.491	-0.241	0.241
ANBR26	TRC	DC	-84	-0.721	-0.537	-0.951	-0.637	-0.51	0.383	0.293	0.721	0.39	0.861	-0.991	-0.267	-0.64	0.353	-0.254	0.684	-0.193	-0.927	0.583	-0.666	-0.444	0.059	0.375	0.345	0.756	-1.174	0.211	-0.204	0.62	-0.165	0.165
ANBR26	TRC	DC	-80	-0.641	-0.494	-0.798	-0.602	-0.303	0.521	0.556	0.884	0.346	0.649	-0.793	-0.192	-0.417	0.46	-0.018	0.608	0.082	-0.763	0.89	-0.502	-0.279	0.351	0.633	0.568	0.788	-1.005	0.227	0.102	0.714	-0.093	0.093
ANBR26	TRC	DC	-76	-0.566	-0.456	-0.646	-0.559	-0.138	0.559	0.68	0.98	0.229	0.527	-0.561	-0.08	-0.206	0.397	0.098	0.582	0.266	-0.592	1.055	-0.363	-0.132	0.516	0.775	0.65	0.847	-0.824	0.147	0.269	0.746	-0.07	0.07
ANBR26	TRC	DC	-72	-0.477	-0.394	-0.496	-0.482	-0.044	0.489	0.643	0.968	0.084	0.541	-0.377	0.063	-0.08	0.166	0.088	0.575	0.341	-0.418	1.039	-0.256	-0.016	0.532	0.77	0.577	0.898	-0.644	0.009	0.27	0.684	-0.095	0.095
ANBR26	TRC	DC	-68	-0.356	-0.279	-0.334	-0.352	-0.013	0.324	0.457	0.809	-0.078	0.594	-0.252	0.219	-0.043	-0.133	-0.017	0.5	0.318	-0.235	0.828	-0.162	0.065	0.413	0.602	0.356	0.861	-0.447	-0.118	0.148	0.501	-0.111	0.111
ANBR26	TRC	DC	-64	-0.197	-0.121	-0.156	-0.171	-0.023	0.095	0.158	0.515	-0.271	0.579	-0.154	0.328	-0.067	-0.389	-0.197	0.328	0.222	-0.041	0.466	-0.066	0.108	0.196	0.295	0.026	0.704	-0.223	-0.188	-0.035	0.218	-0.077	0.077
ANBR26	TRC	DC	-60	-0.007	0.049	0.042	0.045	-0.042	-0.14	-0.178	0.162	-0.454	0.475	-0.042	0.34	-0.095	-0.531	-0.394	0.11	0.098	0.154	0.046	0.046	0.126	-0.058	-0.067	-0.325	0.461	0.03	-0.187	-0.21	-0.089	-0.016	0.016
ANBR26	TRC	DC	-56	0.189	0.202	0.244	0.257	-0.06	-0.335	-0.502	-0.188	-0.589	0.281	0.096	0.266	-0.103	-0.526	-0.566	-0.111	-0.021	0.33	-0.363	0.16	0.126	-0.307	-0.407	-0.64	0.167	0.275	-0.144	-0.359	-0.356	0.03	-0.03
ANBR26	TRC	DC	-52	0.359	0.299	0.408	0.411	-0.093	-0.481	-0.806	-0.512	-0.702	-0.018	0.232	0.16	-0.12	-0.415	-0.732	-0.341	-0.12	0.461	-0.734	0.251	0.107	-0.534	-0.677	-0.923	-0.162	0.447	-0.112	-0.516	-0.564	0.052	-0.052
ANBR26	TRC	DC	-48	0.5	0.333	0.532	0.504	-0.115	-0.544	-1.034	-0.758	-0.772	-0.332	0.354	0.098	-0.156	-0.257	-0.864	-0.545	-0.154	0.565	-1	0.335	0.1	-0.686	-0.818	-1.134	-0.456	0.541	-0.09	-0.663	-0.681	0.057	-0.057
ANBR26	TRC	DC	-44	0.619	0.348	0.653	0.577	-0.071	-0.474	-1.098	-0.845	-0.734	-0.467	0.481	0.115	-0.162	-0.066	-0.874	-0.624	-0.083	0.674	-1.077	0.445	0.155	-0.693	-0.776	-1.194	-0.606	0.612	-0.026	-0.727	-0.66	0.047	-0.047
ANBR26	TRC	DC	-40	0.691	0.362	0.762	0.618	0.046	-0.276	-0.971	-0.752	-0.6	-0.344	0.594	0.162	-0.097	0.12	-0.72	-0.537	0.073	0.771	-0.94	0.565	0.265	-0.538	-0.57	-1.078	-0.565	0.683	0.085	-0.658	-0.499	0.029	-0.029
ANBR26	TRC	DC	-36	0.675	0.353	0.808	0.585	0.202	-0.015	-0.695	-0.523	-0.429	-0.11	0.641	0.174	0.042	0.228	-0.454	-0.353	0.256	0.805	-0.638	0.642	0.374	-0.266	-0.274	-0.823	-0.396	0.726	0.195	-0.47	-0.258	0.021	-0.021
ANBR26	TRC	DC	-32	0.577	0.319	0.759	0.486	0.357	0.237	-0.342	-0.238	-0.226	0.052	0.594	0.157	0.221	0.257	-0.165	-0.162	0.406	0.756	-0.266	0.647	0.443	0.045	0.033	-0.487	-0.205	0.715	0.272	-0.213	0.002	0.03	-0.03
ANBR26	TRC	DC	-28	0.438	0.279	0.622	0.373	0.462	0.437	0.007	0.039	0.03	0.123	0.469	0.141	0.375	0.305	0.069	0.018	0.475	0.631	0.079	0.574	0.458	0.311	0.292	-0.131	-0.047	0.631	0.332	0.046	0.246	0.037	-0.037
ANBR26	TRC	DC	-24	0.296	0.231	0.418	0.276	0.479	0.551	0.298	0.256	0.297	0.15	0.307	0.123	0.455	0.43	0.25	0.181	0.446	0.444	0.333	0.431	0.417	0.477	0.473	0.2	0.056	0.474	0.378	0.267	0.442	0.038	-0.038
ANBR26	TRC	DC	-20	0.16	0.156	0.161	0.168	0.392	0.538	0.498	0.344	0.493	0.07	0.137	0.065	0.448	0.548	0.423	0.253	0.319	0.191	0.445	0.221	0.304	0.515	0.535	0.472	0.047	0.257	0.362	0.436	0.514	0.059	-0.059
ANBR26	TRC	DC	-16	0.001	0.042	-0.13	0.013	0.218	0.366	0.591	0.253	0.587	-0.186	-0.033	-0.058	0.355	0.503	0.595	0.187	0.097	-0.119	0.39	-0.041	0.101	0.42	0.438	0.666	-0.115	0.001	0.248	0.541	0.399	0.096	-0.096
ANBR26	TRC	DC	-12	-0.212	-0.1	-0.414	-0.196	0.004	0.061	0.593	0.027	0.629	-0.497	-0.189	-0.239	0.192	0.237	0.752	0.039	-0.205	-0.455	0.21	-0.326	-0.183	0.226	0.196	0.792	-0.351	-0.259	0.049	0.573	0.132	0.107	-0.107
ANBR26	TRC	DC	-8	-0.47	-0.258	-0.655	-0.442	-0.216	-0.311	0.524	-0.247	0.668	-0.705	-0.331	-0.452	0.001	-0.151	0.883	-0.118	-0.57	-0.784	-0.023	-0.612	-0.523	-0.029	-0.14	0.855	-0.551	-0.496	-0.218	0.533	-0.205	0.053	-0.053
ANBR26	TRC	DC	-4	-0.711	-0.398	-0.834	-0.677	-0.427	-0.667	0.396	-0.498	0.721	-0.754	-0.49	-0.641	-0.183	-0.5	0.949	-0.251	-0.955	-1.075	-0.266	-0.881	-0.868	-0.313	-0.502	0.839	-0.672	-0.686	-0.506	0.421	-0.528	-0.052	0.052
ANBR26	TRC	DC	0	-0.867	-0.474	-0.946	-0.832	-0.617	-0.933	0.222	-0.675	0.77	-0.626	-0.682	-0.751	-0.36	-0.686	0.893	-0.338	-1.289	-1.298	-0.475	-1.109	-1.147	-0.579	-0.808	0.737	-0.703	-0.807	-0.718	0.245	-0.759	-0.144	0.144
ANBR26	TRC	DC	4	-0.929	-0.484	-1.012	-0.894	-0.789	-1.089	0.017	-0.77	0.759	-0.392	-0.881	-0.799	-0.532	-0.703	0.71	-0.377	-1.531	-1.453	-0.628	-1.29	-1.335	-0.798	-1.016	0.557	-0.67	-0.862	-0.81	0.031	-0.874	-0.19	0.19
ANBR26	TRC	DC	8	-0.936	-0.47	-1.067	-0.913	-0.946	-1.185	-0.201	-0.832	0.62	-0.205	-1.04	-0.858	-0.64	-0.664	0.457	-0.414	-1.703	-1.578	-0.741	-1.448	-1.469	-0.976	-1.153	0.317	-0.651	-0.864	-0.843	-0.174	-0.936	-0.204	0.204
ANBR26	TRC	DC	12	-0.928	-0.468	-1.132	-0.94	-1.066	-1.269	-0.398	-0.899	0.367	-0.144	-1.119	-0.947	-0.618	-0.675	0.194	-0.493	-1.825	-1.694	-0.817	-1.59	-1.584	-1.108	-1.246	0.063	-0.687	-0.817	-0.882	-0.326	-1.004	-0.195	0.195
ANBR26	TRC	DC	16	-0.919	-0.473	-1.186	-0.962	-1.109	-1.317	-0.518	-0.937	0.108	-0.172	-1.094	-0.986	-0.472	-0.718	-0.05	-0.596	-1.863	-1.768	-0.811	-1.684	-1.651	-1.147	-1.26	-0.13	-0.727	-0.71	-0.91	-0.392	-1.06	-0.16	0.16
ANBR26	TRC	DC	20	-0.88	-0.445	-1.179	-0.924	-1.044	-1.265	-0.526	-0.892	-0.05	-0.18	-0.978	-0.886	-0.282	-0.693	-0.264	-0.658	-1.754	-1.734	-0.692	-1.665	-1.603	-1.055	-1.141	-0.223	-0.683	-0.546	-0.864	-0.372	-1.048	-0.116	0.116
ANBR26	TRC	DC	24	-0.775	-0.353	-1.081	-0.804	-0.887	-1.097	-0.454	-0.744	-0.112	-0.056	-0.834	-0.663	-0.152	-0.528	-0.455	-0.622	-1.492	-1.561	-0.495	-1.504	-1.418	-0.864	-0.892	-0.251	-0.51	-0.36	-0.745	-0.312	-0.94	-0.095	0.095
ANBR26	TRC	DC	28	-0.599	-0.197	-0.893	-0.624	-0.691	-0.862	-0.366	-0.523	-0.151	0.188	-0.719	-0.416	-0.125	-0.219	-0.614	-0.478	-1.141	-1.279	-0.29	-1.223	-1.141	-0.644	-0.569	-0.265	-0.237	-0.178	-0.601	-0.258	-0.749	-0.108	0.108
ANBR26	TRC	DC	32	-0.395	-0.009	-0.648	-0.416	-0.502	-0.628	-0.291	-0.297	-0.212	0.391	-0.657	-0.23	-0.163	0.139	-0.676	-0.284	-0.784	-0.957	-0.144	-0.887	-0.841	-0.45	-0.25	-0.268	0.032	-0.012	-0.47	-0.21	-0.528	-0.141	0.141
ANBR26	TRC	DC	36	-0.239	0.153	-0.408	-0.22	-0.353	-0.459	-0.236	-0.15	-0.287	0.39	-0.665	-0.127	-0.207	0.333	-0.597	-0.126	-0.494	-0.675	-0.11	-0.573	-0.589	-0.32	-0.024	-0.253	0.175	0.103	-0.375	-0.158	-0.356	-0.182	0.182
ANBR26	TRC	DC	40	-0.168	0.244	-0.231	-0.062	-0.248	-0.38	-0.207	-0.117	-0.355	0.186	-0.73	-0.081	-0.229	0.215	-0.431	-0.054	-0.301	-0.477	-0.19	-0.336	-0.415	-0.257	0.069	-0.239	0.163	0.148	-0.323	-0.103	-0.283	-0.216	0.216
ANBR26	TRC	DC	44	-0.155	0.265	-0.128	0.068	-0.164	-0.361	-0.202	-0.16	-0.398	-0.057	-0.796	-0.047	-0.238	-0.112	-0.276	-0.044	-0.174	-0.35	-0.323	-0.176	-0.299	-0.225	0.063	-0.241	0.076	0.146	-0.294	-0.05	-0.29	-0.236	0.236
ANBR26	TRC	DC	48	-0.138	0.241	-0.07	0.188	-0.088	-0.354	-0.209	-0.221	-0.406	-0.166	-0.795	-0.006	-0.257	-0.396	-0.178	-0.035	-0.061	-0.263	-0.441	-0.072	-0.207	-0.19	0.018	-0.255	0.003	0.129	-0.271	-0.005	-0.333	-0.228	0.228
ANBR26	TRC	DC	52	-0.088	0.198	-0.031	0.284	-0.033	-0.334	-0.231	-0.263	-0.388	-0.103	-0.716	0.017	-0.295	-0.51	-0.134	0.008	0.061	-0.196	-0.515	-0.005	-0.121	-0.146	-0.029	-0.276	-0.013	0.112	-0.254	0.011	-0.371	-0.19	0.19
ANBR26	TRC	DC	56	-0.041	0.141	0.002	0.32	-0.029	-0.306	-0.271	-0.271	-0.38	0.059	-0.62	-0.032	-0.361	-0.52	-0.119	0.066	0.179	-0.141	-0.538	0.036	-0.045	-0.111	-0.061	-0.294	0.046	0.099	-0.273	-0.026	-0.39	-0.159	0.159
ANBR26	TRC	DC	60	-0.033	0.076	0.055	0.296	-0.071	-0.251	-0.297	-0.203	-0.376	0.2	-0.558	-0.168	-0.455	-0.485	-0.086	0.153	0.287	-0.073	-0.496	0.089	0.038	-0.081	-0.048	-0.261	0.189	0.102	-0.332	-0.104	-0.354	-0.163	0.163
ANBR26	TRC	DC	64	-0.041	0.045	0.17	0.294	-0.112	-0.095	-0.254	0.007	-0.314	0.221	-0.51	-0.308	-0.543	-0.347	0	0.354	0.427	0.064	-0.359	0.208	0.192	-0.015	0.08	-0.12	0.426	0.158	-0.356	-0.175	-0.178	-0.17	0.17
ANBR26	TRC	DC	68	-0.029	0.065	0.343	0.392	-0.113	0.225	-0.138	0.393	-0.154	0.135	-0.44	-0.352	-0.594	-0.081	0.118	0.77	0.64	0.29	-0.121	0.414	0.471	0.11	0.365	0.134	0.761	0.275	-0.248	-0.214	0.209	-0.149	0.149
ANBR26	TRC	DC	72	-0.006	0.103	0.51	0.582	-0.105	0.669	-0.016	0.891	0.082	0.013	-0.38	-0.293	-0.645	0.226	0.198	1.398	0.897	0.552	0.169	0.65	0.837	0.247	0.757	0.421	1.141	0.405	-0.002	-0.261	0.757	-0.132	0.132
ANBR26	TRC	DC	76	0.002	0.118	0.601	0.784	-0.158	1.111	0.025	1.408	0.341	-0.071	-0.39	-0.208	-0.774	0.49	0.184	2.162	1.108	0.756	0.429	0.82	1.166	0.315	1.144	0.653	1.528	0.477	0.288	-0.386	1.343	-0.159	0.159
ANBR26	TRC	DC	80	-0.028	0.077	0.586	0.912	-0.307	1.444	-0.021	1.943	0.636	-0.004	-0.489	-0.17	-1.015	0.703	0.108	3.047	1.195	0.826	0.638	0.857	1.342	0.287	1.472	0.842	2.004	0.451	0.52	-0.606	1.914	-0.226	0.226
ANBR26	TRC	DC	84	-0.139	-0.05	0.474	0.927	-0.486	1.676	-0.056	2.57	1.045	0.281	-0.66	-0.2	-1.32	0.874	0.118	4.096	1.182	0.743	0.855	0.769	1.353	0.236	1.792	1.093	2.675	0.338	0.661	-0.847	2.515	-0.305	0.305
ANBR26	TRC	DC	88	-0.378	-0.265	0.294	0.858	-0.566	1.907	0.039	3.341	1.592	0.761	-0.878	-0.253	-1.572	1.011	0.372	5.336	1.197	0.555	1.148	0.637	1.315	0.291	2.197	1.484	3.555	0.176	0.753	-0.976	3.202	-0.369	0.369
ANBR26	TRC	DC	92	-0.731	-0.526	0.083	0.772	-0.446	2.256	0.316	4.267	2.178	1.444	-1.106	-0.256	-1.669	1.16	0.898	6.756	1.393	0.354	1.568	0.565	1.387	0.561	2.78	1.99	4.581	0.019	0.874	-0.881	4.007	-0.384	0.384
ANBR26	TRC	DC	96	-1.122	-0.792	-0.121	0.719	-0.13	2.754	0.716	5.265	2.571	2.278	-1.3	-0.195	-1.584	1.346	1.563	8.235	1.797	0.21	2.129	0.595	1.617	1.055	3.554	2.464	5.561	-0.084	1.067	-0.539	4.88	-0.366	0.366
ANBR26	TRC	DC	100	-1.474	-1.036	-0.292	0.695	0.279	3.297	1.08	6.1	2.415	2.896	-1.434	-0.115	-1.355	1.556	2.116	9.448	2.256	0.119	2.747	0.678	1.896	1.642	4.381	2.658	6.081	-0.114	1.29	-0.054	5.636	-0.382	0.382
ANBR26	TRC	DC	104	-1.722	-1.203	-0.389	0.708	0.668	3.757	1.26	6.507	1.373	2.768	-1.501	-0.029	-1.055	1.789	2.289	9.956	2.603	0.071	3.312	0.76	2.093	2.17	5.076	2.355	5.715	-0.056	1.502	0.418	6.063	-0.465	0.465
ANBR26	TRC	DC	108	-1.772	-1.184	-0.29	0.858	1.075	4.178	1.312	6.492	-0.6	1.71	-1.472	0.136	-0.746	2.07	1.992	9.523	2.903	0.16	3.891	0.926	2.274	2.686	5.661	1.604	4.446	0.181	1.779	0.849	6.168	-0.585	0.585
ANBR26	TRC	DC	112	-1.511	-0.857	0.188	1.325	1.739	4.816	1.522	6.365	-3.207	-0.013	-1.231	0.521	-0.386	2.459	1.382	8.252	3.47	0.58	4.743	1.409	2.715	3.461	6.408	0.729	2.69	0.755	2.321	1.411	6.214	-0.693	0.693
ANBR26	TRC	DC	116	-0.867	-0.139	1.159	2.251	2.923	5.922	2.167	6.433	-6.052	-2.053	-0.634	1.234	0.165	3.069	0.713	6.364	4.621	1.493	6.072	2.42	3.697	4.754	7.569	0.06	0.914	1.771	3.299	2.32	6.471	-0.748	0.748
ANBR26	TRC	DC	120	0.141	0.954	2.569	3.636	4.695	7.547	3.307	6.809	-8.806	-4.027	0.364	2.244	1.022	3.956	0.164	4.088	6.443	2.918	7.875	3.993	5.317	6.608	9.171	-0.268	-0.547	3.187	4.73	3.655	7.031	-0.731	0.731
ANBR26	TRC	DC	124	1.416	2.306	4.226	5.324	6.877	9.516	4.806	7.451	-11.201	-5.477	1.647	3.409	2.194	5.011	-0.209	1.691	8.734	4.714	9.969	5.95	7.42	8.833	11.029	-0.275	-1.475	4.835	6.469	5.325	7.821	-0.659	0.659
ANBR26	TRC	DC	128	2.786	3.71	5.86	7.027	9.092	11.467	6.38	8.166	-13.073	-6.174	2.974	4.548	3.516	5.995	-0.485	-0.601	11.053	6.584	12.035	7.942	9.607	11.054	12.786	-0.104	-1.858	6.461	8.204	7.074	8.621	-0.573	0.573
ANBR26	TRC	DC	132	4.033	4.925	7.208	8.413	10.937	12.979	7.707	8.676	-14.395	-6.328	4.08	5.482	4.698	6.721	-0.789	-2.675	12.917	8.176	13.711	9.587	11.406	12.858	14.056	0.052	-1.916	7.804	9.573	8.572	9.151	-0.523	0.523
ANBR26	TRC	DC	136	4.979	5.773	8.103	9.279	12.174	13.795	8.591	8.772	-15.199	-6.333	4.784	6.084	5.52	7.149	-1.125	-4.47	14.068	9.253	14.759	10.66	12.535	13.999	14.615	0.079	-1.919	8.69	10.372	9.606	9.23	-0.522	0.522
ANBR26	TRC	DC	140	5.541	6.184	8.503	9.603	12.777	13.889	9.013	8.4	-15.485	-6.363	5.062	6.302	5.934	7.27	-1.363	-5.909	14.529	9.754	15.12	11.134	12.979	14.455	14.445	-0.004	-2.004	9.08	10.613	10.148	8.84	-0.531	0.531
ANBR26	TRC	DC	144	5.75	6.207	8.486	9.481	12.859	13.389	9.069	7.652	-15.198	-6.275	5.039	6.181	6.018	7.07	-1.371	-6.931	14.475	9.762	14.875	11.126	12.889	14.342	13.678	-0.099	-2.129	9.069	10.426	10.298	8.066	-0.479	0.479
ANBR26	TRC	DC	148	5.712	5.973	8.199	9.051	12.573	12.446	8.866	6.671	-14.351	-5.892	4.875	5.82	5.871	6.558	-1.134	-7.578	14.076	9.444	14.169	10.808	12.443	13.812	12.495	-0.131	-2.191	8.812	9.94	10.172	7.009	-0.35	0.35
ANBR26	TRC	DC	152	5.532	5.612	7.775	8.43	12.04	11.17	8.459	5.549	-13.103	-5.243	4.665	5.296	5.56	5.746	-0.774	-7.989	13.41	8.95	13.108	10.316	11.75	12.971	11.032	-0.122	-2.16	8.427	9.221	9.831	5.732	-0.211	0.211
ANBR26	TRC	DC	156	5.283	5.204	7.321	7.716	11.365	9.666	7.895	4.35	-11.648	-4.541	4.455	4.683	5.153	4.688	-0.423	-8.294	12.521	8.391	11.765	9.749	10.887	11.912	9.398	-0.113	-2.068	8.007	8.317	9.322	4.303	-0.11	0.11
ANBR26	TRC	DC	160	5.029	4.806	6.943	7.02	10.683	8.119	7.278	3.182	-10.1	-3.959	4.289	4.09	4.733	3.503	-0.15	-8.546	11.539	7.872	10.267	9.224	9.987	10.793	7.768	-0.077	-1.914	7.655	7.346	8.748	2.868	-0.01	0.01
ANBR26	TRC	DC	164	4.835	4.471	6.725	6.454	10.134	6.755	6.732	2.186	-8.512	-3.448	4.211	3.632	4.368	2.348	0.029	-8.743	10.651	7.487	8.782	8.848	9.219	9.791	6.338	0.035	-1.642	7.458	6.48	8.237	1.615	0.123	-0.123
ANBR26	TRC	DC	168	4.757	4.229	6.686	6.085	9.766	5.725	6.309	1.427	-6.936	-2.895	4.238	3.353	4.084	1.359	0.141	-8.886	9.97	7.279	7.401	8.659	8.679	8.987	5.199	0.217	-1.261	7.434	5.853	7.848	0.654	0.288	-0.288
ANBR26	TRC	DC	172	4.814	4.084	6.784	5.924	9.523	5.053	5.963	0.871	-5.436	-2.307	4.341	3.242	3.867	0.597	0.216	-8.977	9.493	7.242	6.109	8.625	8.374	8.341	4.315	0.401	-0.864	7.531	5.499	7.539	-0.008	0.477	-0.477
ANBR26	TRC	DC	176	4.984	4.039	6.99	5.958	9.339	4.69	5.627	0.47	-4.048	-1.703	4.481	3.303	3.703	0.058	0.278	-8.979	9.185	7.368	4.881	8.714	8.277	7.785	3.636	0.539	-0.513	7.699	5.376	7.239	-0.405	0.665	-0.665
ANBR26	TRC	DC	180	5.238	4.125	7.302	6.161	9.204	4.574	5.285	0.201	-2.763	-1.112	4.619	3.544	3.597	-0.272	0.356	-8.839	9.047	7.658	3.732	8.931	8.367	7.303	3.144	0.647	-0.217	7.919	5.414	6.925	-0.582	0.802	-0.802
ANBR26	TRC	DC	184	5.537	4.345	7.695	6.478	9.131	4.629	4.971	0.055	-1.536	-0.628	4.729	3.919	3.536	-0.436	0.486	-8.544	9.068	8.066	2.722	9.262	8.584	6.917	2.836	0.781	0.044	8.163	5.534	6.621	-0.588	0.858	-0.858
ANBR26	TRC	DC	188	5.814	4.637	8.087	6.808	9.098	4.779	4.712	0.058	-0.349	-0.274	4.814	4.328	3.474	-0.508	0.65	-8.091	9.177	8.487	1.928	9.629	8.817	6.641	2.713	0.982	0.357	8.365	5.656	6.341	-0.451	0.851	-0.851
ANBR26	TRC	DC	192	5.999	4.9	8.375	7.04	9.037	4.968	4.499	0.27	0.767	0.125	4.879	4.65	3.371	-0.493	0.745	-7.434	9.266	8.792	1.414	9.914	8.957	6.444	2.763	1.243	0.871	8.448	5.724	6.048	-0.153	0.807	-0.807
ANBR26	TRC	DC	196	6.051	5.045	8.488	7.105	8.904	5.195	4.343	0.778	1.848	0.844	4.909	4.819	3.225	-0.337	0.717	-6.495	9.268	8.897	1.238	10.035	8.953	6.309	2.995	1.59	1.735	8.375	5.738	5.716	0.344	0.735	-0.735
ANBR26	TRC	DC	200	5.944	5.018	8.407	6.989	8.701	5.479	4.309	1.645	3.004	1.971	4.851	4.829	3.06	-0.085	0.647	-5.265	9.188	8.777	1.476	9.969	8.817	6.268	3.451	2.111	3.017	8.167	5.716	5.378	1.049	0.654	-0.654
ANBR26	TRC	DC	204	5.655	4.796	8.148	6.712	8.455	5.813	4.45	2.844	4.282	3.31	4.658	4.703	2.9	0.146	0.639	-3.878	9.061	8.449	2.164	9.734	8.591	6.36	4.154	2.866	4.619	7.862	5.648	5.086	1.899	0.584	-0.584
ANBR26	TRC	DC	208	5.2	4.4	7.771	6.323	8.207	6.163	4.779	4.266	5.647	4.599	4.33	4.473	2.776	0.333	0.768	-2.514	8.931	7.964	3.256	9.381	8.319	6.601	5.069	3.84	6.347	7.507	5.51	4.893	2.782	0.534	-0.534
ANBR26	TRC	DC	212	4.634	3.879	7.345	5.883	8.005	6.494	5.294	5.777	7.048	5.696	3.912	4.15	2.713	0.494	1.09	-1.285	8.838	7.388	4.655	8.972	8.039	6.993	6.119	4.994	8.043	7.155	5.315	4.857	3.595	0.524	-0.524
ANBR26	TRC	DC	216	4.031	3.302	6.924	5.448	7.899	6.817	6.005	7.323	8.463	6.686	3.478	3.758	2.716	0.618	1.604	-0.165	8.823	6.788	6.297	8.568	7.792	7.557	7.265	6.299	9.701	6.857	5.111	5.032	4.331	0.562	-0.562
ANBR26	TRC	DC	220	3.454	2.72	6.533	5.053	7.913	7.178	6.908	8.924	9.875	7.766	3.087	3.349	2.766	0.723	2.25	0.986	8.901	6.203	8.126	8.198	7.608	8.296	8.489	7.714	11.405	6.619	4.939	5.421	5.076	0.61	-0.61
ANBR26	TRC	DC	224	2.912	2.125	6.155	4.682	8.02	7.594	7.944	10.548	11.221	8.969	2.745	2.952	2.817	0.834	2.955	2.259	9.033	5.619	10.019	7.838	7.46	9.149	9.735	9.154	13.12	6.4	4.79	5.964	5.887	0.612	-0.612
ANBR26	TRC	DC	228	2.371	1.5	5.76	4.313	8.172	8.064	9.035	12.101	12.407	10.118	2.429	2.584	2.837	0.976	3.676	3.624	9.17	5.009	11.828	7.456	7.32	10.042	10.942	10.543	14.682	6.168	4.676	6.595	6.769	0.553	-0.553
ANBR26	TRC	DC	232	1.803	0.871	5.344	3.969	8.331	8.606	10.097	13.502	13.34	11.005	2.126	2.3	2.82	1.204	4.381	5.002	9.292	4.376	13.427	7.052	7.192	10.898	12.073	11.801	15.94	5.917	4.662	7.257	7.721	0.469	-0.469
ANBR26	TRC	DC	236	1.205	0.271	4.885	3.657	8.402	9.181	10.991	14.665	13.916	11.472	1.803	2.12	2.713	1.541	4.99	6.298	9.332	3.712	14.665	6.596	7.043	11.583	13.046	12.807	16.808	5.612	4.764	7.84	8.696	0.401	-0.401
ANBR26	TRC	DC	240	0.572	-0.32	4.329	3.312	8.247	9.658	11.566	15.504	14.087	11.459	1.401	1.984	2.431	1.96	5.418	7.424	9.17	2.98	15.403	6.016	6.772	11.938	13.733	13.449	17.28	5.192	4.897	8.206	9.581	0.348	-0.348
ANBR26	TRC	DC	244	-0.077	-0.927	3.671	2.874	7.809	9.937	11.782	16.017	13.936	11.062	0.902	1.83	1.962	2.443	5.698	8.39	8.751	2.174	15.628	5.288	6.318	11.91	14.075	13.735	17.454	4.649	4.969	8.296	10.301	0.278	-0.278
ANBR26	TRC	DC	248	-0.692	-1.524	2.975	2.358	7.185	10.03	11.738	16.289	13.634	10.496	0.352	1.654	1.425	2.958	5.977	9.265	8.139	1.353	15.456	4.48	5.729	11.591	14.119	13.792	17.484	4.045	4.959	8.186	10.877	0.169	-0.169
ANBR26	TRC	DC	252	-1.218	-2.043	2.302	1.842	6.541	10.02	11.6	16.452	13.375	10.029	-0.173	1.48	0.991	3.429	6.399	10.123	7.462	0.594	15.06	3.69	5.12	11.139	13.989	13.794	17.537	3.453	4.888	8.038	11.389	0.044	-0.044
ANBR26	TRC	DC	256	-1.63	-2.43	1.674	1.391	5.97	9.97	11.492	16.613	13.342	9.945	-0.607	1.334	0.741	3.792	6.966	11	6.816	-0.062	14.591	2.965	4.575	10.674	13.803	13.877	17.728	2.915	4.779	7.97	11.899	-0.054	0.054
ANBR26	TRC	DC	260	-1.942	-2.692	1.072	1.005	5.441	9.867	11.421	16.756	13.591	10.323	-0.929	1.214	0.622	4.027	7.546	11.804	6.195	-0.642	14.091	2.278	4.074	10.201	13.583	14.051	17.998	2.425	4.627	7.97	12.354	-0.116	0.116
ANBR26	TRC	DC	264	-2.22	-2.893	0.452	0.625	4.886	9.667	11.322	16.762	13.98	10.849	-1.199	1.083	0.519	4.131	8.007	12.357	5.54	-1.224	13.531	1.559	3.549	9.672	13.276	14.216	18.135	1.934	4.417	7.953	12.634	-0.166	0.166
ANBR26	TRC	DC	268	-2.522	-3.09	-0.196	0.211	4.313	9.4	11.189	16.611	14.39	11.202	-1.507	0.925	0.347	4.121	8.31	12.602	4.884	-1.84	12.976	0.809	3.004	9.137	12.914	14.331	18.058	1.407	4.168	7.874	12.722	-0.226	0.226
ANBR26	TRC	DC	272	-2.836	-3.275	-0.804	-0.208	3.83	9.181	11.125	16.446	14.901	11.504	-1.873	0.777	0.096	4.08	8.511	12.675	4.371	-2.425	12.611	0.131	2.536	8.756	12.643	14.488	17.934	0.893	3.945	7.783	12.729	-0.298	0.298
ANBR26	TRC	DC	276	-3.116	-3.419	-1.295	-0.59	3.526	9.078	11.203	16.358	15.579	11.947	-2.25	0.677	-0.183	4.084	8.691	12.688	4.113	-2.901	12.541	-0.371	2.221	8.635	12.553	14.761	17.872	0.466	3.774	7.732	12.727	-0.365	0.365
ANBR26	TRC	DC	280	-3.335	-3.525	-1.652	-0.918	3.389	9.057	11.373	16.297	16.28	12.373	-2.591	0.638	-0.438	4.119	8.884	12.616	4.094	-3.25	12.697	-0.679	2.058	8.733	12.596	15.083	17.798	0.144	3.626	7.715	12.68	-0.418	0.418
ANBR26	TRC	DC	284	-3.474	-3.577	-1.888	-1.166	3.326	9.073	11.527	16.224	16.782	12.645	-2.847	0.661	-0.65	4.153	9.038	12.483	4.232	-3.475	12.957	-0.829	2.012	8.932	12.701	15.327	17.679	-0.083	3.487	7.669	12.578	-0.449	0.449
ANBR26	TRC	DC	288	-3.511	-3.555	-2.029	-1.328	3.218	9.088	11.559	16.13	16.945	12.774	-2.995	0.691	-0.848	4.147	9.046	12.376	4.431	-3.604	13.212	-0.894	2.029	9.101	12.808	15.384	17.527	-0.255	3.355	7.495	12.428	-0.451	0.451
ANBR26	TRC	DC	292	-3.468	-3.484	-2.129	-1.459	2.982	9.04	11.405	15.95	16.698	12.548	-3.075	0.636	-1.067	4.03	8.857	12.246	4.609	-3.699	13.373	-0.96	2.031	9.153	12.853	15.203	17.24	-0.432	3.208	7.126	12.176	-0.418	0.418
ANBR26	TRC	DC	296	-3.394	-3.405	-2.198	-1.585	2.67	8.929	11.124	15.662	16.085	11.711	-3.147	0.505	-1.309	3.78	8.566	11.991	4.782	-3.783	13.464	-1.039	2.016	9.137	12.852	14.86	16.751	-0.624	3.053	6.622	11.796	-0.353	0.353
ANBR26	TRC	DC	300	-3.295	-3.3	-2.171	-1.63	2.448	8.864	10.882	15.389	15.324	10.479	-3.211	0.417	-1.543	3.454	8.34	11.658	5.08	-3.775	13.618	-1.014	2.108	9.209	12.926	14.543	16.231	-0.759	2.961	6.145	11.379	-0.263	0.263
ANBR26	TRC	DC	304	-3.126	-3.094	-1.96	-1.469	2.453	8.964	10.825	15.302	14.736	9.494	-3.196	0.48	-1.719	3.129	8.254	11.369	5.637	-3.541	13.957	-0.737	2.459	9.498	13.196	14.435	15.987	-0.74	3.023	5.823	11.054	-0.152	0.152
ANBR26	TRC	DC	308	-2.853	-2.748	-1.536	-1.046	2.697	9.244	10.986	15.473	14.53	9.235	-3.04	0.697	-1.811	2.847	8.26	11.176	6.47	-3.004	14.485	-0.148	3.118	10.007	13.67	14.6	16.2	-0.529	3.264	5.68	10.863	-0.049	0.049
ANBR26	TRC	DC	312	-2.486	-2.3	-0.941	-0.405	3.087	9.605	11.3	15.815	14.671	9.602	-2.755	0.987	-1.822	2.587	8.299	11.02	7.461	-2.202	15.102	0.686	3.99	10.627	14.237	14.965	16.758	-0.163	3.617	5.664	10.726	-0.004	0.004
ANBR26	TRC	DC	316	-2.072	-1.832	-0.254	0.338	3.511	9.908	11.652	16.141	14.961	10.165	-2.412	1.252	-1.79	2.275	8.334	10.794	8.434	-1.264	15.669	1.622	4.904	11.225	14.745	15.381	17.338	0.277	3.964	5.696	10.509	-0.02	0.02
ANBR26	TRC	DC	320	-1.671	-1.407	0.433	1.063	3.903	10.072	11.942	16.32	15.213	10.615	-2.089	1.433	-1.765	1.852	8.33	10.468	9.262	-0.335	16.101	2.519	5.716	11.724	15.111	15.726	17.701	0.715	4.213	5.711	10.159	-0.041	0.041
ANBR26	TRC	DC	324	-1.321	-1.043	1.065	1.705	4.281	10.13	12.159	16.38	15.398	10.898	-1.817	1.543	-1.749	1.399	8.306	10.146	9.933	0.506	16.419	3.324	6.395	12.147	15.368	15.984	17.843	1.126	4.352	5.714	9.76	-0.023	0.023
ANBR26	TRC	DC	328	-1.028	-0.718	1.638	2.263	4.699	10.164	12.349	16.421	15.588	11.126	-1.576	1.645	-1.704	1.052	8.328	9.98	10.498	1.257	16.664	4.05	6.973	12.541	15.582	16.203	17.897	1.533	4.429	5.768	9.436	0.032	-0.032
ANBR26	TRC	DC	332	-0.781	-0.411	2.168	2.759	5.166	10.215	12.525	16.486	15.796	11.386	-1.346	1.78	-1.618	0.811	8.426	10.023	10.984	1.941	16.832	4.718	7.478	12.91	15.771	16.387	17.956	1.97	4.485	5.903	9.236	0.088	-0.088
ANBR26	TRC	DC	336	-0.529	-0.078	2.704	3.244	5.696	10.327	12.704	16.604	15.992	11.721	-1.095	1.946	-1.478	0.614	8.596	10.246	11.445	2.628	16.941	5.39	7.972	13.271	15.966	16.53	18.074	2.482	4.579	6.134	9.183	0.122	-0.122
ANBR26	TRC	DC	340	-0.204	0.318	3.292	3.771	6.303	10.548	12.911	16.793	16.145	12.157	-0.798	2.115	-1.274	0.486	8.826	10.618	11.943	3.383	17.029	6.121	8.523	13.651	16.203	16.641	18.271	3.081	4.761	6.461	9.309	0.13	-0.13
ANBR26	TRC	DC	344	0.173	0.727	3.876	4.324	6.918	10.847	13.093	16.986	16.148	12.605	-0.503	2.252	-1.069	0.459	9.066	11.081	12.443	4.159	17.051	6.857	9.101	13.997	16.439	16.661	18.463	3.671	5.001	6.814	9.563	0.097	-0.097
ANBR26	TRC	DC	348	0.518	1.059	4.348	4.846	7.426	11.145	13.166	17.089	15.906	12.923	-0.291	2.371	-0.945	0.535	9.257	11.577	12.851	4.846	16.936	7.477	9.618	14.228	16.588	16.533	18.544	4.127	5.243	7.092	9.862	0.037	-0.037
ANBR26	TRC	DC	352	0.764	1.266	4.645	5.296	7.757	11.397	13.113	17.068	15.474	13.041	-0.199	2.516	-0.92	0.736	9.398	12.07	13.106	5.361	16.678	7.907	10.019	14.308	16.618	16.287	18.487	4.403	5.468	7.247	10.165	-0.022	0.022
ANBR26	TRC	DC	356	0.883	1.341	4.764	5.639	7.911	11.581	12.973	16.918	15.009	12.967	-0.211	2.691	-0.95	1.039	9.53	12.491	13.184	5.67	16.291	8.137	10.278	14.24	16.516	16.001	18.303	4.517	5.672	7.294	10.433	-0.077	0.077
ANBR26	TRC	DC	360	0.889	1.296	4.735	5.856	7.938	11.676	12.818	16.654	14.652	12.782	-0.28	2.823	-0.986	1.345	9.701	12.768	13.1	5.78	15.815	8.2	10.389	14.061	16.288	15.754	18.023	4.521	5.843	7.297	10.638	-0.129	0.129
ANBR26	TRC	DC	364	0.819	1.165	4.617	5.962	7.924	11.684	12.731	16.327	14.479	12.554	-0.359	2.817	-0.967	1.541	9.959	12.884	12.917	5.75	15.329	8.16	10.385	13.844	15.972	15.621	17.69	4.487	5.987	7.337	10.774	-0.17	0.17
ANBR26	TRC	DC	368	0.701	0.969	4.445	5.964	7.919	11.587	12.722	15.944	14.458	12.225	-0.44	2.637	-0.843	1.558	10.299	12.82	12.669	5.626	14.86	8.058	10.281	13.617	15.58	15.596	17.278	4.45	6.083	7.439	10.811	-0.182	0.182
ANBR26	TRC	DC	372	0.52	0.694	4.184	5.822	7.879	11.352	12.698	15.48	14.46	11.733	-0.558	2.309	-0.664	1.424	10.621	12.551	12.33	5.394	14.366	7.864	10.048	13.332	15.082	15.575	16.745	4.358	6.06	7.532	10.701	-0.153	0.153
ANBR26	TRC	DC	376	0.253	0.332	3.792	5.517	7.743	11.001	12.582	14.979	14.376	11.179	-0.733	1.896	-0.534	1.286	10.842	12.153	11.882	5.034	13.849	7.54	9.679	12.952	14.501	15.476	16.179	4.146	5.894	7.542	10.479	-0.092	0.092
ANBR26	TRC	DC	380	-0.082	-0.075	3.303	5.104	7.514	10.614	12.38	14.518	14.17	10.662	-0.936	1.474	-0.469	1.277	10.964	11.745	11.352	4.571	13.351	7.105	9.217	12.5	13.9	15.289	15.699	3.827	5.659	7.479	10.23	-0.03	0.03
ANBR26	TRC	DC	384	-0.428	-0.466	2.805	4.667	7.24	10.252	12.124	14.091	13.832	10.123	-1.126	1.125	-0.423	1.388	11.025	11.341	10.781	4.064	12.883	6.622	8.729	12.015	13.314	15.022	15.269	3.481	5.453	7.394	9.979	0.016	-0.016
ANBR26	TRC	DC	388	-0.724	-0.794	2.372	4.272	6.971	9.929	11.845	13.652	13.402	9.529	-1.297	0.895	-0.423	1.526	11.037	10.903	10.226	3.575	12.446	6.165	8.274	11.544	12.766	14.693	14.807	3.181	5.311	7.32	9.715	0.049	-0.049
ANBR26	TRC	DC	392	-0.927	-1.04	2.051	3.957	6.754	9.669	11.575	13.228	12.961	9.04	-1.434	0.782	-0.497	1.653	11.007	10.498	9.761	3.151	12.069	5.801	7.899	11.142	12.302	14.333	14.347	2.963	5.222	7.269	9.474	0.083	-0.083
ANBR26	TRC	DC	396	-1.019	-1.197	1.854	3.752	6.623	9.512	11.329	12.883	12.553	8.833	-1.517	0.767	-0.57	1.803	10.966	10.24	9.44	2.828	11.77	5.563	7.638	10.843	11.97	13.955	13.965	2.836	5.186	7.256	9.328	0.119	-0.119
ANBR26	TRC	DC	400	-1.017	-1.278	1.752	3.652	6.577	9.456	11.078	12.598	12.122	8.823	-1.563	0.808	-0.58	1.987	10.913	10.123	9.258	2.603	11.514	5.428	7.486	10.632	11.749	13.533	13.615	2.757	5.201	7.266	9.279	0.153	-0.153
ANBR26	TRC	DC	404	-0.969	-1.326	1.686	3.603	6.568	9.439	10.762	12.267	11.536	8.668	-1.614	0.83	-0.562	2.198	10.772	10.001	9.148	2.43	11.217	5.335	7.388	10.443	11.546	13.002	13.125	2.663	5.23	7.233	9.251	0.168	-0.168
ANBR26	TRC	DC	408	-0.904	-1.372	1.622	3.56	6.556	9.422	10.355	11.823	10.717	8.141	-1.674	0.802	-0.562	2.451	10.479	9.768	9.042	2.276	10.813	5.239	7.301	10.219	11.284	12.328	12.395	2.541	5.256	7.122	9.193	0.147	-0.147
ANBR26	TRC	DC	412	-0.822	-1.411	1.568	3.522	6.53	9.418	9.906	11.295	9.749	7.359	-1.711	0.761	-0.575	2.761	10.055	9.451	8.914	2.14	10.317	5.14	7.223	9.959	10.957	11.574	11.494	2.427	5.312	6.969	9.123	0.114	-0.114
ANBR26	TRC	DC	416	-0.741	-1.432	1.519	3.488	6.478	9.423	9.476	10.74	8.783	6.524	-1.718	0.734	-0.609	3.068	9.54	9.104	8.757	2.024	9.777	5.033	7.154	9.682	10.592	10.842	10.545	2.335	5.412	6.809	9.058	0.099	-0.099
ANBR26	TRC	DC	420	-0.687	-1.429	1.462	3.456	6.383	9.412	9.092	10.218	7.943	5.815	-1.713	0.735	-0.673	3.287	8.971	8.772	8.569	1.931	9.24	4.913	7.083	9.398	10.227	10.194	9.672	2.252	5.529	6.641	8.992	0.084	-0.084
ANBR26	TRC	DC	424	-0.643	-1.378	1.419	3.449	6.273	9.402	8.783	9.807	7.314	5.419	-1.701	0.823	-0.724	3.438	8.435	8.519	8.392	1.889	8.756	4.808	7.029	9.141	9.926	9.665	9.009	2.182	5.649	6.492	8.954	0.039	-0.039
ANBR26	TRC	DC	428	-0.573	-1.263	1.425	3.491	6.211	9.434	8.582	9.549	6.88	5.361	-1.674	1.045	-0.709	3.616	8.034	8.368	8.289	1.924	8.376	4.759	7.031	8.968	9.735	9.267	8.62	2.141	5.784	6.417	8.985	-0.028	0.028
ANBR26	TRC	DC	432	-0.464	-1.081	1.49	3.587	6.248	9.524	8.484	9.423	6.527	5.509	-1.623	1.373	-0.63	3.849	7.781	8.287	8.287	2.021	8.108	4.779	7.101	8.902	9.648	8.963	8.469	2.148	5.943	6.429	9.078	-0.107	0.107
ANBR26	TRC	DC	436	-0.321	-0.831	1.606	3.726	6.373	9.658	8.441	9.372	6.142	5.689	-1.547	1.729	-0.55	4.094	7.595	8.234	8.359	2.144	7.914	4.847	7.216	8.912	9.617	8.685	8.471	2.207	6.125	6.486	9.195	-0.204	0.204
ANBR26	TRC	DC	440	-0.161	-0.53	1.747	3.881	6.533	9.818	8.397	9.361	5.715	5.761	-1.454	2.034	-0.53	4.363	7.365	8.208	8.455	2.259	7.768	4.929	7.341	8.951	9.603	8.385	8.574	2.304	6.341	6.526	9.316	-0.308	0.308
ANBR26	TRC	DC	444	-0.028	-0.238	1.855	3.991	6.657	9.982	8.328	9.386	5.324	5.691	-1.368	2.235	-0.576	4.67	7.019	8.217	8.533	2.328	7.677	4.988	7.428	8.983	9.588	8.069	8.757	2.401	6.571	6.509	9.439	-0.411	0.411
ANBR26	TRC	DC	448	0.047	-0.015	1.897	4.013	6.722	10.123	8.243	9.435	5.024	5.542	-1.29	2.331	-0.629	4.965	6.577	8.227	8.577	2.333	7.646	5.006	7.451	8.996	9.568	7.771	8.977	2.465	6.761	6.449	9.548	-0.519	0.519
ANBR26	TRC	DC	452	0.081	0.124	1.909	3.976	6.774	10.239	8.188	9.511	4.824	5.434	-1.204	2.377	-0.613	5.221	6.143	8.223	8.627	2.319	7.697	5.021	7.447	9.031	9.577	7.539	9.2	2.521	6.898	6.418	9.651	-0.651	0.651
ANBR26	TRC	DC	456	0.113	0.196	1.963	3.952	6.886	10.355	8.218	9.634	4.732	5.436	-1.105	2.422	-0.508	5.457	5.807	8.234	8.748	2.348	7.866	5.094	7.484	9.159	9.664	7.422	9.423	2.612	7.022	6.482	9.779	-0.822	0.822
ANBR26	TRC	DC	460	0.179	0.233	2.107	3.988	7.094	10.498	8.369	9.815	4.772	5.562	-0.985	2.48	-0.333	5.719	5.623	8.289	8.977	2.454	8.162	5.258	7.598	9.419	9.852	7.463	9.649	2.759	7.158	6.668	9.944	-1.004	1.004
ANBR26	TRC	DC	464	0.29	0.264	2.342	4.08	7.394	10.67	8.642	10.039	4.932	5.759	-0.835	2.534	-0.103	6.019	5.604	8.372	9.302	2.621	8.553	5.503	7.775	9.797	10.125	7.665	9.854	2.96	7.294	6.972	10.127	-1.132	1.132
ANBR26	TRC	DC	468	0.43	0.308	2.641	4.2	7.759	10.849	9.013	10.274	5.16	5.913	-0.651	2.552	0.18	6.289	5.712	8.421	9.687	2.821	9	5.8	7.982	10.251	10.442	7.991	10.002	3.205	7.419	7.369	10.298	-1.171	1.171
ANBR26	TRC	DC	472	0.587	0.39	2.979	4.34	8.163	11.015	9.456	10.503	5.433	5.985	-0.422	2.523	0.525	6.435	5.929	8.396	10.095	3.043	9.468	6.127	8.195	10.736	10.771	8.404	10.097	3.488	7.551	7.834	10.444	-1.153	1.153
ANBR26	TRC	DC	476	0.734	0.497	3.298	4.459	8.545	11.125	9.901	10.674	5.716	6.004	-0.154	2.458	0.911	6.426	6.22	8.296	10.454	3.247	9.869	6.432	8.371	11.169	11.044	8.826	10.118	3.778	7.671	8.301	10.533	-1.134	1.134
ANBR26	TRC	DC	480	0.819	0.566	3.506	4.479	8.818	11.123	10.242	10.705	5.932	5.932	0.089	2.369	1.267	6.298	6.487	8.105	10.673	3.364	10.092	6.628	8.439	11.452	11.169	9.153	10.001	4.015	7.712	8.677	10.51	-1.123	1.123
ANBR26	TRC	DC	484	0.827	0.572	3.564	4.378	8.957	11.016	10.457	10.599	6.066	5.775	0.241	2.268	1.537	6.155	6.699	7.855	10.739	3.367	10.138	6.682	8.386	11.578	11.148	9.367	9.77	4.157	7.66	8.94	10.387	-1.095	1.095
ANBR26	TRC	DC	488	0.793	0.543	3.516	4.206	9.009	10.87	10.602	10.444	6.173	5.639	0.305	2.149	1.724	6.102	6.912	7.64	10.714	3.295	10.101	6.628	8.26	11.624	11.06	9.538	9.543	4.217	7.569	9.135	10.237	-1.034	1.034
ANBR26	TRC	DC	492	0.728	0.488	3.413	3.993	8.993	10.702	10.688	10.269	6.237	5.501	0.306	1.99	1.848	6.154	7.112	7.456	10.638	3.172	10.025	6.502	8.087	11.63	10.946	9.672	9.353	4.206	7.455	9.273	10.076	-0.948	0.948
ANBR26	TRC	DC	496	0.627	0.388	3.28	3.734	8.915	10.49	10.689	10.046	6.165	5.22	0.268	1.811	1.945	6.265	7.233	7.209	10.522	3.001	9.911	6.323	7.862	11.594	10.804	9.708	9.147	4.137	7.289	9.347	9.868	-0.863	0.863
ANBR26	TRC	DC	500	0.514	0.245	3.159	3.457	8.839	10.251	10.638	9.792	5.949	4.805	0.243	1.682	2.103	6.374	7.303	6.897	10.401	2.807	9.782	6.135	7.615	11.542	10.657	9.648	8.931	4.075	7.086	9.412	9.622	-0.801	0.801
ANBR26	TRC	DC	504	0.423	0.093	3.096	3.223	8.838	10.026	10.591	9.552	5.681	4.439	0.278	1.635	2.375	6.397	7.387	6.602	10.318	2.635	9.671	5.993	7.402	11.506	10.539	9.546	8.749	4.093	6.902	9.531	9.378	-0.75	0.75
ANBR26	TRC	DC	508	0.377	-0.023	3.1	3.073	8.918	9.842	10.558	9.353	5.45	4.275	0.374	1.63	2.694	6.277	7.473	6.379	10.296	2.524	9.59	5.93	7.271	11.497	10.451	9.438	8.627	4.209	6.782	9.688	9.153	-0.688	0.688
ANBR26	TRC	DC	512	0.385	-0.071	3.148	3.025	9.05	9.727	10.543	9.213	5.32	4.343	0.49	1.629	2.962	6.084	7.531	6.241	10.344	2.506	9.545	5.956	7.253	11.52	10.398	9.358	8.562	4.378	6.747	9.838	8.957	-0.611	0.611
ANBR26	TRC	DC	516	0.427	-0.072	3.195	3.081	9.195	9.71	10.548	9.125	5.313	4.545	0.575	1.634	3.151	5.93	7.562	6.174	10.447	2.576	9.534	6.046	7.34	11.568	10.384	9.329	8.507	4.535	6.803	9.96	8.804	-0.532	0.532
ANBR26	TRC	DC	520	0.45	-0.085	3.199	3.203	9.306	9.775	10.557	9.056	5.362	4.705	0.61	1.663	3.287	5.828	7.561	6.125	10.559	2.692	9.534	6.149	7.482	11.614	10.391	9.331	8.385	4.63	6.924	10.043	8.7	-0.476	0.476
ANBR26	TRC	DC	524	0.398	-0.164	3.13	3.307	9.322	9.849	10.512	8.955	5.35	4.692	0.602	1.698	3.384	5.719	7.506	6.051	10.602	2.771	9.499	6.188	7.585	11.599	10.372	9.292	8.152	4.635	7.035	10.055	8.619	-0.479	0.479
ANBR26	TRC	DC	528	0.233	-0.35	2.949	3.279	9.177	9.818	10.335	8.759	5.18	4.479	0.542	1.668	3.415	5.564	7.373	5.935	10.473	2.7	9.347	6.064	7.524	11.437	10.248	9.115	7.785	4.524	7.022	9.944	8.497	-0.562	0.562
ANBR26	TRC	DC	532	-0.032	-0.66	2.648	3.049	8.875	9.625	10.004	8.442	4.865	4.132	0.423	1.515	3.368	5.357	7.162	5.78	10.133	2.429	9.047	5.743	7.242	11.1	9.987	8.779	7.306	4.31	6.836	9.709	8.292	-0.69	0.69
ANBR26	TRC	DC	536	-0.342	-1.042	2.283	2.658	8.513	9.316	9.613	8.083	4.527	3.808	0.281	1.255	3.274	5.113	6.927	5.621	9.676	2.027	8.691	5.314	6.815	10.684	9.657	8.387	6.821	4.057	6.542	9.425	8.035	-0.781	0.781
ANBR26	TRC	DC	540	-0.64	-1.394	1.933	2.222	8.195	8.976	9.281	7.789	4.267	3.666	0.155	0.966	3.173	4.874	6.728	5.501	9.243	1.63	8.396	4.919	6.38	10.316	9.354	8.06	6.45	3.816	6.23	9.169	7.784	-0.793	0.793
ANBR26	TRC	DC	544	-0.895	-1.658	1.631	1.847	7.945	8.66	9.047	7.595	4.081	3.716	0.043	0.736	3.084	4.708	6.587	5.428	8.904	1.329	8.188	4.636	6.025	10.04	9.108	7.835	6.213	3.585	5.949	8.96	7.562	-0.747	0.747
ANBR26	TRC	DC	548	-1.118	-1.859	1.353	1.572	7.716	8.385	8.861	7.458	3.889	3.798	-0.076	0.623	3.006	4.681	6.452	5.381	8.634	1.127	8.015	4.441	5.76	9.813	8.888	7.656	6.046	3.34	5.72	8.762	7.371	-0.693	0.693
ANBR26	TRC	DC	552	-1.324	-2.046	1.071	1.375	7.47	8.138	8.662	7.312	3.636	3.728	-0.184	0.625	2.939	4.779	6.26	5.326	8.374	0.969	7.816	4.269	5.541	9.569	8.639	7.45	5.858	3.081	5.547	8.54	7.193	-0.658	0.658
ANBR26	TRC	DC	556	-1.508	-2.222	0.797	1.196	7.191	7.874	8.417	7.104	3.316	3.496	-0.243	0.676	2.871	4.88	6.032	5.241	8.069	0.793	7.544	4.067	5.308	9.262	8.31	7.181	5.606	2.834	5.381	8.285	6.988	-0.632	0.632
ANBR26	TRC	DC	560	-1.658	-2.373	0.549	0.983	6.868	7.553	8.109	6.822	2.938	3.234	-0.247	0.694	2.752	4.864	5.811	5.124	7.692	0.567	7.188	3.809	5.018	8.878	7.884	6.84	5.323	2.616	5.164	7.991	6.73	-0.612	0.612
ANBR26	TRC	DC	564	-1.785	-2.507	0.336	0.731	6.508	7.204	7.752	6.517	2.546	3.017	-0.225	0.65	2.565	4.718	5.596	4.998	7.272	0.3	6.798	3.51	4.687	8.453	7.422	6.452	5.077	2.44	4.903	7.659	6.459	-0.611	0.611
ANBR26	TRC	DC	568	-1.908	-2.634	0.163	0.469	6.153	6.898	7.385	6.251	2.208	2.862	-0.215	0.577	2.349	4.518	5.354	4.907	6.865	0.021	6.439	3.209	4.362	8.041	7.017	6.073	4.9	2.315	4.661	7.307	6.245	-0.628	0.628
ANBR26	TRC	DC	572	-2.05	-2.77	0.006	0.214	5.815	6.659	7.024	6.032	1.937	2.761	-0.263	0.507	2.117	4.358	5.045	4.862	6.494	-0.259	6.11	2.928	4.064	7.656	6.694	5.728	4.771	2.212	4.476	6.934	6.103	-0.666	0.666
ANBR26	TRC	DC	576	-2.211	-2.926	-0.159	-0.02	5.493	6.472	6.675	5.853	1.715	2.715	-0.389	0.444	1.863	4.312	4.693	4.849	6.166	-0.522	5.793	2.672	3.797	7.294	6.44	5.43	4.683	2.084	4.35	6.551	6.016	-0.732	0.732
ANBR26	TRC	DC	580	-2.355	-3.071	-0.317	-0.194	5.218	6.331	6.385	5.732	1.576	2.788	-0.541	0.402	1.624	4.396	4.398	4.872	5.904	-0.736	5.514	2.463	3.584	6.98	6.253	5.215	4.671	1.939	4.296	6.225	5.973	-0.823	0.823
ANBR26	TRC	DC	584	-2.451	-3.161	-0.437	-0.281	5.026	6.225	6.197	5.664	1.556	2.983	-0.651	0.401	1.446	4.526	4.242	4.919	5.719	-0.877	5.31	2.318	3.442	6.75	6.123	5.112	4.722	1.825	4.313	6.02	5.952	-0.906	0.906
ANBR26	TRC	DC	588	-2.503	-3.183	-0.513	-0.287	4.924	6.141	6.117	5.629	1.639	3.15	-0.691	0.459	1.349	4.577	4.237	4.941	5.61	-0.946	5.204	2.237	3.367	6.621	6.042	5.114	4.78	1.766	4.372	5.957	5.924	-0.941	0.941
ANBR26	TRC	DC	592	-2.531	-3.148	-0.551	-0.234	4.894	6.078	6.131	5.629	1.774	3.127	-0.683	0.576	1.343	4.518	4.338	4.908	5.579	-0.96	5.206	2.208	3.343	6.591	6.032	5.197	4.824	1.747	4.426	6.006	5.885	-0.921	0.921
ANBR26	TRC	DC	596	-2.553	-3.101	-0.593	-0.171	4.867	6.017	6.169	5.644	1.881	2.858	-0.689	0.698	1.371	4.4	4.417	4.82	5.575	-0.974	5.256	2.181	3.32	6.599	6.069	5.284	4.827	1.713	4.431	6.067	5.83	-0.902	0.902
ANBR26	TRC	DC	600	-2.576	-3.089	-0.669	-0.157	4.771	5.931	6.137	5.63	1.884	2.441	-0.757	0.76	1.327	4.299	4.328	4.682	5.529	-1.032	5.269	2.107	3.25	6.566	6.09	5.282	4.764	1.629	4.38	6.018	5.756	-0.933	0.933
ANBR26	TRC	DC	604	-2.575	-3.098	-0.741	-0.185	4.629	5.831	6.034	5.603	1.792	2.105	-0.848	0.774	1.173	4.267	4.051	4.525	5.445	-1.104	5.237	2.023	3.148	6.496	6.076	5.187	4.686	1.529	4.324	5.852	5.682	-1.022	1.022
ANBR26	TRC	DC	608	-2.524	-3.064	-0.748	-0.202	4.521	5.732	5.927	5.591	1.687	2.035	-0.878	0.809	0.955	4.248	3.694	4.38	5.36	-1.115	5.195	1.998	3.064	6.437	6.035	5.064	4.669	1.468	4.3	5.654	5.614	-1.145	1.145
ANBR26	TRC	DC	612	-2.417	-2.945	-0.663	-0.153	4.48	5.639	5.86	5.598	1.642	2.237	-0.827	0.917	0.73	4.121	3.381	4.271	5.289	-1.02	5.163	2.058	3.038	6.41	5.97	4.967	4.735	1.468	4.309	5.496	5.545	-1.259	1.259
ANBR26	TRC	DC	616	-2.264	-2.737	-0.488	0.002	4.509	5.58	5.841	5.619	1.672	2.534	-0.723	1.136	0.564	3.885	3.186	4.208	5.247	-0.802	5.16	2.2	3.102	6.418	5.911	4.922	4.849	1.539	4.365	5.417	5.496	-1.319	1.319
ANBR26	TRC	DC	620	-2.072	-2.463	-0.237	0.267	4.597	5.591	5.857	5.638	1.73	2.692	-0.581	1.475	0.511	3.7	3.124	4.167	5.247	-0.484	5.186	2.404	3.257	6.448	5.889	4.922	4.931	1.683	4.5	5.419	5.498	-1.315	1.315
ANBR26	TRC	DC	624	-1.85	-2.165	0.041	0.578	4.702	5.655	5.862	5.614	1.726	2.608	-0.432	1.875	0.526	3.722	3.127	4.097	5.275	-0.134	5.197	2.618	3.452	6.46	5.885	4.907	4.894	1.848	4.689	5.449	5.535	-1.271	1.271
ANBR26	TRC	DC	628	-1.612	-1.896	0.282	0.847	4.752	5.71	5.789	5.51	1.572	2.368	-0.34	2.218	0.464	3.956	3.071	3.96	5.293	0.169	5.134	2.781	3.615	6.404	5.838	4.787	4.709	1.939	4.858	5.413	5.556	-1.234	1.234
ANBR26	TRC	DC	632	-1.364	-1.669	0.467	1.039	4.732	5.736	5.631	5.354	1.25	2.128	-0.331	2.416	0.257	4.308	2.91	3.784	5.301	0.408	5.008	2.891	3.722	6.294	5.743	4.538	4.422	1.919	4.978	5.296	5.549	-1.238	1.238
ANBR26	TRC	DC	636	-1.111	-1.451	0.631	1.18	4.703	5.766	5.451	5.197	0.807	1.92	-0.362	2.474	-0.002	4.686	2.713	3.634	5.342	0.622	4.882	3.003	3.804	6.2	5.647	4.216	4.076	1.848	5.078	5.172	5.54	-1.275	1.275
ANBR26	TRC	DC	640	-0.873	-1.227	0.788	1.28	4.696	5.803	5.275	5.033	0.264	1.62	-0.385	2.436	-0.203	4.98	2.521	3.512	5.417	0.827	4.771	3.141	3.874	6.147	5.569	3.849	3.65	1.797	5.165	5.085	5.522	-1.327	1.327
ANBR26	TRC	DC	644	-0.65	-1.001	0.926	1.336	4.706	5.829	5.097	4.842	-0.343	1.22	-0.374	2.352	-0.292	5.094	2.346	3.395	5.486	1.008	4.648	3.283	3.92	6.112	5.509	3.45	3.156	1.79	5.218	5.025	5.486	-1.384	1.384
ANBR26	TRC	DC	648	-0.429	-0.786	1.038	1.356	4.733	5.852	4.938	4.636	-0.926	0.859	-0.314	2.279	-0.271	5.06	2.247	3.297	5.523	1.154	4.513	3.401	3.942	6.084	5.468	3.076	2.655	1.818	5.243	4.997	5.454	-1.434	1.434
ANBR26	TRC	DC	652	-0.229	-0.619	1.104	1.332	4.754	5.859	4.803	4.396	-1.439	0.567	-0.214	2.252	-0.176	5.024	2.253	3.21	5.501	1.242	4.355	3.462	3.924	6.043	5.416	2.762	2.16	1.858	5.245	5	5.431	-1.465	1.465
ANBR26	TRC	DC	656	-0.09	-0.537	1.098	1.241	4.718	5.806	4.663	4.103	-1.86	0.333	-0.111	2.262	-0.053	5.056	2.297	3.127	5.382	1.233	4.154	3.423	3.825	5.948	5.3	2.499	1.677	1.868	5.201	5.006	5.396	-1.466	1.466
ANBR26	TRC	DC	660	-0.043	-0.561	1	1.076	4.584	5.665	4.495	3.785	-2.14	0.249	-0.069	2.244	0.048	5.073	2.301	3.084	5.154	1.105	3.903	3.26	3.621	5.776	5.095	2.276	1.28	1.787	5.096	4.976	5.328	-1.452	1.452
ANBR26	TRC	DC	664	-0.101	-0.696	0.811	0.851	4.345	5.447	4.295	3.489	-2.27	0.297	-0.118	2.134	0.111	5.01	2.235	3.107	4.848	0.876	3.607	2.985	3.328	5.527	4.816	2.084	1.026	1.594	4.943	4.89	5.223	-1.453	1.453
ANBR26	TRC	DC	668	-0.236	-0.924	0.565	0.598	4.032	5.196	4.079	3.247	-2.297	0.335	-0.223	1.927	0.178	4.923	2.125	3.192	4.517	0.592	3.29	2.652	2.996	5.228	4.512	1.927	0.917	1.351	4.775	4.766	5.099	-1.457	1.457
ANBR26	TRC	DC	672	-0.407	-1.211	0.283	0.33	3.681	4.934	3.858	3.058	-2.258	0.314	-0.336	1.663	0.281	4.847	1.997	3.277	4.175	0.278	2.965	2.292	2.651	4.9	4.204	1.8	0.929	1.125	4.61	4.616	4.96	-1.43	1.43
ANBR26	TRC	DC	676	-0.589	-1.542	-0.05	0.016	3.297	4.634	3.598	2.853	-2.206	0.286	-0.458	1.36	0.368	4.728	1.819	3.24	3.784	-0.09	2.598	1.888	2.27	4.514	3.842	1.65	0.982	0.905	4.421	4.398	4.755	-1.367	1.367
ANBR26	TRC	DC	680	-0.773	-1.909	-0.451	-0.374	2.883	4.271	3.269	2.562	-2.183	0.266	-0.6	1.025	0.371	4.531	1.561	3.007	3.322	-0.526	2.164	1.43	1.835	4.053	3.388	1.437	0.982	0.656	4.184	4.084	4.443	-1.269	1.269
ANBR26	TRC	DC	684	-0.964	-2.275	-0.897	-0.818	2.472	3.88	2.902	2.209	-2.193	0.204	-0.767	0.704	0.294	4.298	1.266	2.636	2.835	-0.997	1.701	0.954	1.38	3.562	2.89	1.194	0.905	0.379	3.922	3.724	4.067	-1.131	1.131
ANBR26	TRC	DC	688	-1.171	-2.586	-1.344	-1.254	2.104	3.545	2.563	1.896	-2.216	0.093	-0.956	0.472	0.202	4.095	0.997	2.268	2.402	-1.456	1.294	0.514	0.964	3.118	2.454	0.979	0.814	0.102	3.698	3.395	3.737	-0.988	0.988
ANBR26	TRC	DC	692	-1.401	-2.809	-1.761	-1.621	1.809	3.342	2.309	1.73	-2.201	0.021	-1.143	0.37	0.142	3.992	0.788	2.005	2.091	-1.863	1.021	0.143	0.64	2.783	2.185	0.841	0.801	-0.161	3.576	3.14	3.554	-0.917	0.917
ANBR26	TRC	DC	696	-1.639	-2.938	-2.128	-1.889	1.599	3.298	2.172	1.754	-2.116	-0.008	-1.283	0.379	0.119	4.079	0.639	1.827	1.938	-2.198	0.928	-0.14	0.433	2.596	2.144	0.802	0.896	-0.391	3.582	2.977	3.54	-0.941	0.941
ANBR26	TRC	DC	700	-1.842	-2.984	-2.424	-2.053	1.484	3.388	2.16	1.946	-1.98	-0.047	-1.345	0.453	0.123	4.373	0.549	1.654	1.934	-2.451	1.026	-0.338	0.339	2.566	2.315	0.856	1.07	-0.561	3.684	2.91	3.646	-0.985	0.985
ANBR26	TRC	DC	704	-1.981	-2.988	-2.637	-2.132	1.458	3.546	2.252	2.241	-1.838	-0.084	-1.36	0.544	0.149	4.718	0.505	1.444	2.022	-2.631	1.281	-0.468	0.319	2.668	2.609	0.974	1.288	-0.653	3.815	2.926	3.792	-0.989	0.989
ANBR26	TRC	DC	708	-2.058	-2.996	-2.769	-2.158	1.507	3.701	2.414	2.566	-1.729	-0.096	-1.381	0.623	0.198	4.943	0.491	1.199	2.146	-2.747	1.636	-0.545	0.333	2.86	2.919	1.123	1.52	-0.666	3.909	3.001	3.916	-0.966	0.966
ANBR26	TRC	DC	712	-2.067	-2.999	-2.804	-2.131	1.636	3.844	2.637	2.899	-1.615	-0.043	-1.399	0.697	0.283	5.007	0.53	0.973	2.298	-2.775	2.056	-0.546	0.388	3.124	3.204	1.317	1.767	-0.596	3.962	3.132	4.015	-0.929	0.929
ANBR26	TRC	DC	716	-2.011	-2.956	-2.735	-2.033	1.835	3.994	2.903	3.252	-1.461	0.138	-1.362	0.797	0.389	4.903	0.647	0.867	2.478	-2.696	2.508	-0.461	0.498	3.427	3.464	1.559	2.054	-0.448	4.004	3.303	4.127	-0.867	0.867
ANBR26	TRC	DC	720	-1.941	-2.874	-2.615	-1.896	2.014	4.115	3.116	3.577	-1.344	0.418	-1.271	0.933	0.442	4.647	0.781	0.916	2.622	-2.566	2.897	-0.352	0.616	3.667	3.662	1.764	2.341	-0.289	4.022	3.434	4.241	-0.797	0.797
ANBR26	TRC	DC	724	-1.91	-2.808	-2.516	-1.788	2.073	4.14	3.151	3.769	-1.392	0.662	-1.181	1.08	0.372	4.349	0.811	1.057	2.641	-2.474	3.099	-0.31	0.657	3.728	3.726	1.8	2.523	-0.202	3.97	3.421	4.293	-0.756	0.756
ANBR26	TRC	DC	728	-1.921	-2.79	-2.473	-1.753	1.982	4.043	2.957	3.743	-1.649	0.726	-1.126	1.193	0.183	4.153	0.645	1.166	2.507	-2.467	3.054	-0.376	0.579	3.572	3.608	1.593	2.487	-0.216	3.848	3.227	4.23	-0.767	0.767
ANBR26	TRC	DC	732	-1.957	-2.817	-2.492	-1.794	1.781	3.848	2.577	3.492	-2.055	0.54	-1.113	1.227	-0.091	4.101	0.291	1.143	2.268	-2.534	2.791	-0.527	0.404	3.25	3.329	1.176	2.197	-0.312	3.693	2.895	4.047	-0.824	0.824
ANBR26	TRC	DC	736	-1.992	-2.863	-2.557	-1.88	1.551	3.622	2.125	3.103	-2.506	0.162	-1.142	1.17	-0.396	4.097	-0.147	0.965	2.022	-2.63	2.418	-0.696	0.202	2.879	2.988	0.668	1.742	-0.46	3.551	2.523	3.794	-0.906	0.906
ANBR26	TRC	DC	740	-1.988	-2.866	-2.626	-1.943	1.384	3.457	1.734	2.718	-2.873	-0.232	-1.183	1.075	-0.641	4.05	-0.539	0.705	1.879	-2.68	2.07	-0.793	0.072	2.588	2.719	0.214	1.301	-0.611	3.478	2.217	3.565	-0.986	0.986
ANBR26	TRC	DC	744	-1.895	-2.761	-2.634	-1.907	1.341	3.414	1.484	2.443	-3.047	-0.439	-1.185	1.023	-0.762	3.981	-0.825	0.448	1.903	-2.621	1.841	-0.753	0.085	2.451	2.601	-0.089	1.019	-0.716	3.513	2.034	3.42	-1.032	1.032
ANBR26	TRC	DC	748	-1.691	-2.53	-2.545	-1.751	1.415	3.463	1.371	2.272	-3.036	-0.449	-1.123	1.032	-0.759	3.898	-1.013	0.204	2.071	-2.434	1.735	-0.575	0.24	2.46	2.598	-0.228	0.886	-0.745	3.626	1.965	3.326	-1.003	1.003
ANBR26	TRC	DC	752	-1.397	-2.225	-2.356	-1.509	1.567	3.535	1.362	2.138	-2.917	-0.414	-1.008	1.059	-0.676	3.758	-1.117	-0.036	2.314	-2.144	1.709	-0.302	0.486	2.567	2.635	-0.243	0.805	-0.684	3.747	1.99	3.218	-0.896	0.896
ANBR26	TRC	DC	756	-1.068	-1.908	-2.09	-1.225	1.774	3.599	1.441	2.022	-2.719	-0.382	-0.855	1.094	-0.564	3.579	-1.15	-0.228	2.575	-1.787	1.734	0.02	0.765	2.742	2.673	-0.159	0.741	-0.524	3.837	2.094	3.09	-0.769	0.769
ANBR26	TRC	DC	760	-0.751	-1.609	-1.781	-0.934	2.032	3.668	1.614	1.963	-2.405	-0.232	-0.651	1.16	-0.448	3.42	-1.116	-0.318	2.826	-1.399	1.823	0.357	1.037	2.976	2.735	0.033	0.748	-0.27	3.911	2.273	3.003	-0.678	0.678
ANBR26	TRC	DC	764	-0.493	-1.345	-1.473	-0.678	2.319	3.75	1.878	1.988	-1.942	0.115	-0.397	1.242	-0.331	3.28	-0.991	-0.328	3.04	-1.034	1.981	0.67	1.266	3.248	2.843	0.351	0.865	0.032	3.98	2.515	2.99	-0.637	0.637
ANBR26	TRC	DC	768	-0.337	-1.153	-1.239	-0.514	2.566	3.791	2.177	2.053	-1.395	0.561	-0.157	1.284	-0.219	3.113	-0.768	-0.35	3.151	-0.77	2.146	0.897	1.39	3.483	2.949	0.738	1.049	0.287	4.008	2.772	2.999	-0.624	0.624
ANBR26	TRC	DC	772	-0.275	-1.049	-1.113	-0.458	2.719	3.747	2.432	2.102	-0.902	0.977	-0.002	1.267	-0.113	2.936	-0.47	-0.444	3.126	-0.641	2.25	1.007	1.384	3.61	2.994	1.092	1.264	0.431	3.973	2.986	2.966	-0.595	0.595
ANBR26	TRC	DC	776	-0.244	-1.001	-1.058	-0.455	2.776	3.646	2.609	2.137	-0.565	1.352	0.047	1.227	0.002	2.809	-0.158	-0.572	3.014	-0.604	2.287	1.039	1.3	3.632	2.979	1.355	1.535	0.482	3.906	3.134	2.897	-0.509	0.509
ANBR26	TRC	DC	780	-0.203	-0.96	-1.025	-0.445	2.761	3.55	2.717	2.187	-0.396	1.706	0.012	1.193	0.116	2.738	0.076	-0.675	2.894	-0.589	2.297	1.043	1.22	3.594	2.93	1.516	1.868	0.485	3.842	3.213	2.815	-0.394	0.394
ANBR26	TRC	DC	784	-0.159	-0.904	-0.989	-0.4	2.709	3.497	2.798	2.275	-0.302	1.994	-0.05	1.147	0.183	2.725	0.182	-0.731	2.824	-0.551	2.329	1.056	1.191	3.551	2.88	1.62	2.234	0.472	3.802	3.235	2.741	-0.316	0.316
ANBR26	TRC	DC	788	-0.113	-0.82	-0.935	-0.307	2.662	3.516	2.909	2.442	-0.138	2.195	-0.082	1.08	0.166	2.802	0.193	-0.729	2.832	-0.466	2.45	1.105	1.234	3.564	2.888	1.748	2.625	0.468	3.818	3.231	2.718	-0.293	0.293
ANBR26	TRC	DC	792	-0.056	-0.693	-0.856	-0.164	2.649	3.607	3.074	2.708	0.165	2.394	-0.072	1.019	0.065	2.94	0.144	-0.654	2.907	-0.34	2.693	1.19	1.336	3.652	2.988	1.944	3.048	0.482	3.906	3.218	2.779	-0.302	0.302
ANBR26	TRC	DC	796	0.006	-0.54	-0.768	-0.005	2.677	3.731	3.276	3.043	0.568	2.67	-0.057	0.996	-0.086	3.082	0.069	-0.516	3.011	-0.209	3.023	1.282	1.456	3.793	3.162	2.189	3.469	0.497	4.031	3.207	2.9	-0.326	0.326
ANBR26	TRC	DC	800	0.042	-0.418	-0.704	0.106	2.733	3.824	3.474	3.372	0.95	2.94	-0.089	0.989	-0.241	3.178	0.01	-0.36	3.109	-0.111	3.364	1.348	1.542	3.949	3.351	2.427	3.808	0.494	4.129	3.221	3.019	-0.369	0.369
ANBR26	TRC	DC	804	0.027	-0.372	-0.7	0.121	2.787	3.851	3.609	3.637	1.166	3.071	-0.187	0.953	-0.377	3.174	-0.052	-0.218	3.177	-0.077	3.645	1.366	1.559	4.082	3.51	2.577	4.011	0.466	4.148	3.254	3.102	-0.427	0.427
ANBR26	TRC	DC	808	-0.037	-0.396	-0.765	0.043	2.81	3.835	3.649	3.857	1.176	3.098	-0.321	0.891	-0.497	3.079	-0.168	-0.062	3.217	-0.109	3.84	1.328	1.511	4.166	3.642	2.604	4.128	0.405	4.092	3.272	3.179	-0.483	0.483
ANBR26	TRC	DC	812	-0.138	-0.466	-0.891	-0.089	2.793	3.831	3.611	4.1	1.062	3.203	-0.436	0.834	-0.597	2.976	-0.341	0.166	3.245	-0.182	3.978	1.242	1.431	4.205	3.784	2.549	4.288	0.304	4.002	3.259	3.31	-0.551	0.551
ANBR26	TRC	DC	816	-0.255	-0.57	-1.043	-0.229	2.757	3.876	3.556	4.403	0.95	3.461	-0.478	0.788	-0.655	2.958	-0.517	0.477	3.268	-0.269	4.104	1.131	1.349	4.221	3.957	2.495	4.56	0.18	3.934	3.235	3.533	-0.636	0.636
ANBR26	TRC	DC	820	-0.379	-0.705	-1.199	-0.352	2.713	3.957	3.53	4.707	0.922	3.712	-0.46	0.751	-0.691	3.068	-0.637	0.798	3.256	-0.369	4.217	1.008	1.266	4.217	4.123	2.495	4.856	0.042	3.912	3.218	3.812	-0.715	0.715
ANBR26	TRC	DC	824	-0.516	-0.867	-1.375	-0.463	2.637	4.03	3.526	4.912	0.956	3.78	-0.462	0.726	-0.771	3.277	-0.693	1.026	3.168	-0.514	4.267	0.849	1.153	4.167	4.217	2.529	5.037	-0.132	3.931	3.188	4.068	-0.752	0.752
ANBR26	TRC	DC	828	-0.671	-1.034	-1.579	-0.561	2.515	4.08	3.517	4.992	0.976	3.668	-0.522	0.725	-0.893	3.484	-0.709	1.14	3.012	-0.714	4.238	0.646	1.013	4.066	4.226	2.553	5.076	-0.337	3.985	3.138	4.264	-0.713	0.713
ANBR26	TRC	DC	832	-0.854	-1.193	-1.802	-0.648	2.337	4.102	3.467	4.971	0.91	3.5	-0.621	0.757	-0.993	3.584	-0.722	1.179	2.817	-0.954	4.133	0.4	0.853	3.909	4.162	2.516	5.02	-0.551	4.043	3.07	4.382	-0.638	0.638
ANBR26	TRC	DC	836	-1.076	-1.354	-2.058	-0.75	2.077	4.061	3.316	4.844	0.719	3.376	-0.762	0.808	-1.054	3.576	-0.772	1.149	2.567	-1.249	3.924	0.093	0.649	3.661	3.995	2.365	4.884	-0.78	4.042	2.948	4.387	-0.603	0.603
ANBR26	TRC	DC	840	-1.317	-1.521	-2.347	-0.87	1.745	3.937	3.049	4.605	0.451	3.306	-0.935	0.862	-1.086	3.558	-0.837	1.033	2.257	-1.594	3.603	-0.268	0.394	3.317	3.713	2.112	4.671	-1.019	3.965	2.764	4.268	-0.598	0.598
ANBR26	TRC	DC	844	-1.536	-1.7	-2.637	-0.991	1.405	3.753	2.723	4.28	0.195	3.234	-1.091	0.917	-1.067	3.576	-0.835	0.837	1.928	-1.949	3.209	-0.633	0.115	2.934	3.359	1.827	4.389	-1.231	3.846	2.571	4.049	-0.565	0.565
ANBR26	TRC	DC	848	-1.724	-1.913	-2.92	-1.134	1.091	3.515	2.4	3.883	-0.015	3.114	-1.205	0.932	-1.015	3.55	-0.734	0.604	1.597	-2.303	2.777	-0.978	-0.183	2.555	2.966	1.554	4.023	-1.405	3.687	2.406	3.754	-0.503	0.503
ANBR26	TRC	DC	852	-1.912	-2.18	-3.216	-1.352	0.786	3.21	2.09	3.424	-0.217	2.917	-1.297	0.83	-1.003	3.366	-0.621	0.382	1.246	-2.681	2.319	-1.325	-0.531	2.189	2.552	1.282	3.563	-1.566	3.463	2.247	3.398	-0.456	0.456
ANBR26	TRC	DC	856	-2.119	-2.487	-3.534	-1.664	0.487	2.842	1.802	2.949	-0.439	2.595	-1.404	0.578	-1.058	3.007	-0.607	0.189	0.874	-3.09	1.872	-1.682	-0.935	1.856	2.147	1.011	3.059	-1.738	3.174	2.069	3.017	-0.434	0.434
ANBR26	TRC	DC	860	-2.32	-2.804	-3.839	-2.03	0.234	2.456	1.599	2.558	-0.605	2.197	-1.548	0.23	-1.116	2.583	-0.674	0.051	0.526	-3.494	1.521	-2.018	-1.35	1.61	1.803	0.816	2.636	-1.909	2.859	1.919	2.67	-0.418	0.418
ANBR26	TRC	DC	864	-2.486	-3.103	-4.084	-2.376	0.076	2.11	1.566	2.352	-0.575	1.962	-1.713	-0.098	-1.088	2.251	-0.699	0.023	0.262	-3.84	1.352	-2.284	-1.71	1.501	1.576	0.807	2.453	-2.035	2.572	1.869	2.421	-0.413	0.413
ANBR26	TRC	DC	868	-2.622	-3.367	-4.248	-2.654	0.014	1.823	1.703	2.334	-0.315	2.071	-1.87	-0.297	-0.972	2.084	-0.603	0.119	0.089	-4.097	1.365	-2.464	-1.984	1.517	1.461	1.013	2.555	-2.094	2.341	1.925	2.278	-0.43	0.43
ANBR26	TRC	DC	872	-2.742	-3.579	-4.337	-2.855	-0.002	1.569	1.916	2.399	0.072	2.426	-1.981	-0.326	-0.853	2.033	-0.414	0.282	-0.028	-4.265	1.461	-2.57	-2.182	1.586	1.384	1.34	2.82	-2.107	2.153	2.016	2.183	-0.444	0.444
ANBR26	TRC	DC	876	-2.846	-3.725	-4.361	-2.983	-0.035	1.323	2.08	2.43	0.448	2.809	-2.016	-0.22	-0.822	2.012	-0.227	0.451	-0.137	-4.347	1.511	-2.623	-2.324	1.619	1.268	1.638	3.069	-2.113	1.989	2.044	2.072	-0.437	0.437
ANBR26	TRC	DC	880	-2.937	-3.809	-4.342	-3.058	-0.147	1.08	2.093	2.369	0.681	3.043	-1.985	-0.076	-0.926	1.964	-0.154	0.593	-0.272	-4.365	1.438	-2.655	-2.434	1.54	1.084	1.78	3.191	-2.168	1.836	1.924	1.926	-0.425	0.425
ANBR26	TRC	DC	884	-3.019	-3.835	-4.301	-3.077	-0.358	0.873	1.917	2.235	0.689	3.007	-1.918	0.025	-1.15	1.906	-0.273	0.694	-0.433	-4.334	1.244	-2.688	-2.514	1.33	0.857	1.714	3.168	-2.285	1.703	1.639	1.778	-0.436	0.436
ANBR26	TRC	DC	888	-3.039	-3.773	-4.204	-2.983	-0.602	0.783	1.633	2.123	0.54	2.768	-1.826	0.088	-1.4	1.951	-0.559	0.802	-0.556	-4.222	1.016	-2.682	-2.519	1.059	0.674	1.503	3.088	-2.397	1.651	1.276	1.715	-0.476	0.476
ANBR26	TRC	DC	892	-2.928	-3.6	-4.005	-2.71	-0.772	0.88	1.384	2.144	0.421	2.552	-1.702	0.163	-1.555	2.196	-0.875	0.991	-0.561	-3.979	0.874	-2.568	-2.385	0.846	0.641	1.296	3.085	-2.417	1.757	0.973	1.823	-0.521	0.521
ANBR26	TRC	DC	896	-2.681	-3.356	-3.702	-2.277	-0.806	1.153	1.273	2.33	0.439	2.479	-1.555	0.27	-1.581	2.558	-1.088	1.259	-0.415	-3.605	0.888	-2.321	-2.11	0.772	0.797	1.197	3.209	-2.308	2.027	0.822	2.099	-0.541	0.541
ANBR26	TRC	DC	900	-2.356	-3.086	-3.329	-1.778	-0.706	1.523	1.303	2.621	0.55	2.531	-1.392	0.403	-1.53	2.844	-1.162	1.545	-0.149	-3.146	1.038	-1.97	-1.749	0.84	1.087	1.2	3.402	-2.083	2.385	0.826	2.464	-0.518	0.518
ANBR26	TRC	DC	904	-2.024	-2.807	-2.942	-1.323	-0.527	1.889	1.398	2.928	0.645	2.679	-1.226	0.512	-1.478	2.914	-1.151	1.801	0.164	-2.666	1.237	-1.575	-1.382	0.988	1.412	1.229	3.568	-1.814	2.72	0.907	2.826	-0.466	0.466
ANBR26	TRC	DC	908	-1.736	-2.532	-2.6	-0.987	-0.327	2.185	1.488	3.197	0.66	2.867	-1.08	0.546	-1.466	2.796	-1.111	2.02	0.458	-2.219	1.413	-1.195	-1.06	1.147	1.698	1.231	3.662	-1.594	2.966	0.994	3.141	-0.435	0.435
ANBR26	TRC	DC	912	-1.498	-2.271	-2.318	-0.76	-0.129	2.41	1.568	3.408	0.626	2.968	-0.971	0.532	-1.465	2.663	-1.05	2.184	0.715	-1.83	1.549	-0.849	-0.787	1.295	1.93	1.228	3.663	-1.452	3.136	1.086	3.403	-0.449	0.449
ANBR26	TRC	DC	916	-1.306	-2.049	-2.097	-0.609	0.038	2.567	1.643	3.512	0.587	2.852	-0.909	0.542	-1.427	2.68	-0.965	2.226	0.913	-1.514	1.63	-0.564	-0.573	1.409	2.086	1.244	3.532	-1.372	3.262	1.194	3.577	-0.489	0.489
ANBR26	TRC	DC	920	-1.174	-1.907	-1.97	-0.532	0.104	2.625	1.686	3.461	0.564	2.549	-0.925	0.608	-1.352	2.88	-0.877	2.114	0.996	-1.305	1.627	-0.397	-0.463	1.443	2.115	1.267	3.267	-1.356	3.346	1.29	3.621	-0.538	0.538
ANBR26	TRC	DC	924	-1.104	-1.852	-1.947	-0.529	0.028	2.56	1.67	3.267	0.559	2.245	-1.029	0.717	-1.29	3.163	-0.822	1.911	0.932	-1.209	1.528	-0.381	-0.485	1.37	1.992	1.265	2.953	-1.407	3.374	1.337	3.538	-0.59	0.59
ANBR26	TRC	DC	928	-1.069	-1.837	-1.992	-0.585	-0.162	2.379	1.58	2.967	0.553	2.091	-1.172	0.824	-1.285	3.373	-0.819	1.697	0.741	-1.195	1.333	-0.491	-0.625	1.199	1.726	1.203	2.658	-1.513	3.333	1.312	3.362	-0.618	0.618
ANBR26	TRC	DC	932	-1.066	-1.816	-2.076	-0.696	-0.419	2.092	1.391	2.562	0.484	1.995	-1.309	0.878	-1.376	3.424	-0.879	1.465	0.468	-1.238	1.034	-0.674	-0.853	0.941	1.346	1.039	2.338	-1.664	3.214	1.191	3.099	-0.602	0.602
ANBR26	TRC	DC	936	-1.109	-1.765	-2.177	-0.843	-0.691	1.749	1.104	2.076	0.294	1.778	-1.426	0.865	-1.545	3.352	-0.996	1.2	0.187	-1.304	0.647	-0.865	-1.105	0.634	0.916	0.766	1.946	-1.838	3.036	0.98	2.778	-0.577	0.577
ANBR26	TRC	DC	940	-1.158	-1.663	-2.243	-0.957	-0.893	1.454	0.79	1.612	0.013	1.487	-1.489	0.849	-1.688	3.243	-1.13	0.984	-0.007	-1.323	0.253	-0.976	-1.288	0.359	0.552	0.447	1.559	-1.984	2.86	0.749	2.491	-0.603	0.603
ANBR26	TRC	DC	944	-1.157	-1.516	-2.23	-0.971	-0.98	1.271	0.52	1.249	-0.291	1.229	-1.475	0.903	-1.736	3.162	-1.237	0.877	-0.076	-1.242	-0.08	-0.963	-1.35	0.175	0.323	0.15	1.241	-2.062	2.747	0.559	2.298	-0.685	0.685
ANBR26	TRC	DC	948	-1.099	-1.364	-2.153	-0.889	-0.989	1.177	0.304	0.975	-0.604	0.98	-1.431	1.02	-1.728	3.144	-1.343	0.833	-0.066	-1.084	-0.344	-0.86	-1.325	0.073	0.198	-0.115	0.959	-2.067	2.703	0.404	2.169	-0.786	0.786
ANBR26	TRC	DC	952	-1.014	-1.234	-2.055	-0.758	-0.978	1.126	0.132	0.775	-0.919	0.738	-1.424	1.136	-1.728	3.197	-1.494	0.82	-0.041	-0.912	-0.552	-0.738	-1.275	0.014	0.121	-0.347	0.703	-2.023	2.697	0.262	2.07	-0.877	0.877
ANBR26	TRC	DC	956	-0.923	-1.112	-1.962	-0.602	-0.975	1.108	0.021	0.674	-1.155	0.585	-1.475	1.196	-1.731	3.25	-1.65	0.886	-0.034	-0.773	-0.7	-0.641	-1.231	-0.018	0.074	-0.506	0.536	-1.962	2.71	0.153	2.016	-0.926	0.926
ANBR26	TRC	DC	960	-0.835	-0.963	-1.874	-0.422	-0.975	1.139	0	0.704	-1.212	0.571	-1.555	1.193	-1.691	3.201	-1.722	1.08	-0.037	-0.671	-0.767	-0.571	-1.182	-0.018	0.078	-0.531	0.518	-1.9	2.746	0.116	2.04	-0.922	0.922
ANBR26	TRC	DC	964	-0.759	-0.783	-1.787	-0.231	-0.967	1.22	0.071	0.842	-1.074	0.659	-1.623	1.177	-1.595	3.06	-1.681	1.366	-0.031	-0.603	-0.749	-0.517	-1.114	0.021	0.137	-0.41	0.633	-1.837	2.801	0.153	2.134	-0.891	0.891
ANBR26	TRC	DC	968	-0.707	-0.608	-1.714	-0.07	-0.953	1.32	0.195	1.026	-0.821	0.76	-1.646	1.231	-1.485	2.948	-1.566	1.63	-0.025	-0.579	-0.671	-0.49	-1.043	0.077	0.217	-0.197	0.813	-1.783	2.845	0.224	2.243	-0.864	0.864
ANBR26	TRC	DC	972	-0.701	-0.497	-1.68	0.007	-0.949	1.401	0.313	1.198	-0.563	0.81	-1.626	1.381	-1.432	2.927	-1.435	1.786	-0.045	-0.624	-0.573	-0.511	-1.015	0.115	0.28	0.022	1.002	-1.757	2.839	0.274	2.328	-0.856	0.856
ANBR26	TRC	DC	976	-0.744	-0.472	-1.693	-0.021	-0.957	1.451	0.38	1.351	-0.38	0.845	-1.589	1.548	-1.486	2.962	-1.34	1.852	-0.107	-0.738	-0.479	-0.584	-1.057	0.111	0.315	0.18	1.194	-1.755	2.773	0.274	2.398	-0.876	0.876
ANBR26	TRC	DC	980	-0.792	-0.492	-1.713	-0.103	-0.941	1.492	0.402	1.498	-0.266	0.971	-1.529	1.637	-1.615	3.005	-1.289	1.911	-0.181	-0.87	-0.395	-0.661	-1.138	0.086	0.352	0.263	1.4	-1.729	2.685	0.254	2.487	-0.922	0.922
ANBR26	TRC	DC	984	-0.793	-0.491	-1.687	-0.163	-0.857	1.547	0.409	1.637	-0.173	1.208	-1.414	1.637	-1.734	3.024	-1.243	2.009	-0.211	-0.944	-0.324	-0.68	-1.193	0.075	0.415	0.292	1.596	-1.636	2.621	0.273	2.602	-0.964	0.964
ANBR26	TRC	DC	988	-0.755	-0.451	-1.61	-0.156	-0.711	1.609	0.41	1.733	-0.091	1.433	-1.258	1.603	-1.789	3.001	-1.194	2.111	-0.168	-0.922	-0.268	-0.624	-1.184	0.096	0.498	0.278	1.728	-1.484	2.607	0.352	2.719	-0.975	0.975
ANBR26	TRC	DC	992	-0.716	-0.39	-1.506	-0.071	-0.546	1.66	0.412	1.766	-0.04	1.544	-1.114	1.59	-1.777	2.933	-1.15	2.145	-0.054	-0.809	-0.223	-0.511	-1.097	0.147	0.583	0.236	1.751	-1.323	2.648	0.474	2.801	-0.957	0.957
ANBR26	TRC	DC	996	-0.674	-0.309	-1.39	0.086	-0.403	1.695	0.433	1.75	-0.018	1.599	-0.996	1.634	-1.715	2.893	-1.108	2.097	0.114	-0.629	-0.172	-0.363	-0.943	0.223	0.665	0.193	1.686	-1.189	2.744	0.612	2.835	-0.925	0.925
ANBR26	TRC	DC	1000	-0.598	-0.191	-1.271	0.286	-0.307	1.724	0.468	1.714	-0.02	1.688	-0.89	1.748	-1.65	2.974	-1.092	2.016	0.304	-0.417	-0.102	-0.207	-0.748	0.31	0.743	0.155	1.596	-1.09	2.892	0.726	2.837	-0.889	0.889
ANBR26	TRC	DC	1004	-0.507	-0.051	-1.175	0.49	-0.269	1.763	0.488	1.676	-0.057	1.774	-0.81	1.888	-1.641	3.144	-1.12	1.931	0.48	-0.228	-0.022	-0.071	-0.551	0.384	0.811	0.106	1.521	-1.03	3.069	0.775	2.823	-0.865	0.865
ANBR26	TRC	DC	1008	-0.455	0.04	-1.124	0.661	-0.28	1.83	0.487	1.643	-0.117	1.754	-0.777	1.984	-1.683	3.265	-1.147	1.859	0.619	-0.11	0.054	0.026	-0.386	0.437	0.86	0.052	1.459	-1.017	3.225	0.763	2.802	-0.866	0.866
ANBR26	TRC	DC	1012	-0.474	0.014	-1.138	0.76	-0.345	1.914	0.453	1.607	-0.184	1.625	-0.778	1.995	-1.739	3.249	-1.154	1.82	0.7	-0.09	0.099	0.069	-0.282	0.45	0.883	-0.004	1.398	-1.061	3.306	0.698	2.773	-0.877	0.877
ANBR26	TRC	DC	1016	-0.574	-0.148	-1.241	0.752	-0.508	1.967	0.34	1.542	-0.301	1.446	-0.801	1.932	-1.828	3.148	-1.217	1.794	0.678	-0.18	0.073	0.022	-0.279	0.382	0.851	-0.105	1.307	-1.182	3.272	0.542	2.723	-0.892	0.892
ANBR26	TRC	DC	1020	-0.755	-0.4	-1.43	0.649	-0.775	1.964	0.131	1.438	-0.511	1.234	-0.839	1.835	-1.986	3.092	-1.385	1.752	0.538	-0.365	-0.03	-0.128	-0.387	0.215	0.756	-0.272	1.161	-1.374	3.154	0.279	2.656	-0.914	0.914
ANBR26	TRC	DC	1024	-0.977	-0.668	-1.659	0.508	-1.085	1.909	-0.118	1.305	-0.769	0.954	-0.874	1.722	-2.171	3.133	-1.582	1.673	0.317	-0.594	-0.179	-0.341	-0.572	-0.014	0.618	-0.46	0.967	-1.582	3.02	-0.024	2.58	-0.933	0.933
ANBR26	TRC	DC	1028	-1.174	-0.888	-1.86	0.377	-1.351	1.813	-0.318	1.166	-0.95	0.643	-0.874	1.588	-2.277	3.178	-1.687	1.559	0.074	-0.813	-0.329	-0.557	-0.78	-0.242	0.463	-0.58	0.768	-1.728	2.905	-0.259	2.501	-0.937	0.937
ANBR26	TRC	DC	1032	-1.297	-1.034	-1.976	0.274	-1.488	1.7	-0.388	1.078	-0.92	0.517	-0.802	1.453	-2.212	3.114	-1.615	1.494	-0.136	-0.979	-0.423	-0.719	-0.959	-0.406	0.329	-0.552	0.675	-1.74	2.814	-0.33	2.444	-0.93	0.93
ANBR26	TRC	DC	1036	-1.367	-1.149	-2.001	0.181	-1.477	1.581	-0.323	1.076	-0.678	0.727	-0.652	1.361	-1.987	2.909	-1.393	1.559	-0.295	-1.094	-0.447	-0.817	-1.103	-0.483	0.233	-0.388	0.748	-1.609	2.716	-0.233	2.426	-0.907	0.907
ANBR26	TRC	DC	1040	-1.467	-1.307	-2.003	0.034	-1.418	1.424	-0.212	1.102	-0.385	1.084	-0.514	1.332	-1.732	2.624	-1.149	1.687	-0.446	-1.214	-0.456	-0.905	-1.267	-0.529	0.139	-0.204	0.895	-1.434	2.551	-0.073	2.402	-0.86	0.86
ANBR26	TRC	DC	1044	-1.652	-1.527	-2.067	-0.199	-1.452	1.203	-0.164	1.077	-0.204	1.31	-0.513	1.342	-1.593	2.392	-1.032	1.747	-0.643	-1.396	-0.52	-1.057	-1.501	-0.621	-0.002	-0.11	0.974	-1.364	2.305	0.02	2.322	-0.829	0.829
ANBR26	TRC	DC	1048	-1.877	-1.741	-2.201	-0.479	-1.622	0.959	-0.208	0.994	-0.156	1.374	-0.669	1.352	-1.598	2.343	-1.102	1.732	-0.881	-1.627	-0.654	-1.276	-1.784	-0.778	-0.181	-0.128	0.959	-1.451	2.06	-0.006	2.21	-0.849	0.849
ANBR26	TRC	DC	1052	-2.038	-1.875	-2.359	-0.737	-1.879	0.751	-0.322	0.888	-0.199	1.359	-0.911	1.333	-1.686	2.442	-1.297	1.708	-1.116	-1.851	-0.837	-1.512	-2.056	-0.971	-0.362	-0.236	0.899	-1.649	1.905	-0.126	2.113	-0.897	0.897
ANBR26	TRC	DC	1056	-2.084	-1.928	-2.502	-0.952	-2.157	0.577	-0.496	0.747	-0.342	1.232	-1.172	1.256	-1.803	2.504	-1.533	1.665	-1.318	-2.031	-1.065	-1.722	-2.284	-1.183	-0.552	-0.441	0.801	-1.892	1.817	-0.302	2.009	-0.941	0.941
ANBR26	TRC	DC	1060	-2.021	-1.943	-2.583	-1.132	-2.383	0.413	-0.707	0.558	-0.595	0.957	-1.377	1.116	-1.911	2.444	-1.762	1.575	-1.47	-2.146	-1.327	-1.863	-2.453	-1.391	-0.762	-0.74	0.653	-2.096	1.718	-0.494	1.86	-0.979	0.979
ANBR26	TRC	DC	1064	-1.874	-1.947	-2.551	-1.283	-2.499	0.261	-0.905	0.355	-0.904	0.673	-1.427	0.938	-1.977	2.343	-1.973	1.478	-1.554	-2.182	-1.577	-1.898	-2.553	-1.549	-0.953	-1.073	0.491	-2.161	1.572	-0.659	1.684	-0.996	0.996
ANBR26	TRC	DC	1068	-1.68	-1.943	-2.409	-1.413	-2.502	0.129	-1.05	0.183	-1.194	0.529	-1.306	0.734	-1.977	2.273	-2.159	1.418	-1.575	-2.142	-1.764	-1.83	-2.595	-1.626	-1.075	-1.364	0.361	-2.065	1.384	-0.761	1.524	-0.964	0.964
ANBR26	TRC	DC	1072	-1.486	-1.913	-2.204	-1.512	-2.43	0.026	-1.118	0.055	-1.396	0.501	-1.106	0.532	-1.905	2.236	-2.272	1.384	-1.549	-2.043	-1.864	-1.691	-2.589	-1.619	-1.115	-1.551	0.253	-1.88	1.189	-0.782	1.394	-0.895	0.895
ANBR26	TRC	DC	1076	-1.321	-1.844	-1.987	-1.551	-2.325	-0.042	-1.109	-0.054	-1.468	0.498	-0.92	0.4	-1.796	2.188	-2.266	1.328	-1.489	-1.893	-1.894	-1.515	-2.534	-1.554	-1.104	-1.61	0.119	-1.699	1.038	-0.739	1.275	-0.83	0.83
ANBR26	TRC	DC	1080	-1.198	-1.744	-1.794	-1.504	-2.223	-0.072	-1.045	-0.168	-1.41	0.466	-0.796	0.395	-1.713	2.089	-2.157	1.222	-1.395	-1.699	-1.884	-1.32	-2.419	-1.46	-1.067	-1.561	-0.064	-1.58	0.97	-0.671	1.154	-0.79	0.79
ANBR26	TRC	DC	1084	-1.105	-1.631	-1.639	-1.359	-2.131	-0.052	-0.947	-0.262	-1.275	0.406	-0.753	0.505	-1.679	1.934	-1.981	1.109	-1.259	-1.47	-1.835	-1.113	-2.23	-1.345	-0.99	-1.439	-0.245	-1.529	1.005	-0.59	1.055	-0.777	0.777
ANBR26	TRC	DC	1088	-1.009	-1.504	-1.505	-1.123	-2.035	0.037	-0.83	-0.29	-1.146	0.366	-0.773	0.667	-1.679	1.747	-1.777	1.075	-1.075	-1.214	-1.739	-0.9	-1.973	-1.205	-0.855	-1.3	-0.352	-1.509	1.132	-0.499	1.017	-0.77	0.77
ANBR26	TRC	DC	1092	-0.876	-1.341	-1.369	-0.828	-1.937	0.182	-0.727	-0.249	-1.107	0.386	-0.803	0.81	-1.745	1.585	-1.623	1.147	-0.864	-0.951	-1.607	-0.704	-1.686	-1.052	-0.683	-1.207	-0.362	-1.486	1.31	-0.42	1.05	-0.747	0.747
ANBR26	TRC	DC	1096	-0.712	-1.151	-1.23	-0.528	-1.858	0.343	-0.656	-0.178	-1.172	0.415	-0.795	0.879	-1.91	1.491	-1.571	1.27	-0.663	-0.712	-1.465	-0.552	-1.428	-0.901	-0.514	-1.182	-0.318	-1.451	1.489	-0.375	1.125	-0.704	0.704
ANBR26	TRC	DR	-200	-0.084	0.159	-0.002	-0.352	-1.154	-0.058	-0.802	0.036	-0.062	0.955	-0.16	-0.011	-0.743	0.094	-1.022	0.379	-0.157	-0.334	-0.525	-0.249	-0.344	-0.921	0.248	-0.681	0.29	-0.439	-0.128	-1.281	0.367	0.004	-0.004
ANBR26	TRC	DR	-196	0.015	0.308	0.156	-0.067	-0.824	0.064	-0.689	0.026	-0.027	0.881	-0.053	0.228	-0.729	0.075	-1.059	0.347	0.125	-0.032	-0.393	0.064	-0.024	-0.662	0.353	-0.662	0.196	-0.249	0.057	-1.133	0.316	-0.044	0.044
ANBR26	TRC	DR	-192	0.037	0.39	0.245	0.133	-0.503	0.187	-0.509	0.034	0.081	0.748	-0.038	0.395	-0.749	0.007	-0.979	0.322	0.386	0.188	-0.212	0.3	0.228	-0.386	0.472	-0.564	0.116	-0.143	0.164	-0.914	0.261	-0.127	0.127
ANBR26	TRC	DR	-188	0.023	0.429	0.274	0.248	-0.252	0.29	-0.321	0.029	0.219	0.532	-0.098	0.463	-0.79	-0.056	-0.841	0.274	0.586	0.319	-0.038	0.432	0.391	-0.151	0.569	-0.429	-0.003	-0.137	0.201	-0.685	0.199	-0.199	0.199
ANBR26	TRC	DR	-184	0.01	0.465	0.275	0.324	-0.108	0.379	-0.171	0.012	0.34	0.282	-0.161	0.465	-0.82	-0.086	-0.72	0.209	0.722	0.392	0.104	0.483	0.491	0.012	0.638	-0.298	-0.156	-0.189	0.227	-0.501	0.152	-0.232	0.232
ANBR26	TRC	DR	-180	0.022	0.513	0.269	0.385	-0.087	0.459	-0.092	-0.005	0.446	0.119	-0.169	0.466	-0.816	-0.08	-0.649	0.157	0.788	0.428	0.204	0.477	0.542	0.086	0.676	-0.196	-0.287	-0.245	0.287	-0.405	0.138	-0.219	0.219
ANBR26	TRC	DR	-176	0.059	0.559	0.255	0.422	-0.181	0.51	-0.101	-0.023	0.549	0.143	-0.109	0.516	-0.761	-0.047	-0.61	0.155	0.761	0.416	0.23	0.416	0.53	0.044	0.663	-0.149	-0.35	-0.275	0.367	-0.414	0.161	-0.165	0.165
ANBR26	TRC	DR	-172	0.091	0.575	0.23	0.416	-0.339	0.52	-0.189	-0.037	0.639	0.322	-0.009	0.615	-0.654	0.009	-0.608	0.214	0.643	0.351	0.172	0.308	0.454	-0.105	0.595	-0.163	-0.328	-0.264	0.425	-0.497	0.212	-0.079	0.079
ANBR26	TRC	DR	-168	0.09	0.543	0.211	0.368	-0.472	0.506	-0.299	-0.033	0.705	0.522	0.098	0.717	-0.513	0.112	-0.631	0.306	0.482	0.25	0.064	0.193	0.356	-0.294	0.504	-0.196	-0.23	-0.2	0.435	-0.581	0.286	0.021	-0.021
ANBR26	TRC	DR	-164	0.044	0.454	0.192	0.269	-0.526	0.456	-0.378	-0.022	0.745	0.636	0.183	0.74	-0.391	0.274	-0.646	0.371	0.303	0.117	-0.068	0.086	0.246	-0.467	0.394	-0.202	-0.112	-0.098	0.387	-0.612	0.347	0.084	-0.084
ANBR26	TRC	DR	-160	-0.052	0.306	0.138	0.104	-0.516	0.327	-0.412	-0.041	0.758	0.655	0.225	0.615	-0.336	0.433	-0.639	0.361	0.085	-0.064	-0.224	-0.036	0.089	-0.617	0.241	-0.18	-0.025	0.008	0.262	-0.598	0.338	0.071	-0.071
ANBR26	TRC	DR	-156	-0.193	0.122	0.043	-0.104	-0.46	0.122	-0.396	-0.08	0.754	0.588	0.231	0.383	-0.336	0.494	-0.597	0.28	-0.169	-0.279	-0.37	-0.176	-0.121	-0.728	0.064	-0.128	0.041	0.101	0.072	-0.545	0.252	-0.007	0.007
ANBR26	TRC	DR	-152	-0.35	-0.07	-0.065	-0.308	-0.373	-0.104	-0.325	-0.11	0.742	0.451	0.212	0.161	-0.365	0.433	-0.51	0.189	-0.414	-0.482	-0.466	-0.306	-0.344	-0.776	-0.099	-0.052	0.112	0.172	-0.135	-0.462	0.132	-0.108	0.108
ANBR26	TRC	DR	-148	-0.487	-0.255	-0.169	-0.479	-0.292	-0.301	-0.232	-0.124	0.712	0.323	0.164	0.017	-0.421	0.326	-0.406	0.129	-0.622	-0.647	-0.51	-0.418	-0.542	-0.773	-0.227	0.019	0.198	0.198	-0.318	-0.374	0.013	-0.197	0.197
ANBR26	TRC	DR	-144	-0.569	-0.41	-0.249	-0.591	-0.237	-0.428	-0.124	-0.105	0.671	0.289	0.116	-0.055	-0.47	0.291	-0.307	0.102	-0.759	-0.76	-0.489	-0.501	-0.678	-0.72	-0.298	0.083	0.309	0.191	-0.44	-0.281	-0.075	-0.249	0.249
ANBR26	TRC	DR	-140	-0.579	-0.507	-0.269	-0.614	-0.19	-0.463	0.029	-0.036	0.68	0.357	0.135	-0.083	-0.458	0.369	-0.19	0.107	-0.793	-0.794	-0.38	-0.528	-0.714	-0.603	-0.29	0.184	0.446	0.187	-0.479	-0.138	-0.112	-0.248	0.248
ANBR26	TRC	DR	-136	-0.533	-0.535	-0.231	-0.542	-0.157	-0.436	0.224	0.059	0.757	0.51	0.234	-0.08	-0.382	0.478	-0.062	0.128	-0.742	-0.754	-0.205	-0.505	-0.66	-0.447	-0.228	0.326	0.584	0.183	-0.453	0.052	-0.114	-0.215	0.215
ANBR26	TRC	DR	-132	-0.457	-0.494	-0.178	-0.4	-0.173	-0.403	0.413	0.142	0.845	0.776	0.342	-0.033	-0.287	0.52	0.025	0.133	-0.663	-0.672	-0.013	-0.464	-0.563	-0.304	-0.156	0.462	0.719	0.146	-0.4	0.225	-0.119	-0.209	0.209
ANBR26	TRC	DR	-128	-0.368	-0.378	-0.121	-0.209	-0.239	-0.384	0.557	0.202	0.887	1.084	0.396	0.075	-0.197	0.438	0.074	0.098	-0.585	-0.557	0.162	-0.413	-0.456	-0.198	-0.084	0.553	0.851	0.081	-0.333	0.338	-0.141	-0.257	0.257
ANBR26	TRC	DR	-124	-0.266	-0.2	-0.034	0.006	-0.32	-0.373	0.624	0.231	0.865	1.246	0.395	0.22	-0.126	0.226	0.104	0.019	-0.511	-0.4	0.286	-0.337	-0.354	-0.14	-0.015	0.573	0.924	0.023	-0.266	0.365	-0.186	-0.32	0.32
ANBR26	TRC	DR	-120	-0.139	-0.004	0.109	0.215	-0.381	-0.362	0.594	0.227	0.777	1.152	0.382	0.339	-0.094	-0.03	0.093	-0.093	-0.441	-0.208	0.338	-0.226	-0.265	-0.133	0.049	0.508	0.888	0.017	-0.205	0.296	-0.244	-0.324	0.324
ANBR26	TRC	DR	-116	0.009	0.153	0.296	0.386	-0.403	-0.337	0.486	0.217	0.65	0.855	0.409	0.375	-0.108	-0.213	0.034	-0.207	-0.374	-0.014	0.339	-0.087	-0.192	-0.163	0.12	0.389	0.771	0.091	-0.136	0.153	-0.27	-0.239	0.239
ANBR26	TRC	DR	-112	0.16	0.219	0.479	0.477	-0.406	-0.31	0.326	0.22	0.541	0.56	0.492	0.306	-0.152	-0.284	-0.056	-0.276	-0.346	0.119	0.296	0.037	-0.167	-0.234	0.171	0.254	0.638	0.224	-0.069	-0.038	-0.237	-0.113	0.113
ANBR26	TRC	DR	-108	0.301	0.157	0.592	0.439	-0.453	-0.338	0.084	0.198	0.43	0.46	0.587	0.145	-0.229	-0.294	-0.173	-0.28	-0.43	0.132	0.16	0.082	-0.245	-0.391	0.13	0.08	0.511	0.344	-0.068	-0.283	-0.179	-0.013	0.013
ANBR26	TRC	DR	-104	0.415	-0.022	0.593	0.263	-0.579	-0.464	-0.242	0.112	0.259	0.576	0.631	-0.054	-0.339	-0.304	-0.31	-0.25	-0.657	0.02	-0.089	0.009	-0.442	-0.651	-0.047	-0.159	0.392	0.385	-0.177	-0.583	-0.148	0.04	-0.04
ANBR26	TRC	DR	-100	0.483	-0.237	0.501	0.025	-0.741	-0.642	-0.571	-0.019	0.069	0.771	0.599	-0.208	-0.447	-0.314	-0.412	-0.23	-0.961	-0.153	-0.381	-0.141	-0.685	-0.942	-0.303	-0.406	0.299	0.334	-0.351	-0.874	-0.153	0.057	-0.057
ANBR26	TRC	DR	-96	0.502	-0.366	0.385	-0.171	-0.846	-0.772	-0.791	-0.145	-0.066	0.827	0.516	-0.279	-0.501	-0.309	-0.412	-0.25	-1.211	-0.304	-0.612	-0.285	-0.86	-1.144	-0.53	-0.571	0.223	0.234	-0.495	-1.058	-0.171	0.05	-0.05
ANBR26	TRC	DR	-92	0.472	-0.353	0.292	-0.269	-0.832	-0.781	-0.844	-0.23	-0.138	0.623	0.41	-0.285	-0.492	-0.311	-0.295	-0.321	-1.307	-0.379	-0.707	-0.354	-0.897	-1.176	-0.635	-0.613	0.14	0.143	-0.545	-1.079	-0.181	0.028	-0.028
ANBR26	TRC	DR	-88	0.395	-0.237	0.23	-0.264	-0.705	-0.66	-0.736	-0.252	-0.156	0.255	0.296	-0.257	-0.459	-0.33	-0.107	-0.402	-1.215	-0.374	-0.65	-0.336	-0.794	-1.028	-0.582	-0.55	0.05	0.078	-0.491	-0.961	-0.163	0.003	-0.003
ANBR26	TRC	DR	-84	0.29	-0.093	0.178	-0.185	-0.512	-0.435	-0.526	-0.219	-0.13	-0.061	0.175	-0.224	-0.452	-0.336	0.069	-0.417	-0.97	-0.321	-0.495	-0.263	-0.597	-0.756	-0.4	-0.438	-0.036	0.023	-0.345	-0.765	-0.103	-0.02	0.02
ANBR26	TRC	DR	-80	0.172	0.002	0.104	-0.1	-0.318	-0.166	-0.29	-0.159	-0.087	-0.183	0.033	-0.219	-0.501	-0.31	0.168	-0.327	-0.651	-0.275	-0.32	-0.186	-0.377	-0.438	-0.155	-0.326	-0.113	-0.052	-0.149	-0.547	-0.009	-0.06	0.06
ANBR26	TRC	DR	-76	0.049	-0.014	-0.02	-0.077	-0.183	0.076	-0.089	-0.099	-0.052	-0.128	-0.13	-0.26	-0.605	-0.241	0.174	-0.165	-0.35	-0.278	-0.18	-0.152	-0.206	-0.151	0.079	-0.238	-0.175	-0.171	0.024	-0.356	0.085	-0.123	0.123
ANBR26	TRC	DR	-72	-0.054	-0.118	-0.169	-0.114	-0.124	0.257	0.066	-0.049	-0.009	-0.012	-0.256	-0.325	-0.697	-0.11	0.127	0.022	-0.126	-0.314	-0.089	-0.162	-0.1	0.058	0.252	-0.164	-0.22	-0.31	0.151	-0.213	0.16	-0.171	0.171
ANBR26	TRC	DR	-68	-0.114	-0.212	-0.281	-0.143	-0.112	0.393	0.21	0.013	0.114	0.072	-0.282	-0.365	-0.699	0.082	0.105	0.203	0.021	-0.322	-0.017	-0.173	-0.022	0.188	0.361	-0.047	-0.234	-0.411	0.273	-0.102	0.234	-0.178	0.178
ANBR26	TRC	DR	-64	-0.142	-0.245	-0.334	-0.125	-0.118	0.491	0.371	0.104	0.359	0.119	-0.226	-0.338	-0.59	0.268	0.157	0.351	0.11	-0.272	0.076	-0.165	0.048	0.268	0.428	0.154	-0.187	-0.455	0.404	-0.001	0.319	-0.154	0.154
ANBR26	TRC	DR	-60	-0.172	-0.265	-0.362	-0.1	-0.149	0.506	0.514	0.178	0.638	0.13	-0.158	-0.264	-0.413	0.343	0.268	0.404	0.139	-0.208	0.166	-0.165	0.074	0.291	0.426	0.39	-0.103	-0.472	0.465	0.071	0.357	-0.119	0.119
ANBR26	TRC	DR	-56	-0.208	-0.319	-0.394	-0.126	-0.203	0.382	0.568	0.164	0.796	0.12	-0.125	-0.207	-0.224	0.266	0.369	0.325	0.107	-0.178	0.192	-0.194	0.021	0.237	0.316	0.55	-0.044	-0.481	0.373	0.074	0.268	-0.079	0.079
ANBR26	TRC	DR	-52	-0.213	-0.366	-0.4	-0.184	-0.231	0.157	0.535	0.084	0.79	0.174	-0.109	-0.199	-0.034	0.107	0.406	0.181	0.084	-0.153	0.175	-0.207	-0.064	0.151	0.139	0.611	0.009	-0.445	0.159	0.024	0.073	-0.028	0.028
ANBR26	TRC	DR	-48	-0.148	-0.332	-0.33	-0.2	-0.174	-0.06	0.481	0.026	0.723	0.332	-0.042	-0.22	0.168	-0.003	0.403	0.069	0.148	-0.066	0.197	-0.137	-0.089	0.116	0.001	0.643	0.117	-0.323	-0.062	-0.014	-0.123	0.046	-0.046
ANBR26	TRC	DR	-44	-0.028	-0.192	-0.183	-0.139	-0.036	-0.191	0.436	0.022	0.691	0.488	0.094	-0.225	0.36	0.001	0.405	0.006	0.286	0.089	0.272	0.016	-0.029	0.138	-0.054	0.681	0.265	-0.133	-0.197	-0.007	-0.25	0.126	-0.126
ANBR26	TRC	DR	-40	0.098	0.018	-0.001	-0.021	0.134	-0.23	0.36	0.042	0.662	0.514	0.252	-0.181	0.494	0.084	0.383	-0.034	0.42	0.265	0.34	0.195	0.076	0.16	-0.061	0.667	0.39	0.078	-0.225	0.022	-0.296	0.159	-0.159
ANBR26	TRC	DR	-36	0.195	0.234	0.175	0.117	0.278	-0.204	0.206	0.058	0.551	0.373	0.365	-0.076	0.532	0.198	0.258	-0.069	0.478	0.413	0.345	0.342	0.179	0.137	-0.066	0.532	0.445	0.262	-0.177	0.035	-0.274	0.123	-0.123
ANBR26	TRC	DR	-32	0.251	0.381	0.307	0.232	0.357	-0.149	-0.024	0.052	0.344	0.124	0.378	0.058	0.475	0.289	0.015	-0.107	0.43	0.495	0.266	0.41	0.24	0.058	-0.09	0.27	0.411	0.375	-0.108	0.018	-0.209	0.049	-0.049
ANBR26	TRC	DR	-28	0.265	0.41	0.368	0.286	0.371	-0.095	-0.276	0.024	0.061	-0.145	0.275	0.164	0.369	0.278	-0.258	-0.167	0.305	0.493	0.131	0.391	0.248	-0.047	-0.117	-0.056	0.304	0.403	-0.06	-0.003	-0.134	-0.016	0.016
ANBR26	TRC	DR	-24	0.257	0.346	0.374	0.284	0.359	-0.05	-0.46	-0.002	-0.258	-0.366	0.118	0.223	0.279	0.146	-0.434	-0.238	0.174	0.435	0.015	0.33	0.227	-0.11	-0.119	-0.345	0.162	0.391	-0.036	0.026	-0.063	-0.04	0.04
ANBR26	TRC	DR	-20	0.242	0.261	0.356	0.262	0.334	-0.015	-0.521	-0.003	-0.547	-0.487	-0.004	0.28	0.231	-0.024	-0.461	-0.263	0.083	0.36	-0.042	0.265	0.209	-0.102	-0.093	-0.523	0.03	0.38	-0.023	0.112	0.009	-0.013	0.013
ANBR26	TRC	DR	-16	0.199	0.203	0.317	0.234	0.262	-0.013	-0.492	0.002	-0.774	-0.495	-0.06	0.363	0.198	-0.138	-0.411	-0.212	-0.001	0.262	-0.082	0.187	0.178	-0.074	-0.079	-0.599	-0.083	0.362	-0.026	0.196	0.063	0.043	-0.043
ANBR26	TRC	DR	-12	0.093	0.159	0.243	0.173	0.123	-0.072	-0.44	-0.021	-0.948	-0.419	-0.076	0.437	0.16	-0.193	-0.386	-0.125	-0.127	0.115	-0.159	0.071	0.097	-0.086	-0.12	-0.619	-0.187	0.321	-0.059	0.223	0.064	0.093	-0.093
ANBR26	TRC	DR	-8	-0.082	0.092	0.14	0.056	-0.058	-0.198	-0.406	-0.081	-1.058	-0.286	-0.075	0.456	0.135	-0.258	-0.421	-0.042	-0.314	-0.092	-0.283	-0.087	-0.059	-0.16	-0.22	-0.603	-0.268	0.257	-0.139	0.19	0.001	0.117	-0.117
ANBR26	TRC	DR	-4	-0.27	0.01	0.052	-0.097	-0.221	-0.352	-0.388	-0.153	-1.063	-0.093	-0.036	0.443	0.152	-0.356	-0.458	0.045	-0.527	-0.314	-0.433	-0.248	-0.253	-0.271	-0.353	-0.545	-0.289	0.207	-0.25	0.139	-0.096	0.118	-0.118
ANBR26	TRC	DR	0	-0.39	-0.054	0.041	-0.217	-0.291	-0.469	-0.361	-0.202	-0.935	0.167	0.061	0.455	0.209	-0.43	-0.411	0.145	-0.69	-0.453	-0.569	-0.331	-0.397	-0.363	-0.472	-0.431	-0.232	0.217	-0.337	0.113	-0.179	0.108	-0.108
ANBR26	TRC	DR	4	-0.412	-0.088	0.13	-0.256	-0.236	-0.514	-0.322	-0.236	-0.698	0.36	0.188	0.513	0.237	-0.429	-0.268	0.207	-0.745	-0.45	-0.668	-0.284	-0.435	-0.398	-0.556	-0.285	-0.158	0.3	-0.364	0.117	-0.231	0.085	-0.085
ANBR26	TRC	DR	8	-0.364	-0.115	0.283	-0.223	-0.09	-0.516	-0.311	-0.32	-0.439	0.266	0.297	0.586	0.172	-0.378	-0.119	0.163	-0.713	-0.334	-0.776	-0.135	-0.392	-0.401	-0.642	-0.18	-0.186	0.422	-0.357	0.11	-0.289	0.041	-0.041
ANBR26	TRC	DR	12	-0.288	-0.153	0.434	-0.171	0.065	-0.519	-0.379	-0.497	-0.278	-0.114	0.373	0.621	0.022	-0.349	-0.071	0.016	-0.652	-0.187	-0.94	0.038	-0.337	-0.426	-0.757	-0.188	-0.362	0.528	-0.365	0.045	-0.388	0.001	-0.001
ANBR26	TRC	DR	16	-0.229	-0.227	0.512	-0.162	0.153	-0.537	-0.528	-0.722	-0.269	-0.554	0.414	0.569	-0.158	-0.385	-0.19	-0.154	-0.602	-0.087	-1.132	0.156	-0.318	-0.488	-0.88	-0.306	-0.607	0.572	-0.406	-0.093	-0.513	0	0
ANBR26	TRC	DR	20	-0.218	-0.367	0.481	-0.227	0.146	-0.554	-0.701	-0.909	-0.336	-0.874	0.422	0.409	-0.304	-0.49	-0.434	-0.278	-0.574	-0.081	-1.281	0.173	-0.346	-0.566	-0.964	-0.456	-0.81	0.527	-0.465	-0.263	-0.617	0.032	-0.032
ANBR26	TRC	DR	24	-0.245	-0.552	0.373	-0.339	0.087	-0.56	-0.814	-1.005	-0.345	-0.973	0.438	0.195	-0.339	-0.617	-0.638	-0.331	-0.55	-0.155	-1.334	0.109	-0.402	-0.607	-0.977	-0.529	-0.897	0.427	-0.514	-0.374	-0.67	0.078	-0.078
ANBR26	TRC	DR	28	-0.283	-0.709	0.252	-0.438	0.048	-0.558	-0.808	-1.007	-0.245	-0.848	0.522	0.02	-0.239	-0.676	-0.657	-0.344	-0.503	-0.25	-1.271	0.019	-0.458	-0.569	-0.925	-0.466	-0.852	0.34	-0.523	-0.35	-0.678	0.139	-0.139
ANBR26	TRC	DR	32	-0.327	-0.791	0.149	-0.501	0.044	-0.573	-0.703	-0.969	-0.115	-0.654	0.671	-0.085	-0.09	-0.609	-0.506	-0.397	-0.443	-0.345	-1.135	-0.074	-0.517	-0.468	-0.858	-0.315	-0.736	0.295	-0.503	-0.219	-0.689	0.208	-0.208
ANBR26	TRC	DR	36	-0.402	-0.829	0.042	-0.558	0.025	-0.634	-0.588	-0.961	-0.081	-0.56	0.784	-0.143	-0.022	-0.467	-0.341	-0.545	-0.421	-0.475	-1.013	-0.195	-0.617	-0.377	-0.842	-0.193	-0.653	0.259	-0.508	-0.1	-0.75	0.255	-0.255
ANBR26	TRC	DR	40	-0.504	-0.87	-0.085	-0.623	-0.055	-0.724	-0.529	-0.993	-0.193	-0.582	0.773	-0.17	-0.061	-0.35	-0.266	-0.753	-0.46	-0.65	-0.943	-0.354	-0.758	-0.345	-0.875	-0.163	-0.633	0.204	-0.548	-0.072	-0.844	0.264	-0.264
ANBR26	TRC	DR	44	-0.571	-0.901	-0.196	-0.655	-0.174	-0.766	-0.492	-0.996	-0.361	-0.592	0.657	-0.172	-0.107	-0.318	-0.205	-0.929	-0.505	-0.808	-0.868	-0.495	-0.861	-0.339	-0.878	-0.162	-0.6	0.157	-0.565	-0.098	-0.898	0.262	-0.262
ANBR26	TRC	DR	48	-0.56	-0.902	-0.245	-0.611	-0.291	-0.714	-0.44	-0.929	-0.461	-0.487	0.515	-0.139	-0.085	-0.382	-0.072	-1.009	-0.504	-0.879	-0.758	-0.566	-0.859	-0.332	-0.807	-0.132	-0.51	0.142	-0.509	-0.13	-0.872	0.264	-0.264
ANBR26	TRC	DR	52	-0.505	-0.893	-0.243	-0.507	-0.404	-0.618	-0.421	-0.858	-0.472	-0.376	0.382	-0.06	-0.041	-0.523	0.074	-1.029	-0.483	-0.87	-0.68	-0.577	-0.772	-0.358	-0.723	-0.106	-0.428	0.14	-0.414	-0.181	-0.823	0.255	-0.255
ANBR26	TRC	DR	56	-0.444	-0.872	-0.206	-0.373	-0.5	-0.534	-0.471	-0.833	-0.433	-0.415	0.274	0.063	-0.023	-0.673	0.154	-1.026	-0.473	-0.812	-0.689	-0.549	-0.65	-0.437	-0.688	-0.124	-0.387	0.136	-0.327	-0.26	-0.804	0.234	-0.234
ANBR26	TRC	DR	60	-0.375	-0.814	-0.128	-0.213	-0.529	-0.452	-0.558	-0.795	-0.384	-0.537	0.217	0.2	-0.022	-0.745	0.154	-0.921	-0.454	-0.714	-0.743	-0.477	-0.511	-0.528	-0.676	-0.174	-0.293	0.152	-0.249	-0.342	-0.771	0.214	-0.214
ANBR26	TRC	DR	64	-0.305	-0.724	-0.025	-0.051	-0.485	-0.342	-0.648	-0.658	-0.393	-0.542	0.192	0.298	-0.033	-0.718	0.051	-0.599	-0.398	-0.586	-0.783	-0.375	-0.361	-0.6	-0.627	-0.245	-0.049	0.193	-0.166	-0.428	-0.653	0.205	-0.205
ANBR26	TRC	DR	68	-0.261	-0.653	0.052	0.069	-0.433	-0.201	-0.762	-0.395	-0.515	-0.343	0.148	0.32	-0.091	-0.647	-0.186	-0.024	-0.31	-0.464	-0.789	-0.279	-0.211	-0.662	-0.515	-0.351	0.342	0.224	-0.084	-0.557	-0.421	0.195	-0.195
ANBR26	TRC	DR	72	-0.269	-0.649	0.063	0.121	-0.446	-0.055	-0.927	-0.048	-0.725	-0.028	0.054	0.276	-0.247	-0.606	-0.509	0.767	-0.219	-0.379	-0.777	-0.218	-0.073	-0.737	-0.351	-0.498	0.799	0.199	-0.028	-0.757	-0.102	0.143	-0.143
ANBR26	TRC	DR	76	-0.343	-0.722	0.011	0.101	-0.567	0.07	-1.126	0.349	-0.934	0.242	-0.074	0.187	-0.508	-0.623	-0.793	1.709	-0.155	-0.342	-0.763	-0.207	0.027	-0.832	-0.161	-0.643	1.267	0.095	-0.025	-1.025	0.263	0.026	-0.026
ANBR26	TRC	DR	80	-0.494	-0.849	-0.074	0.014	-0.782	0.178	-1.294	0.811	-1.014	0.353	-0.203	0.055	-0.825	-0.65	-0.925	2.725	-0.124	-0.352	-0.725	-0.25	0.065	-0.913	0.071	-0.692	1.769	-0.073	-0.079	-1.31	0.665	-0.124	0.124
ANBR26	TRC	DR	84	-0.711	-0.995	-0.143	-0.1	-0.985	0.34	-1.333	1.391	-0.84	0.264	-0.326	-0.083	-1.13	-0.59	-0.798	3.775	-0.061	-0.38	-0.584	-0.298	0.08	-0.892	0.412	-0.526	2.349	-0.252	-0.153	-1.519	1.142	-0.238	0.238
ANBR26	TRC	DR	88	-0.927	-1.127	-0.139	-0.154	-1.017	0.679	-1.163	2.146	-0.393	0.134	-0.447	-0.151	-1.37	-0.358	-0.362	4.904	0.162	-0.36	-0.257	-0.249	0.202	-0.664	0.949	-0.103	3.049	-0.366	-0.168	-1.554	1.768	-0.263	0.263
ANBR26	TRC	DR	92	-1.053	-1.211	-0.027	-0.074	-0.761	1.294	-0.774	3.116	0.213	0.325	-0.54	-0.111	-1.481	0.081	0.289	6.179	0.656	-0.224	0.31	-0.019	0.564	-0.171	1.754	0.502	3.902	-0.347	-0.032	-1.37	2.612	-0.194	0.194
ANBR26	TRC	DR	96	-1.06	-1.224	0.173	0.159	-0.238	2.176	-0.249	4.222	0.743	0.984	-0.564	0.004	-1.408	0.635	0.953	7.499	1.393	0.034	1.09	0.376	1.176	0.546	2.802	1.114	4.764	-0.188	0.301	-1	3.626	-0.072	0.072
ANBR26	TRC	DR	100	-0.991	-1.158	0.418	0.514	0.412	3.194	0.257	5.229	0.826	1.711	-0.504	0.149	-1.175	1.117	1.413	8.536	2.203	0.363	1.948	0.837	1.914	1.345	3.934	1.479	5.233	0.071	0.801	-0.542	4.616	0.039	-0.039
ANBR26	TRC	DR	104	-0.872	-0.976	0.716	0.994	1.081	4.225	0.645	5.923	0.121	1.879	-0.344	0.341	-0.862	1.423	1.536	8.935	2.946	0.748	2.785	1.311	2.661	2.124	5.004	1.42	4.948	0.42	1.427	-0.057	5.401	0.085	-0.085
ANBR26	TRC	DR	108	-0.655	-0.602	1.163	1.665	1.819	5.29	1.021	6.324	-1.438	1.137	-0.033	0.667	-0.487	1.627	1.363	8.526	3.683	1.273	3.704	1.872	3.443	2.977	6.051	1.026	3.909	0.926	2.209	0.536	5.986	0.066	-0.066
ANBR26	TRC	DR	112	-0.251	0.03	1.881	2.614	2.804	6.522	1.639	6.633	-3.616	-0.479	0.493	1.213	0.043	1.918	1.1	7.324	4.638	2.061	4.937	2.68	4.406	4.138	7.259	0.592	2.418	1.686	3.243	1.416	6.521	0.013	-0.013
ANBR26	TRC	DR	116	0.413	0.934	2.936	3.886	4.207	8.025	2.665	7.029	-6.087	-2.655	1.262	2.028	0.834	2.488	0.902	5.467	6.019	3.198	6.616	3.87	5.705	5.773	8.765	0.35	0.83	2.758	4.581	2.699	7.137	-0.029	0.029
ANBR26	TRC	DR	120	1.336	2.076	4.291	5.433	6.043	9.764	4.045	7.554	-8.589	-4.89	2.227	3.111	1.856	3.39	0.737	3.157	7.866	4.673	8.651	5.457	7.382	7.828	10.526	0.322	-0.562	4.112	6.161	4.317	7.853	-0.016	0.016
ANBR26	TRC	DR	124	2.433	3.36	5.799	7.093	8.137	11.566	5.569	8.147	-10.89	-6.664	3.279	4.364	2.975	4.486	0.514	0.659	9.996	6.348	10.798	7.295	9.297	10.057	12.337	0.408	-1.544	5.613	7.813	6.072	8.584	0.059	-0.059
ANBR26	TRC	DR	128	3.564	4.64	7.263	8.635	10.204	13.184	7.015	8.7	-12.752	-7.622	4.293	5.601	4.105	5.545	0.242	-1.719	12.072	7.996	12.764	9.113	11.158	12.14	13.918	0.521	-2.033	7.072	9.327	7.746	9.205	0.15	-0.15
ANBR26	TRC	DR	132	4.577	5.746	8.488	9.828	11.941	14.371	8.193	9.07	-14.021	-7.733	5.142	6.63	5.171	6.394	-0.016	-3.724	13.74	9.371	14.278	10.623	12.648	13.784	15.004	0.595	-2.118	8.298	10.508	9.155	9.585	0.21	-0.21
ANBR26	TRC	DR	136	5.343	6.504	9.326	10.509	13.127	14.952	8.979	9.106	-14.648	-7.295	5.716	7.285	6.024	6.938	-0.216	-5.259	14.778	10.289	15.156	11.628	13.555	14.803	15.412	0.601	-2.001	9.148	11.211	10.166	9.616	0.234	-0.234
ANBR26	TRC	DR	140	5.783	6.777	9.692	10.621	13.688	14.87	9.349	8.707	-14.647	-6.695	5.972	7.467	6.524	7.118	-0.29	-6.357	15.147	10.659	15.343	12.062	13.826	15.156	15.097	0.57	-1.884	9.555	11.369	10.734	9.23	0.237	-0.237
ANBR26	TRC	DR	144	5.861	6.525	9.55	10.173	13.655	14.161	9.336	7.848	-14.129	-6.158	5.938	7.169	6.635	6.894	-0.212	-7.126	14.918	10.46	14.876	11.936	13.506	14.899	14.126	0.522	-1.895	9.511	10.989	10.868	8.404	0.223	-0.223
ANBR26	TRC	DR	148	5.607	5.851	8.953	9.253	13.114	12.934	8.995	6.614	-13.263	-5.691	5.687	6.474	6.419	6.285	-0.068	-7.693	14.19	9.76	13.871	11.329	12.696	14.136	12.645	0.447	-2.026	9.08	10.151	10.605	7.174	0.188	-0.188
ANBR26	TRC	DR	152	5.137	4.963	8.081	8.066	12.231	11.363	8.43	5.186	-12.136	-5.205	5.308	5.534	5.991	5.383	0.068	-8.161	13.105	8.754	12.517	10.417	11.566	13.022	10.861	0.372	-2.16	8.423	9.014	10.052	5.651	0.143	-0.143
ANBR26	TRC	DR	156	4.619	4.097	7.187	6.879	11.228	9.666	7.784	3.778	-10.763	-4.556	4.899	4.531	5.466	4.271	0.202	-8.559	11.858	7.713	11.009	9.444	10.341	11.75	8.998	0.36	-2.142	7.74	7.769	9.367	4	0.112	-0.112
ANBR26	TRC	DR	160	4.199	3.436	6.489	5.909	10.311	8.055	7.169	2.564	-9.175	-3.616	4.571	3.626	4.938	3.018	0.318	-8.849	10.677	6.871	9.51	8.637	9.248	10.517	7.258	0.45	-1.87	7.195	6.602	8.695	2.415	0.108	-0.108
ANBR26	TRC	DR	164	3.968	3.052	6.112	5.265	9.615	6.688	6.646	1.615	-7.464	-2.514	4.441	2.932	4.49	1.756	0.401	-9.037	9.742	6.361	8.117	8.141	8.444	9.473	5.785	0.631	-1.392	6.888	5.655	8.124	1.048	0.154	-0.154
ANBR26	TRC	DR	168	3.956	2.915	6.072	4.953	9.178	5.621	6.21	0.874	-5.793	-1.601	4.564	2.505	4.163	0.631	0.493	-9.223	9.117	6.192	6.814	7.974	7.962	8.651	4.605	0.841	-0.908	6.842	4.989	7.674	-0.053	0.285	-0.285
ANBR26	TRC	DR	172	4.117	2.946	6.301	4.913	8.955	4.846	5.807	0.25	-4.339	-1.143	4.895	2.358	3.917	-0.289	0.597	-9.465	8.765	6.297	5.533	8.069	7.751	7.996	3.68	0.985	-0.602	7.012	4.585	7.296	-0.9	0.501	-0.501
ANBR26	TRC	DR	176	4.38	3.088	6.713	5.087	8.911	4.371	5.418	-0.265	-3.158	-1.092	5.344	2.485	3.718	-0.976	0.665	-9.679	8.654	6.618	4.283	8.368	7.779	7.477	2.997	1.04	-0.474	7.352	4.416	6.956	-1.474	0.755	-0.755
ANBR26	TRC	DR	180	4.715	3.332	7.254	5.435	9.044	4.22	5.087	-0.608	-2.132	-1.145	5.834	2.853	3.61	-1.419	0.693	-9.715	8.77	7.124	3.149	8.852	8.038	7.11	2.573	1.076	-0.388	7.829	4.468	6.68	-1.74	0.982	-0.982
ANBR26	TRC	DR	184	5.1	3.661	7.868	5.901	9.317	4.358	4.841	-0.732	-1.112	-0.982	6.301	3.383	3.64	-1.645	0.724	-9.466	9.055	7.751	2.203	9.461	8.477	6.891	2.394	1.167	-0.201	8.378	4.684	6.495	-1.713	1.149	-1.149
ANBR26	TRC	DR	188	5.474	4.015	8.465	6.393	9.623	4.679	4.658	-0.632	-0.046	-0.497	6.684	3.96	3.769	-1.659	0.769	-8.921	9.395	8.375	1.483	10.072	8.978	6.772	2.41	1.331	0.169	8.897	4.97	6.368	-1.457	1.254	-1.254
ANBR26	TRC	DR	192	5.771	4.325	8.954	6.81	9.854	5.068	4.503	-0.333	1.036	0.227	6.937	4.464	3.914	-1.448	0.823	-8.172	9.684	8.866	1.02	10.564	9.415	6.7	2.576	1.559	0.737	9.295	5.241	6.239	-1.057	1.312	-1.312
ANBR26	TRC	DR	196	5.942	4.532	9.278	7.055	9.951	5.436	4.373	0.142	2.1	1.061	7.039	4.806	4.017	-1.094	0.92	-7.323	9.863	9.128	0.845	10.857	9.69	6.646	2.863	1.864	1.479	9.524	5.418	6.073	-0.59	1.348	-1.348
ANBR26	TRC	DR	200	5.937	4.574	9.381	7.051	9.878	5.728	4.3	0.799	3.137	1.878	6.959	4.933	4.028	-0.74	1.069	-6.416	9.895	9.099	0.988	10.901	9.741	6.607	3.27	2.28	2.388	9.546	5.43	5.852	-0.095	1.372	-1.372
ANBR26	TRC	DR	204	5.721	4.402	9.228	6.786	9.633	5.951	4.339	1.682	4.171	2.636	6.673	4.83	3.921	-0.486	1.225	-5.449	9.783	8.767	1.494	10.684	9.559	6.613	3.829	2.861	3.505	9.338	5.272	5.588	0.443	1.377	-1.377
ANBR26	TRC	DR	208	5.3	4.013	8.848	6.326	9.269	6.167	4.56	2.835	5.253	3.384	6.211	4.525	3.722	-0.362	1.362	-4.39	9.579	8.192	2.393	10.252	9.205	6.72	4.584	3.651	4.864	8.938	5.018	5.331	1.075	1.349	-1.349
ANBR26	TRC	DR	212	4.708	3.445	8.301	5.764	8.857	6.442	4.991	4.255	6.41	4.187	5.654	4.078	3.484	-0.316	1.507	-3.2	9.351	7.457	3.659	9.673	8.761	6.971	5.545	4.648	6.446	8.429	4.758	5.146	1.847	1.266	-1.266
ANBR26	TRC	DR	216	4.021	2.781	7.669	5.201	8.481	6.815	5.646	5.91	7.631	5.097	5.103	3.585	3.277	-0.204	1.748	-1.873	9.177	6.659	5.255	9.031	8.315	7.415	6.7	5.835	8.202	7.899	4.573	5.114	2.779	1.135	-1.135
ANBR26	TRC	DR	220	3.352	2.148	7.064	4.749	8.253	7.327	6.549	7.767	8.916	6.185	4.656	3.172	3.202	0.107	2.191	-0.417	9.149	5.919	7.153	8.449	7.973	8.102	8.049	7.21	10.091	7.444	4.548	5.333	3.873	1	-1
ANBR26	TRC	DR	224	2.764	1.636	6.567	4.475	8.234	7.988	7.661	9.755	10.236	7.488	4.321	2.91	3.266	0.617	2.845	1.166	9.318	5.326	9.252	8.014	7.81	9.019	9.55	8.714	12.052	7.107	4.715	5.819	5.11	0.887	-0.887
ANBR26	TRC	DR	228	2.233	1.237	6.157	4.345	8.37	8.738	8.834	11.716	11.446	8.828	4.011	2.766	3.341	1.186	3.577	2.814	9.634	4.869	11.336	7.714	7.809	10.04	11.068	10.182	13.916	6.84	5.007	6.457	6.413	0.796	-0.796
ANBR26	TRC	DR	232	1.723	0.886	5.77	4.276	8.552	9.485	9.88	13.448	12.343	9.881	3.673	2.678	3.322	1.656	4.225	4.397	9.978	4.481	13.156	7.474	7.894	10.998	12.44	11.424	15.457	6.58	5.314	7.09	7.665	0.732	-0.732
ANBR26	TRC	DR	236	1.229	0.53	5.366	4.212	8.684	10.147	10.677	14.824	12.809	10.474	3.335	2.611	3.227	1.995	4.723	5.826	10.217	4.094	14.537	7.211	7.969	11.749	13.544	12.336	16.554	6.31	5.567	7.613	8.785	0.708	-0.708
ANBR26	TRC	DR	240	0.761	0.149	4.922	4.111	8.677	10.667	11.183	15.814	12.869	10.625	3.027	2.552	3.092	2.315	5.103	7.087	10.241	3.653	15.414	6.843	7.932	12.206	14.316	12.911	17.234	6.013	5.75	7.974	9.749	0.702	-0.702
ANBR26	TRC	DR	244	0.326	-0.242	4.425	3.936	8.486	11.017	11.434	16.461	12.67	10.465	2.74	2.489	2.913	2.727	5.445	8.199	10.002	3.12	15.821	6.323	7.711	12.356	14.755	13.22	17.596	5.665	5.871	8.172	10.562	0.661	-0.661
ANBR26	TRC	DR	248	-0.072	-0.616	3.891	3.658	8.153	11.2	11.51	16.826	12.414	10.198	2.45	2.414	2.694	3.194	5.815	9.175	9.527	2.486	15.846	5.676	7.295	12.25	14.9	13.363	17.747	5.264	5.928	8.253	11.226	0.552	-0.552
ANBR26	TRC	DR	252	-0.428	-0.962	3.338	3.261	7.742	11.227	11.468	16.972	12.254	10.009	2.122	2.317	2.457	3.59	6.25	10.005	8.868	1.777	15.568	4.955	6.725	11.948	14.799	13.418	17.793	4.819	5.898	8.265	11.739	0.39	-0.39
ANBR26	TRC	DR	256	-0.745	-1.278	2.767	2.753	7.265	11.096	11.327	16.961	12.238	10.009	1.737	2.173	2.211	3.857	6.733	10.699	8.07	1.022	15.048	4.185	6.05	11.479	14.491	13.417	17.823	4.323	5.753	8.224	12.113	0.221	-0.221
ANBR26	TRC	DR	260	-1.026	-1.566	2.178	2.155	6.692	10.797	11.087	16.83	12.338	10.177	1.329	1.955	1.951	4.037	7.19	11.263	7.158	0.241	14.333	3.363	5.29	10.848	14.008	13.358	17.847	3.778	5.473	8.112	12.344	0.107	-0.107
ANBR26	TRC	DR	264	-1.264	-1.815	1.595	1.507	6.037	10.35	10.777	16.599	12.532	10.407	0.972	1.678	1.715	4.173	7.566	11.672	6.197	-0.535	13.517	2.514	4.485	10.112	13.413	13.264	17.813	3.229	5.06	7.932	12.418	0.095	-0.095
ANBR26	TRC	DR	268	-1.466	-2.026	1.057	0.858	5.375	9.845	10.481	16.317	12.847	10.641	0.711	1.394	1.536	4.243	7.864	11.907	5.331	-1.248	12.758	1.721	3.736	9.401	12.825	13.206	17.724	2.726	4.554	7.726	12.354	0.169	-0.169
ANBR26	TRC	DR	272	-1.659	-2.214	0.576	0.249	4.776	9.4	10.275	16.062	13.348	10.948	0.52	1.138	1.363	4.189	8.102	12.004	4.716	-1.862	12.212	1.06	3.15	8.854	12.379	13.245	17.653	2.261	4.019	7.522	12.209	0.268	-0.268
ANBR26	TRC	DR	276	-1.854	-2.391	0.148	-0.292	4.267	9.093	10.167	15.881	14.017	11.429	0.337	0.911	1.096	4.004	8.249	12.034	4.413	-2.371	11.936	0.559	2.77	8.527	12.137	13.365	17.637	1.798	3.529	7.293	12.037	0.343	-0.343
ANBR26	TRC	DR	280	-2.033	-2.558	-0.233	-0.74	3.839	8.917	10.083	15.728	14.655	11.953	0.117	0.699	0.678	3.719	8.236	12.008	4.358	-2.782	11.855	0.198	2.56	8.372	12.048	13.458	17.596	1.342	3.137	6.985	11.846	0.378	-0.378
ANBR26	TRC	DR	284	-2.176	-2.715	-0.56	-1.088	3.471	8.8	9.937	15.511	15.01	12.158	-0.138	0.474	0.153	3.349	8.05	11.865	4.414	-3.107	11.833	-0.066	2.446	8.29	12.009	13.415	17.385	0.937	2.832	6.586	11.596	0.39	-0.39
ANBR26	TRC	DR	288	-2.265	-2.843	-0.816	-1.338	3.142	8.683	9.716	15.204	14.996	11.885	-0.391	0.231	-0.376	2.954	7.782	11.601	4.466	-3.358	11.793	-0.279	2.355	8.211	11.962	13.23	16.956	0.619	2.578	6.145	11.272	0.398	-0.398
ANBR26	TRC	DR	292	-2.304	-2.904	-0.99	-1.511	2.835	8.552	9.479	14.868	14.7	11.288	-0.619	0.001	-0.824	2.64	7.52	11.321	4.472	-3.552	11.765	-0.469	2.247	8.134	11.921	12.99	16.399	0.386	2.361	5.73	10.909	0.409	-0.409
ANBR26	TRC	DR	296	-2.321	-2.891	-1.089	-1.65	2.569	8.425	9.305	14.572	14.255	10.539	-0.836	-0.204	-1.17	2.416	7.314	11.086	4.477	-3.705	11.829	-0.628	2.132	8.115	11.93	12.795	15.835	0.217	2.169	5.388	10.544	0.404	-0.404
ANBR26	TRC	DR	300	-2.338	-2.833	-1.108	-1.777	2.4	8.344	9.252	14.367	13.796	9.781	-1.049	-0.399	-1.437	2.191	7.209	10.875	4.587	-3.8	12.051	-0.701	2.079	8.224	12.034	12.721	15.375	0.11	2.007	5.134	10.194	0.358	-0.358
ANBR26	TRC	DR	304	-2.33	-2.755	-1.027	-1.853	2.366	8.348	9.319	14.291	13.424	9.221	-1.239	-0.568	-1.663	1.908	7.188	10.655	4.895	-3.778	12.439	-0.624	2.178	8.483	12.252	12.786	15.135	0.072	1.91	4.945	9.873	0.27	-0.27
ANBR26	TRC	DR	308	-2.243	-2.638	-0.822	-1.801	2.453	8.422	9.455	14.36	13.169	8.966	-1.362	-0.644	-1.854	1.578	7.14	10.412	5.417	-3.56	12.949	-0.354	2.485	8.854	12.559	12.953	15.19	0.127	1.901	4.771	9.58	0.178	-0.178
ANBR26	TRC	DR	312	-2.032	-2.429	-0.468	-1.551	2.635	8.514	9.618	14.548	13.034	8.963	-1.35	-0.573	-1.978	1.215	7	10.143	6.097	-3.094	13.516	0.122	2.991	9.281	12.913	13.178	15.505	0.316	1.965	4.597	9.282	0.135	-0.135
ANBR26	TRC	DR	316	-1.689	-2.091	0.047	-1.093	2.899	8.575	9.803	14.769	13.031	9.103	-1.161	-0.35	-1.996	0.814	6.826	9.826	6.839	-2.396	14.06	0.783	3.628	9.71	13.254	13.433	15.932	0.663	2.069	4.457	8.93	0.163	-0.163
ANBR26	TRC	DR	320	-1.269	-1.662	0.696	-0.496	3.232	8.591	10.01	14.947	13.168	9.33	-0.812	-0.031	-1.909	0.387	6.719	9.465	7.556	-1.558	14.525	1.57	4.314	10.108	13.54	13.708	16.325	1.143	2.179	4.391	8.516	0.241	-0.241
ANBR26	TRC	DR	324	-0.854	-1.219	1.391	0.127	3.613	8.58	10.221	15.075	13.419	9.672	-0.392	0.277	-1.766	-0.022	6.728	9.136	8.201	-0.7	14.895	2.396	4.978	10.47	13.766	13.992	16.647	1.676	2.271	4.397	8.092	0.338	-0.338
ANBR26	TRC	DR	328	-0.494	-0.821	2.035	0.693	4.018	8.573	10.406	15.169	13.702	10.157	0.002	0.473	-1.627	-0.378	6.818	8.932	8.771	0.083	15.162	3.178	5.578	10.797	13.944	14.252	16.899	2.174	2.348	4.448	7.72	0.435	-0.435
ANBR26	TRC	DR	332	-0.19	-0.515	2.577	1.177	4.433	8.59	10.543	15.21	13.907	10.638	0.318	0.531	-1.507	-0.71	6.934	8.868	9.297	0.776	15.308	3.888	6.117	11.097	14.085	14.444	17.031	2.604	2.434	4.533	7.423	0.524	-0.524
ANBR26	TRC	DR	336	0.075	-0.315	3.02	1.61	4.854	8.638	10.626	15.161	13.918	10.89	0.537	0.52	-1.392	-1.075	7.025	8.879	9.809	1.427	15.315	4.54	6.635	11.375	14.196	14.521	16.976	2.977	2.542	4.652	7.186	0.597	-0.597
ANBR26	TRC	DR	340	0.327	-0.165	3.405	2.065	5.284	8.734	10.663	15.029	13.68	10.878	0.668	0.544	-1.272	-1.462	7.065	8.948	10.318	2.103	15.183	5.166	7.185	11.637	14.281	14.442	16.748	3.318	2.69	4.806	7.011	0.647	-0.647
ANBR26	TRC	DR	344	0.596	0.027	3.791	2.611	5.734	8.902	10.681	14.867	13.259	10.787	0.758	0.664	-1.154	-1.773	7.074	9.148	10.819	2.839	14.93	5.793	7.797	11.887	14.341	14.222	16.455	3.672	2.902	4.995	6.941	0.679	-0.679
ANBR26	TRC	DR	348	0.902	0.318	4.213	3.258	6.208	9.14	10.711	14.737	12.786	10.842	0.884	0.871	-1.042	-1.874	7.119	9.551	11.288	3.614	14.603	6.425	8.447	12.124	14.377	13.946	16.23	4.079	3.197	5.225	7.031	0.704	-0.704
ANBR26	TRC	DR	352	1.214	0.689	4.654	3.945	6.691	9.417	10.776	14.668	12.362	11.044	1.097	1.138	-0.925	-1.678	7.27	10.103	11.682	4.368	14.248	7.04	9.067	12.33	14.387	13.713	16.114	4.53	3.563	5.498	7.288	0.725	-0.725
ANBR26	TRC	DR	356	1.465	1.051	5.048	4.566	7.134	9.683	10.88	14.625	12.043	11.21	1.369	1.427	-0.8	-1.258	7.551	10.643	11.956	5.015	13.888	7.572	9.576	12.47	14.343	13.581	16.04	4.955	3.93	5.802	7.646	0.74	-0.74
ANBR26	TRC	DR	360	1.614	1.318	5.336	5.042	7.495	9.907	11.032	14.567	11.875	11.229	1.632	1.688	-0.663	-0.799	7.95	11.037	12.099	5.494	13.551	7.973	9.932	12.539	14.239	13.585	15.942	5.287	4.228	6.134	8.028	0.758	-0.758
ANBR26	TRC	DR	364	1.67	1.446	5.505	5.346	7.781	10.082	11.268	14.467	11.897	11.109	1.829	1.87	-0.483	-0.442	8.48	11.225	12.142	5.797	13.279	8.245	10.145	12.571	14.102	13.76	15.788	5.516	4.431	6.521	8.367	0.799	-0.799
ANBR26	TRC	DR	368	1.669	1.444	5.575	5.493	8.007	10.186	11.593	14.299	12.117	10.934	1.92	1.936	-0.237	-0.216	9.16	11.204	12.104	5.946	13.078	8.412	10.232	12.584	13.934	14.102	15.564	5.654	4.546	6.973	8.601	0.88	-0.88
ANBR26	TRC	DR	372	1.641	1.354	5.559	5.505	8.164	10.192	11.947	14.052	12.491	10.73	1.901	1.853	0.046	-0.123	9.93	11.008	11.977	5.964	12.908	8.47	10.192	12.552	13.698	14.537	15.263	5.71	4.582	7.433	8.694	0.996	-0.996
ANBR26	TRC	DR	376	1.577	1.206	5.432	5.389	8.215	10.082	12.224	13.731	12.906	10.418	1.786	1.607	0.281	-0.165	10.632	10.676	11.746	5.845	12.725	8.387	10.013	12.432	13.371	14.94	14.892	5.659	4.534	7.8	8.645	1.116	-1.116
ANBR26	TRC	DR	380	1.428	0.993	5.152	5.138	8.124	9.862	12.325	13.357	13.216	9.972	1.583	1.248	0.381	-0.28	11.087	10.235	11.412	5.56	12.503	8.134	9.696	12.199	12.96	15.184	14.463	5.459	4.395	7.987	8.478	1.186	-1.186
ANBR26	TRC	DR	384	1.169	0.701	4.716	4.765	7.892	9.565	12.207	12.943	13.297	9.427	1.315	0.883	0.327	-0.351	11.217	9.709	10.996	5.12	12.225	7.728	9.274	11.851	12.486	15.182	13.972	5.108	4.175	7.966	8.239	1.175	-1.175
ANBR26	TRC	DR	388	0.839	0.356	4.2	4.328	7.575	9.243	11.897	12.506	13.105	8.821	1.036	0.603	0.172	-0.308	11.073	9.158	10.539	4.601	11.887	7.246	8.815	11.418	11.981	14.918	13.437	4.675	3.92	7.787	7.992	1.096	-1.096
ANBR26	TRC	DR	392	0.522	0.026	3.708	3.908	7.245	8.949	11.454	12.091	12.681	8.254	0.786	0.443	-0.013	-0.161	10.753	8.682	10.079	4.092	11.504	6.774	8.386	10.942	11.487	14.442	12.923	4.246	3.701	7.523	7.795	0.988	-0.988
ANBR26	TRC	DR	396	0.277	-0.236	3.302	3.56	6.939	8.703	10.933	11.739	12.072	7.86	0.562	0.388	-0.171	0.067	10.331	8.373	9.625	3.629	11.084	6.347	8.008	10.443	11.022	13.821	12.497	3.87	3.566	7.22	7.689	0.902	-0.902
ANBR26	TRC	DR	400	0.115	-0.422	2.982	3.291	6.654	8.498	10.38	11.45	11.306	7.586	0.352	0.406	-0.245	0.365	9.88	8.246	9.175	3.211	10.634	5.958	7.665	9.938	10.598	13.115	12.137	3.558	3.518	6.911	7.677	0.87	-0.87
ANBR26	TRC	DR	404	-0.002	-0.549	2.718	3.079	6.378	8.331	9.831	11.186	10.417	7.159	0.157	0.473	-0.214	0.708	9.45	8.215	8.742	2.823	10.168	5.589	7.343	9.447	10.228	12.369	11.728	3.293	3.543	6.621	7.722	0.886	-0.886
ANBR26	TRC	DR	408	-0.124	-0.659	2.453	2.894	6.083	8.21	9.299	10.901	9.444	6.474	-0.035	0.563	-0.144	1.072	9.044	8.175	8.335	2.438	9.69	5.214	7.04	8.975	9.899	11.597	11.179	3.032	3.614	6.343	7.789	0.906	-0.906
ANBR26	TRC	DR	412	-0.291	-0.799	2.137	2.7	5.76	8.138	8.787	10.585	8.453	5.793	-0.254	0.65	-0.122	1.466	8.664	8.117	7.958	2.028	9.201	4.811	6.755	8.521	9.584	10.819	10.534	2.727	3.696	6.068	7.863	0.886	-0.886
ANBR26	TRC	DR	416	-0.485	-0.973	1.767	2.485	5.444	8.101	8.315	10.26	7.538	5.384	-0.501	0.704	-0.167	1.91	8.341	8.085	7.621	1.598	8.715	4.397	6.505	8.102	9.265	10.084	9.895	2.387	3.768	5.821	7.948	0.821	-0.821
ANBR26	TRC	DR	420	-0.65	-1.156	1.382	2.253	5.166	8.064	7.877	9.92	6.749	5.194	-0.728	0.698	-0.258	2.363	8.067	8.065	7.317	1.173	8.211	3.998	6.279	7.716	8.914	9.406	9.292	2.056	3.82	5.614	8.024	0.724	-0.724
ANBR26	TRC	DR	424	-0.765	-1.341	1.011	1.995	4.914	7.978	7.436	9.531	6.04	4.99	-0.881	0.63	-0.383	2.715	7.762	8.001	7.01	0.765	7.644	3.619	6.037	7.333	8.503	8.743	8.688	1.76	3.829	5.42	8.043	0.6	-0.6
ANBR26	TRC	DR	428	-0.845	-1.517	0.702	1.731	4.696	7.843	6.996	9.115	5.357	4.667	-0.943	0.541	-0.518	2.896	7.37	7.882	6.706	0.403	7.039	3.292	5.773	6.971	8.071	8.089	8.106	1.525	3.803	5.237	8.004	0.447	-0.447
ANBR26	TRC	DR	432	-0.886	-1.643	0.532	1.52	4.584	7.725	6.626	8.738	4.695	4.264	-0.91	0.478	-0.602	2.98	6.929	7.736	6.479	0.152	6.491	3.093	5.555	6.71	7.724	7.494	7.615	1.406	3.807	5.121	7.951	0.273	-0.273
ANBR26	TRC	DR	436	-0.858	-1.668	0.551	1.417	4.647	7.697	6.384	8.444	4.075	3.831	-0.759	0.445	-0.576	3.133	6.536	7.582	6.4	0.064	6.066	3.076	5.46	6.613	7.527	7.005	7.255	1.443	3.908	5.123	7.922	0.118	-0.118
ANBR26	TRC	DR	440	-0.746	-1.586	0.725	1.429	4.875	7.788	6.289	8.266	3.579	3.535	-0.511	0.424	-0.452	3.447	6.267	7.486	6.479	0.127	5.795	3.216	5.507	6.679	7.481	6.657	7.089	1.606	4.125	5.241	7.956	0.017	-0.017
ANBR26	TRC	DR	444	-0.564	-1.442	0.966	1.519	5.21	7.987	6.344	8.25	3.338	3.656	-0.255	0.407	-0.306	3.875	6.137	7.554	6.683	0.281	5.701	3.438	5.664	6.882	7.565	6.495	7.213	1.817	4.425	5.44	8.095	-0.045	0.045
ANBR26	TRC	DR	448	-0.382	-1.329	1.164	1.604	5.56	8.226	6.508	8.343	3.354	4.163	-0.105	0.39	-0.209	4.305	6.083	7.767	6.936	0.426	5.742	3.639	5.85	7.148	7.711	6.492	7.544	1.975	4.707	5.659	8.294	-0.102	0.102
ANBR26	TRC	DR	452	-0.292	-1.34	1.236	1.592	5.827	8.412	6.696	8.415	3.486	4.673	-0.119	0.37	-0.178	4.644	6.003	7.976	7.149	0.475	5.831	3.732	5.973	7.392	7.821	6.553	7.852	2.016	4.86	5.826	8.44	-0.169	0.169
ANBR26	TRC	DR	456	-0.33	-1.484	1.191	1.469	5.982	8.517	6.877	8.432	3.638	4.946	-0.263	0.375	-0.175	4.878	5.845	8.098	7.297	0.416	5.945	3.713	6.01	7.598	7.875	6.644	8.039	1.961	4.885	5.931	8.496	-0.241	0.241
ANBR26	TRC	DR	460	-0.459	-1.697	1.096	1.279	6.063	8.566	7.064	8.44	3.801	5.019	-0.464	0.43	-0.147	5.033	5.66	8.146	7.404	0.293	6.103	3.634	5.983	7.788	7.91	6.792	8.147	1.885	4.856	6.024	8.493	-0.321	0.321
ANBR26	TRC	DR	464	-0.621	-1.896	1.017	1.078	6.132	8.586	7.271	8.466	3.991	4.971	-0.662	0.52	-0.05	5.136	5.544	8.14	7.498	0.156	6.303	3.548	5.929	7.972	7.958	7.013	8.212	1.838	4.827	6.15	8.456	-0.401	0.401
ANBR26	TRC	DR	468	-0.746	-2.002	1.005	0.932	6.254	8.609	7.511	8.528	4.242	4.893	-0.786	0.608	0.138	5.221	5.565	8.086	7.629	0.067	6.557	3.511	5.906	8.172	8.057	7.312	8.275	1.863	4.832	6.343	8.42	-0.453	0.453
ANBR26	TRC	DR	472	-0.79	-1.991	1.084	0.874	6.453	8.641	7.79	8.628	4.55	4.863	-0.765	0.663	0.4	5.289	5.719	7.988	7.831	0.062	6.871	3.554	5.948	8.413	8.224	7.667	8.359	1.988	4.88	6.601	8.4	-0.457	0.457
ANBR26	TRC	DR	476	-0.777	-1.929	1.219	0.861	6.672	8.634	8.06	8.689	4.826	4.838	-0.614	0.669	0.664	5.283	5.928	7.829	8.051	0.104	7.173	3.643	6.006	8.648	8.383	7.998	8.407	2.183	4.916	6.859	8.356	-0.425	0.425
ANBR26	TRC	DR	480	-0.755	-1.896	1.358	0.836	6.834	8.538	8.25	8.64	4.986	4.749	-0.43	0.638	0.86	5.152	6.075	7.597	8.214	0.149	7.377	3.729	6.019	8.81	8.445	8.225	8.364	2.379	4.877	7.034	8.236	-0.392	0.392
ANBR26	TRC	DR	484	-0.731	-1.878	1.497	0.807	6.931	8.373	8.345	8.499	5.045	4.565	-0.273	0.601	1.011	4.931	6.104	7.29	8.326	0.213	7.482	3.822	6.005	8.911	8.407	8.341	8.245	2.554	4.772	7.11	8.042	-0.374	0.374
ANBR26	TRC	DR	488	-0.661	-1.808	1.672	0.822	7.014	8.208	8.383	8.331	5.062	4.274	-0.132	0.588	1.199	4.717	6.055	6.924	8.448	0.341	7.538	3.96	6.029	9.006	8.319	8.39	8.079	2.732	4.664	7.133	7.819	-0.351	0.351
ANBR26	TRC	DR	492	-0.504	-1.655	1.886	0.913	7.112	8.102	8.392	8.191	5.074	3.982	0.015	0.584	1.449	4.602	5.984	6.558	8.611	0.537	7.58	4.142	6.125	9.122	8.245	8.412	7.908	2.912	4.61	7.143	7.619	-0.31	0.31
ANBR26	TRC	DR	496	-0.27	-1.435	2.107	1.08	7.212	8.085	8.388	8.126	5.104	3.859	0.161	0.554	1.717	4.628	5.917	6.266	8.808	0.773	7.641	4.341	6.285	9.252	8.235	8.431	7.802	3.073	4.638	7.15	7.489	-0.259	0.259
ANBR26	TRC	DR	500	-0.013	-1.186	2.302	1.305	7.297	8.138	8.39	8.129	5.156	3.895	0.289	0.493	1.952	4.751	5.889	6.052	9.014	1.02	7.737	4.53	6.476	9.374	8.299	8.463	7.764	3.198	4.739	7.161	7.414	-0.216	0.216
ANBR26	TRC	DR	504	0.202	-0.951	2.456	1.552	7.371	8.203	8.427	8.161	5.217	3.979	0.395	0.429	2.144	4.871	5.936	5.87	9.204	1.252	7.86	4.693	6.654	9.482	8.403	8.52	7.737	3.294	4.874	7.202	7.336	-0.188	0.188
ANBR26	TRC	DR	508	0.339	-0.77	2.558	1.779	7.449	8.242	8.525	8.197	5.291	4.065	0.47	0.399	2.313	4.912	6.045	5.698	9.363	1.446	8.002	4.82	6.787	9.593	8.521	8.618	7.696	3.376	4.999	7.298	7.234	-0.166	0.166
ANBR26	TRC	DR	512	0.384	-0.672	2.592	1.956	7.527	8.246	8.676	8.224	5.389	4.07	0.477	0.424	2.454	4.871	6.168	5.506	9.481	1.583	8.15	4.9	6.866	9.711	8.64	8.751	7.621	3.438	5.072	7.431	7.117	-0.16	0.16
ANBR26	TRC	DR	516	0.354	-0.64	2.564	2.081	7.597	8.233	8.831	8.245	5.52	3.979	0.403	0.515	2.545	4.797	6.255	5.315	9.565	1.671	8.275	4.942	6.916	9.819	8.751	8.882	7.517	3.466	5.082	7.55	7.014	-0.2	0.2
ANBR26	TRC	DR	520	0.298	-0.625	2.529	2.179	7.659	8.231	8.938	8.294	5.665	3.979	0.311	0.66	2.598	4.758	6.277	5.234	9.642	1.746	8.363	4.985	6.975	9.904	8.858	8.972	7.446	3.478	5.067	7.612	6.982	-0.278	0.278
ANBR26	TRC	DR	524	0.259	-0.612	2.52	2.26	7.689	8.249	8.948	8.366	5.748	4.171	0.264	0.807	2.636	4.788	6.226	5.33	9.705	1.812	8.393	5.044	7.042	9.933	8.945	8.967	7.427	3.488	5.068	7.585	7.03	-0.339	0.339
ANBR26	TRC	DR	528	0.218	-0.636	2.488	2.291	7.607	8.245	8.787	8.383	5.618	4.396	0.227	0.903	2.631	4.868	6.092	5.537	9.68	1.818	8.295	5.054	7.05	9.828	8.935	8.77	7.36	3.448	5.081	7.422	7.091	-0.365	0.365
ANBR26	TRC	DR	532	0.106	-0.725	2.362	2.242	7.351	8.171	8.411	8.277	5.165	4.453	0.115	0.95	2.532	4.944	5.851	5.746	9.498	1.71	8.012	4.938	6.934	9.528	8.771	8.309	7.149	3.295	5.085	7.101	7.086	-0.406	0.406
ANBR26	TRC	DR	536	-0.094	-0.859	2.144	2.138	6.98	8.04	7.901	8.077	4.504	4.308	-0.099	0.996	2.36	4.962	5.553	5.907	9.198	1.518	7.603	4.712	6.724	9.108	8.501	7.67	6.817	3.045	5.081	6.716	7.013	-0.489	0.489
ANBR26	TRC	DR	540	-0.323	-0.984	1.908	2.048	6.641	7.911	7.431	7.859	3.861	4.066	-0.355	1.075	2.2	4.915	5.303	6.009	8.895	1.33	7.204	4.476	6.514	8.727	8.234	7.049	6.451	2.796	5.085	6.423	6.919	-0.584	0.584
ANBR26	TRC	DR	544	-0.516	-1.061	1.716	2.013	6.414	7.799	7.093	7.633	3.347	3.755	-0.579	1.145	2.098	4.84	5.148	6.008	8.645	1.198	6.87	4.289	6.355	8.462	8.006	6.575	6.078	2.622	5.1	6.285	6.804	-0.655	0.655
ANBR26	TRC	DR	548	-0.657	-1.088	1.577	2.031	6.27	7.671	6.875	7.378	2.967	3.345	-0.735	1.143	2.024	4.775	5.07	5.889	8.426	1.111	6.578	4.138	6.233	8.286	7.79	6.27	5.713	2.515	5.125	6.256	6.644	-0.685	0.685
ANBR26	TRC	DR	552	-0.742	-1.061	1.485	2.101	6.179	7.533	6.768	7.154	2.758	3.001	-0.806	1.079	1.964	4.746	5.074	5.763	8.234	1.059	6.344	4.011	6.138	8.177	7.601	6.148	5.46	2.449	5.172	6.291	6.478	-0.675	0.675
ANBR26	TRC	DR	556	-0.773	-0.99	1.434	2.204	6.14	7.422	6.788	7.036	2.769	2.937	-0.799	1.025	1.938	4.745	5.165	5.742	8.098	1.036	6.22	3.917	6.072	8.136	7.49	6.211	5.403	2.411	5.243	6.38	6.366	-0.641	0.641
ANBR26	TRC	DR	560	-0.791	-0.939	1.383	2.279	6.138	7.344	6.912	7.026	2.953	3.129	-0.774	1.017	1.929	4.753	5.3	5.811	8.02	1.003	6.223	3.84	6.008	8.158	7.467	6.394	5.508	2.367	5.297	6.497	6.311	-0.602	0.602
ANBR26	TRC	DR	564	-0.846	-0.98	1.291	2.263	6.143	7.281	7.091	7.108	3.176	3.467	-0.792	1.053	1.891	4.773	5.416	5.932	7.977	0.915	6.342	3.751	5.914	8.226	7.516	6.61	5.732	2.293	5.286	6.606	6.304	-0.588	0.588
ANBR26	TRC	DR	568	-0.959	-1.119	1.165	2.153	6.143	7.233	7.275	7.265	3.343	3.899	-0.851	1.125	1.807	4.802	5.482	6.099	7.944	0.77	6.539	3.652	5.791	8.32	7.593	6.797	6.053	2.204	5.219	6.68	6.349	-0.633	0.633
ANBR26	TRC	DR	572	-1.112	-1.324	1.031	1.985	6.121	7.185	7.415	7.418	3.423	4.263	-0.904	1.192	1.707	4.795	5.498	6.24	7.885	0.578	6.73	3.546	5.645	8.392	7.633	6.918	6.358	2.132	5.142	6.7	6.406	-0.718	0.718
ANBR26	TRC	DR	576	-1.277	-1.56	0.892	1.792	6.056	7.112	7.481	7.465	3.412	4.317	-0.915	1.179	1.636	4.748	5.465	6.219	7.77	0.344	6.843	3.419	5.473	8.404	7.583	6.969	6.48	2.085	5.083	6.663	6.408	-0.771	0.771
ANBR26	TRC	DR	580	-1.45	-1.806	0.738	1.585	5.937	7.005	7.474	7.381	3.326	4.051	-0.875	1.064	1.593	4.712	5.369	6.007	7.591	0.071	6.866	3.242	5.272	8.346	7.447	6.964	6.379	2.046	5.034	6.569	6.333	-0.761	0.761
ANBR26	TRC	DR	584	-1.649	-2.054	0.552	1.362	5.77	6.869	7.417	7.218	3.209	3.684	-0.797	0.903	1.546	4.703	5.224	5.697	7.365	-0.231	6.833	3.001	5.035	8.232	7.27	6.93	6.154	1.987	4.962	6.432	6.204	-0.717	0.717
ANBR26	TRC	DR	588	-1.876	-2.307	0.333	1.117	5.587	6.709	7.346	7.027	3.109	3.33	-0.699	0.774	1.496	4.671	5.069	5.371	7.131	-0.536	6.79	2.721	4.772	8.104	7.105	6.9	5.889	1.899	4.844	6.297	6.045	-0.657	0.657
ANBR26	TRC	DR	592	-2.111	-2.556	0.1	0.861	5.423	6.527	7.285	6.826	3.056	2.965	-0.612	0.714	1.469	4.573	4.931	5.046	6.926	-0.812	6.755	2.448	4.504	7.988	6.977	6.891	5.613	1.792	4.678	6.202	5.858	-0.6	0.6
ANBR26	TRC	DR	596	-2.341	-2.788	-0.133	0.603	5.278	6.318	7.232	6.618	3.057	2.636	-0.58	0.701	1.46	4.413	4.824	4.725	6.739	-1.052	6.699	2.204	4.24	7.872	6.856	6.9	5.347	1.67	4.473	6.136	5.642	-0.585	0.585
ANBR26	TRC	DR	600	-2.554	-2.989	-0.366	0.354	5.132	6.094	7.176	6.419	3.113	2.467	-0.617	0.693	1.457	4.252	4.772	4.436	6.539	-1.274	6.589	1.98	3.977	7.728	6.714	6.933	5.138	1.536	4.265	6.085	5.426	-0.626	0.626
ANBR26	TRC	DR	604	-2.722	-3.155	-0.589	0.138	4.981	5.89	7.122	6.272	3.22	2.547	-0.68	0.672	1.474	4.167	4.773	4.225	6.315	-1.49	6.432	1.772	3.722	7.556	6.564	6.991	5.041	1.41	4.101	6.047	5.261	-0.688	0.688
ANBR26	TRC	DR	608	-2.815	-3.296	-0.771	-0.034	4.828	5.73	7.056	6.211	3.351	2.86	-0.709	0.637	1.51	4.187	4.768	4.145	6.072	-1.695	6.256	1.579	3.488	7.36	6.431	7.038	5.086	1.308	3.986	5.998	5.183	-0.713	0.713
ANBR26	TRC	DR	612	-2.825	-3.425	-0.894	-0.17	4.676	5.615	6.941	6.224	3.426	3.223	-0.682	0.585	1.523	4.26	4.678	4.2	5.824	-1.871	6.074	1.405	3.288	7.14	6.326	7.004	5.224	1.229	3.895	5.898	5.174	-0.681	0.681
ANBR26	TRC	DR	616	-2.777	-3.541	-0.961	-0.275	4.524	5.531	6.734	6.255	3.317	3.358	-0.624	0.529	1.473	4.306	4.447	4.311	5.599	-1.991	5.885	1.255	3.13	6.908	6.245	6.82	5.345	1.156	3.813	5.716	5.185	-0.632	0.632
ANBR26	TRC	DR	620	-2.706	-3.612	-0.991	-0.345	4.369	5.465	6.434	6.252	2.964	3.129	-0.581	0.508	1.363	4.287	4.075	4.379	5.414	-2.036	5.683	1.137	3.014	6.671	6.167	6.473	5.348	1.076	3.739	5.461	5.172	-0.631	0.631
ANBR26	TRC	DR	624	-2.622	-3.589	-0.994	-0.383	4.21	5.397	6.072	6.191	2.449	2.646	-0.59	0.549	1.226	4.213	3.63	4.35	5.264	-2.006	5.465	1.057	2.93	6.431	6.073	6.017	5.207	0.992	3.668	5.178	5.112	-0.707	0.707
ANBR26	TRC	DR	628	-2.509	-3.452	-0.971	-0.405	4.061	5.311	5.702	6.082	1.915	2.188	-0.652	0.621	1.1	4.099	3.202	4.232	5.134	-1.916	5.249	1.017	2.859	6.201	5.955	5.539	4.987	0.934	3.592	4.93	5.011	-0.826	0.826
ANBR26	TRC	DR	632	-2.346	-3.216	-0.907	-0.419	3.969	5.225	5.382	5.968	1.442	2.026	-0.69	0.675	1.038	3.978	2.867	4.09	5.033	-1.782	5.071	1.031	2.803	6.018	5.84	5.107	4.798	0.949	3.519	4.777	4.907	-0.908	0.908
ANBR26	TRC	DR	636	-2.14	-2.94	-0.794	-0.425	3.973	5.155	5.138	5.856	1.014	2.159	-0.621	0.681	1.072	3.893	2.68	4	4.969	-1.629	4.926	1.102	2.768	5.902	5.732	4.729	4.657	1.064	3.463	4.74	4.825	-0.884	0.884
ANBR26	TRC	DR	640	-1.932	-2.697	-0.67	-0.431	4.058	5.09	4.949	5.684	0.581	2.289	-0.462	0.638	1.179	3.858	2.638	3.965	4.915	-1.499	4.749	1.199	2.743	5.817	5.591	4.364	4.452	1.227	3.427	4.788	4.747	-0.742	0.742
ANBR26	TRC	DR	644	-1.756	-2.523	-0.582	-0.432	4.171	5.018	4.783	5.4	0.119	2.14	-0.308	0.575	1.312	3.862	2.68	3.934	4.851	-1.4	4.493	1.29	2.726	5.722	5.386	3.979	4.068	1.349	3.426	4.865	4.65	-0.541	0.541
ANBR26	TRC	DR	648	-1.626	-2.419	-0.559	-0.414	4.262	4.937	4.615	5.005	-0.356	1.702	-0.23	0.527	1.443	3.912	2.726	3.867	4.768	-1.32	4.156	1.35	2.717	5.592	5.12	3.577	3.487	1.368	3.459	4.922	4.521	-0.383	0.383
ANBR26	TRC	DR	652	-1.561	-2.405	-0.63	-0.429	4.271	4.79	4.398	4.49	-0.858	1.096	-0.253	0.485	1.56	3.976	2.708	3.718	4.616	-1.298	3.711	1.33	2.652	5.388	4.768	3.149	2.744	1.263	3.458	4.918	4.314	-0.352	0.352
ANBR26	TRC	DR	656	-1.578	-2.505	-0.818	-0.565	4.133	4.492	4.081	3.831	-1.436	0.422	-0.371	0.402	1.649	3.981	2.585	3.433	4.317	-1.408	3.122	1.165	2.439	5.054	4.267	2.667	1.882	1.044	3.324	4.817	3.974	-0.428	0.428
ANBR26	TRC	DR	660	-1.663	-2.69	-1.096	-0.839	3.838	4.036	3.663	3.07	-2.059	-0.19	-0.526	0.263	1.696	3.895	2.374	3.05	3.856	-1.662	2.412	0.849	2.063	4.587	3.612	2.145	1.009	0.758	3.046	4.613	3.519	-0.499	0.499
ANBR26	TRC	DR	664	-1.788	-2.921	-1.415	-1.21	3.435	3.487	3.196	2.309	-2.596	-0.598	-0.652	0.088	1.679	3.732	2.121	2.672	3.282	-2.023	1.653	0.432	1.579	4.039	2.879	1.652	0.27	0.457	2.68	4.328	3.024	-0.491	0.491
ANBR26	TRC	DR	668	-1.951	-3.185	-1.759	-1.651	2.979	2.926	2.751	1.657	-2.903	-0.695	-0.75	-0.112	1.579	3.523	1.859	2.371	2.661	-2.467	0.931	-0.034	1.047	3.474	2.177	1.268	-0.206	0.155	2.28	3.996	2.563	-0.424	0.424
ANBR26	TRC	DR	672	-2.16	-3.471	-2.129	-2.129	2.521	2.439	2.397	1.216	-2.887	-0.436	-0.871	-0.317	1.394	3.348	1.625	2.205	2.063	-2.966	0.331	-0.51	0.52	2.945	1.609	1.061	-0.323	-0.156	1.905	3.659	2.216	-0.364	0.364
ANBR26	TRC	DR	676	-2.389	-3.755	-2.495	-2.591	2.098	2.075	2.163	1.016	-2.59	0.061	-1.054	-0.512	1.174	3.279	1.428	2.188	1.541	-3.464	-0.097	-0.956	0.043	2.482	1.213	1.032	-0.11	-0.463	1.619	3.353	2.019	-0.352	0.352
ANBR26	TRC	DR	680	-2.612	-4.028	-2.842	-3.006	1.717	1.811	1.992	0.984	-2.192	0.534	-1.302	-0.706	0.97	3.301	1.199	2.218	1.102	-3.923	-0.379	-1.363	-0.368	2.072	0.947	1.087	0.275	-0.758	1.429	3.067	1.922	-0.402	0.402
ANBR26	TRC	DR	684	-2.837	-4.288	-3.176	-3.372	1.375	1.611	1.829	1.027	-1.862	0.781	-1.58	-0.889	0.804	3.363	0.885	2.173	0.745	-4.33	-0.562	-1.734	-0.709	1.709	0.762	1.128	0.675	-1.043	1.303	2.775	1.861	-0.495	0.495
ANBR26	TRC	DR	688	-3.064	-4.518	-3.478	-3.676	1.098	1.476	1.685	1.095	-1.645	0.772	-1.819	-1.016	0.685	3.441	0.549	2.026	0.49	-4.664	-0.666	-2.053	-0.96	1.422	0.639	1.143	0.995	-1.296	1.228	2.499	1.817	-0.585	0.585
ANBR26	TRC	DR	692	-3.273	-4.697	-3.721	-3.889	0.901	1.419	1.587	1.183	-1.496	0.64	-1.958	-1.06	0.592	3.53	0.277	1.839	0.355	-4.91	-0.691	-2.3	-1.11	1.236	0.575	1.17	1.228	-1.491	1.219	2.27	1.807	-0.637	0.637
ANBR26	TRC	DR	696	-3.434	-4.817	-3.899	-3.983	0.768	1.45	1.54	1.317	-1.326	0.599	-1.989	-1.015	0.487	3.621	0.08	1.706	0.329	-5.059	-0.633	-2.474	-1.154	1.143	0.578	1.249	1.443	-1.627	1.297	2.087	1.864	-0.666	0.666
ANBR26	TRC	DR	700	-3.527	-4.882	-4.029	-3.951	0.669	1.559	1.525	1.508	-1.079	0.77	-1.96	-0.907	0.356	3.676	-0.072	1.66	0.375	-5.125	-0.496	-2.594	-1.111	1.112	0.661	1.386	1.702	-1.718	1.454	1.933	1.989	-0.713	0.713
ANBR26	TRC	DR	704	-3.554	-4.909	-4.14	-3.817	0.579	1.713	1.506	1.72	-0.818	1.066	-1.931	-0.785	0.232	3.672	-0.208	1.633	0.455	-5.139	-0.314	-2.686	-1.009	1.106	0.813	1.527	1.96	-1.781	1.653	1.798	2.133	-0.772	0.772
ANBR26	TRC	DR	708	-3.545	-4.914	-4.255	-3.626	0.481	1.874	1.43	1.871	-0.694	1.206	-1.949	-0.667	0.158	3.614	-0.377	1.481	0.541	-5.135	-0.14	-2.766	-0.872	1.09	0.978	1.574	2.077	-1.825	1.857	1.663	2.227	-0.801	0.801
ANBR26	TRC	DR	712	-3.542	-4.896	-4.374	-3.426	0.379	2.016	1.276	1.912	-0.793	0.988	-2.008	-0.534	0.143	3.491	-0.599	1.111	0.624	-5.128	-0.015	-2.825	-0.716	1.053	1.109	1.47	1.964	-1.856	2.036	1.504	2.229	-0.77	0.77
ANBR26	TRC	DR	716	-3.548	-4.833	-4.454	-3.252	0.304	2.14	1.086	1.882	-1.054	0.56	-2.034	-0.367	0.175	3.307	-0.803	0.612	0.717	-5.102	0.076	-2.828	-0.554	1.02	1.209	1.252	1.702	-1.868	2.174	1.34	2.163	-0.674	0.674
ANBR26	TRC	DR	720	-3.533	-4.725	-4.437	-3.129	0.282	2.243	0.902	1.838	-1.395	0.164	-1.934	-0.188	0.244	3.107	-0.935	0.152	0.824	-5.042	0.152	-2.755	-0.417	1.015	1.29	0.975	1.425	-1.831	2.25	1.21	2.078	-0.53	0.53
ANBR26	TRC	DR	724	-3.481	-4.605	-4.308	-3.078	0.298	2.297	0.717	1.782	-1.807	-0.158	-1.68	-0.067	0.328	2.94	-1.022	-0.179	0.916	-4.955	0.194	-2.627	-0.347	1.014	1.327	0.644	1.184	-1.724	2.251	1.116	1.992	-0.396	0.396
ANBR26	TRC	DR	728	-3.381	-4.493	-4.082	-3.076	0.343	2.31	0.538	1.714	-2.251	-0.399	-1.326	-0.044	0.413	2.847	-1.084	-0.34	0.99	-4.843	0.199	-2.466	-0.336	1.001	1.311	0.292	0.99	-1.551	2.208	1.052	1.929	-0.332	0.332
ANBR26	TRC	DR	732	-3.225	-4.392	-3.794	-3.072	0.44	2.327	0.42	1.668	-2.618	-0.476	-0.956	-0.09	0.512	2.869	-1.083	-0.336	1.082	-4.686	0.224	-2.275	-0.324	1.021	1.297	0.008	0.873	-1.33	2.177	1.05	1.923	-0.323	0.323
ANBR26	TRC	DR	736	-3.023	-4.314	-3.499	-3.041	0.596	2.375	0.399	1.665	-2.833	-0.338	-0.642	-0.138	0.639	3.006	-1.02	-0.226	1.213	-4.481	0.317	-2.068	-0.267	1.117	1.33	-0.151	0.851	-1.103	2.177	1.128	1.974	-0.307	0.307
ANBR26	TRC	DR	740	-2.792	-4.259	-3.245	-2.985	0.786	2.438	0.461	1.689	-2.924	-0.064	-0.416	-0.141	0.781	3.196	-0.948	-0.101	1.368	-4.253	0.458	-1.871	-0.166	1.277	1.4	-0.204	0.893	-0.907	2.198	1.256	2.045	-0.237	0.237
ANBR26	TRC	DR	744	-2.562	-4.216	-3.043	-2.921	0.972	2.476	0.542	1.673	-2.997	0.135	-0.276	-0.111	0.927	3.336	-0.916	-0.052	1.508	-4.037	0.566	-1.704	-0.059	1.433	1.444	-0.226	0.891	-0.752	2.208	1.376	2.071	-0.128	0.128
ANBR26	TRC	DR	748	-2.363	-4.179	-2.885	-2.867	1.108	2.441	0.568	1.546	-3.157	0.082	-0.208	-0.091	1.054	3.352	-0.948	-0.13	1.592	-3.86	0.56	-1.58	0.004	1.516	1.392	-0.287	0.758	-0.636	2.178	1.441	2.006	-0.03	0.03
ANBR26	TRC	DR	752	-2.208	-4.13	-2.76	-2.821	1.183	2.325	0.517	1.332	-3.377	-0.162	-0.182	-0.097	1.15	3.253	-1.027	-0.296	1.609	-3.725	0.439	-1.495	0.009	1.502	1.247	-0.387	0.529	-0.547	2.115	1.454	1.869	0.022	-0.022
ANBR26	TRC	DR	756	-2.09	-4.052	-2.661	-2.775	1.214	2.17	0.43	1.125	-3.53	-0.373	-0.166	-0.122	1.228	3.094	-1.112	-0.486	1.578	-3.637	0.272	-1.439	-0.022	1.421	1.08	-0.467	0.32	-0.473	2.039	1.45	1.714	0.035	-0.035
ANBR26	TRC	DR	760	-2.015	-3.966	-2.59	-2.73	1.226	2.039	0.367	1.022	-3.509	-0.371	-0.139	-0.169	1.301	2.922	-1.158	-0.664	1.538	-3.59	0.155	-1.397	-0.051	1.334	0.979	-0.458	0.242	-0.407	1.962	1.455	1.592	0.025	-0.025
ANBR26	TRC	DR	764	-1.985	-3.897	-2.537	-2.674	1.252	1.992	0.399	1.096	-3.244	-0.095	-0.086	-0.239	1.353	2.781	-1.116	-0.778	1.536	-3.557	0.174	-1.347	-0.033	1.314	1.014	-0.294	0.372	-0.349	1.912	1.489	1.551	0.013	-0.013
ANBR26	TRC	DR	768	-1.992	-3.852	-2.495	-2.599	1.307	2.033	0.562	1.339	-2.752	0.335	-0.004	-0.322	1.364	2.694	-0.974	-0.795	1.585	-3.511	0.344	-1.281	0.037	1.391	1.182	0.043	0.688	-0.303	1.904	1.559	1.595	0.03	-0.03
ANBR26	TRC	DR	772	-2.038	-3.834	-2.478	-2.522	1.368	2.104	0.827	1.653	-2.148	0.693	0.065	-0.409	1.333	2.649	-0.775	-0.74	1.644	-3.464	0.603	-1.236	0.113	1.531	1.414	0.496	1.069	-0.282	1.914	1.651	1.673	0.068	-0.068
ANBR26	TRC	DR	776	-2.125	-3.844	-2.493	-2.463	1.407	2.153	1.143	1.953	-1.522	0.905	0.047	-0.496	1.266	2.603	-0.561	-0.644	1.681	-3.436	0.884	-1.232	0.157	1.695	1.636	1.002	1.43	-0.29	1.914	1.751	1.749	0.078	-0.078
ANBR26	TRC	DR	780	-2.225	-3.855	-2.53	-2.42	1.426	2.179	1.473	2.219	-0.885	1.061	-0.08	-0.568	1.17	2.518	-0.356	-0.529	1.706	-3.424	1.159	-1.251	0.172	1.864	1.824	1.527	1.761	-0.317	1.912	1.859	1.821	0.027	-0.027
ANBR26	TRC	DR	784	-2.299	-3.835	-2.576	-2.389	1.433	2.198	1.777	2.45	-0.247	1.204	-0.26	-0.588	1.04	2.422	-0.196	-0.441	1.731	-3.423	1.414	-1.274	0.166	2.027	1.97	2.029	2.057	-0.364	1.935	1.962	1.896	-0.069	0.069
ANBR26	TRC	DR	788	-2.319	-3.783	-2.632	-2.377	1.424	2.216	2.018	2.655	0.352	1.348	-0.423	-0.542	0.86	2.397	-0.107	-0.4	1.74	-3.439	1.635	-1.307	0.137	2.158	2.064	2.461	2.33	-0.444	1.991	2.034	1.984	-0.171	0.171
ANBR26	TRC	DR	792	-2.273	-3.708	-2.683	-2.383	1.406	2.236	2.19	2.862	0.867	1.532	-0.532	-0.46	0.64	2.493	-0.053	-0.363	1.72	-3.472	1.815	-1.353	0.087	2.247	2.121	2.795	2.623	-0.553	2.078	2.07	2.104	-0.236	0.236
ANBR26	TRC	DR	796	-2.186	-3.608	-2.703	-2.386	1.395	2.266	2.315	3.092	1.265	1.733	-0.587	-0.363	0.424	2.694	0.019	-0.286	1.682	-3.503	1.958	-1.389	0.037	2.3	2.158	3.032	2.952	-0.66	2.186	2.089	2.268	-0.256	0.256
ANBR26	TRC	DR	800	-2.11	-3.491	-2.694	-2.38	1.376	2.295	2.402	3.32	1.515	1.883	-0.641	-0.245	0.234	2.929	0.106	-0.173	1.636	-3.526	2.055	-1.417	-0.004	2.315	2.163	3.181	3.276	-0.75	2.285	2.091	2.454	-0.264	0.264
ANBR26	TRC	DR	804	-2.083	-3.372	-2.678	-2.372	1.326	2.299	2.457	3.504	1.641	1.982	-0.755	-0.112	0.066	3.098	0.191	-0.054	1.585	-3.543	2.111	-1.447	-0.041	2.291	2.121	3.26	3.542	-0.835	2.34	2.068	2.609	-0.301	0.301
ANBR26	TRC	DR	808	-2.089	-3.254	-2.659	-2.351	1.259	2.279	2.494	3.622	1.689	2.114	-0.929	0.013	-0.076	3.148	0.273	0.052	1.553	-3.543	2.143	-1.465	-0.065	2.249	2.054	3.29	3.726	-0.916	2.361	2.037	2.696	-0.364	0.364
ANBR26	TRC	DR	812	-2.09	-3.138	-2.643	-2.307	1.192	2.254	2.503	3.652	1.646	2.29	-1.099	0.1	-0.178	3.101	0.331	0.105	1.55	-3.521	2.159	-1.464	-0.072	2.201	1.981	3.261	3.803	-0.995	2.37	2.004	2.699	-0.428	0.428
ANBR26	TRC	DR	816	-2.078	-3.047	-2.666	-2.263	1.099	2.214	2.431	3.564	1.451	2.343	-1.204	0.127	-0.239	3.005	0.315	0.038	1.539	-3.506	2.132	-1.486	-0.089	2.117	1.884	3.125	3.719	-1.094	2.361	1.931	2.6	-0.485	0.485
ANBR26	TRC	DR	820	-2.073	-3.01	-2.764	-2.25	0.95	2.137	2.237	3.346	1.081	2.118	-1.244	0.098	-0.268	2.911	0.173	-0.157	1.466	-3.54	2.031	-1.593	-0.15	1.955	1.737	2.848	3.452	-1.238	2.32	1.776	2.398	-0.549	0.549
ANBR26	TRC	DR	824	-2.099	-3.035	-2.945	-2.288	0.737	2.012	1.923	3.037	0.577	1.692	-1.277	0.064	-0.273	2.861	-0.113	-0.403	1.297	-3.662	1.847	-1.812	-0.281	1.703	1.539	2.441	3.06	-1.439	2.242	1.541	2.126	-0.603	0.603
ANBR26	TRC	DR	828	-2.175	-3.113	-3.199	-2.388	0.477	1.839	1.537	2.696	0.034	1.304	-1.364	0.083	-0.262	2.84	-0.515	-0.621	1.041	-3.889	1.604	-2.13	-0.49	1.393	1.304	1.966	2.655	-1.681	2.124	1.266	1.835	-0.621	0.621
ANBR26	TRC	DR	832	-2.305	-3.223	-3.485	-2.538	0.198	1.636	1.148	2.382	-0.428	1.162	-1.515	0.173	-0.257	2.795	-0.969	-0.754	0.742	-4.195	1.346	-2.497	-0.755	1.074	1.053	1.506	2.345	-1.923	1.983	0.992	1.57	-0.633	0.633
ANBR26	TRC	DR	836	-2.46	-3.337	-3.743	-2.716	-0.075	1.417	0.804	2.119	-0.741	1.275	-1.688	0.289	-0.293	2.724	-1.391	-0.772	0.443	-4.521	1.094	-2.853	-1.042	0.781	0.793	1.119	2.159	-2.123	1.84	0.738	1.355	-0.679	0.679
ANBR26	TRC	DR	840	-2.61	-3.44	-3.944	-2.913	-0.334	1.176	0.52	1.882	-0.932	1.496	-1.829	0.342	-0.381	2.659	-1.7	-0.7	0.15	-4.823	0.837	-3.17	-1.342	0.511	0.502	0.814	2.041	-2.274	1.699	0.513	1.18	-0.74	0.74
ANBR26	TRC	DR	844	-2.74	-3.532	-4.096	-3.121	-0.569	0.922	0.293	1.667	-1.056	1.713	-1.898	0.261	-0.482	2.611	-1.84	-0.57	-0.143	-5.097	0.567	-3.45	-1.651	0.257	0.189	0.585	1.951	-2.383	1.564	0.337	1.041	-0.765	0.765
ANBR26	TRC	DR	848	-2.844	-3.609	-4.22	-3.323	-0.78	0.688	0.11	1.491	-1.159	1.857	-1.888	0.066	-0.542	2.572	-1.818	-0.421	-0.443	-5.348	0.282	-3.707	-1.96	0.001	-0.108	0.411	1.881	-2.466	1.44	0.208	0.941	-0.745	0.745
ANBR26	TRC	DR	852	-2.92	-3.662	-4.337	-3.505	-0.985	0.489	-0.062	1.34	-1.271	1.839	-1.838	-0.16	-0.558	2.531	-1.737	-0.329	-0.755	-5.574	-0.032	-3.951	-2.255	-0.276	-0.364	0.252	1.796	-2.552	1.315	0.084	0.865	-0.699	0.699
ANBR26	TRC	DR	856	-2.965	-3.685	-4.441	-3.639	-1.18	0.335	-0.233	1.215	-1.387	1.645	-1.803	-0.322	-0.572	2.496	-1.712	-0.32	-1.04	-5.74	-0.351	-4.153	-2.499	-0.556	-0.55	0.093	1.679	-2.653	1.183	-0.061	0.808	-0.638	0.638
ANBR26	TRC	DR	860	-2.967	-3.676	-4.496	-3.677	-1.316	0.262	-0.364	1.178	-1.44	1.419	-1.809	-0.362	-0.602	2.483	-1.764	-0.3	-1.213	-5.788	-0.599	-4.25	-2.624	-0.769	-0.614	-0.017	1.617	-2.739	1.069	-0.198	0.818	-0.583	0.583
ANBR26	TRC	DR	864	-2.931	-3.647	-4.49	-3.602	-1.364	0.299	-0.423	1.296	-1.37	1.342	-1.849	-0.291	-0.662	2.504	-1.855	-0.135	-1.226	-5.698	-0.711	-4.212	-2.587	-0.861	-0.532	-0.036	1.728	-2.778	0.996	-0.3	0.955	-0.572	0.572
ANBR26	TRC	DR	868	-2.887	-3.63	-4.46	-3.469	-1.369	0.408	-0.442	1.562	-1.208	1.495	-1.899	-0.182	-0.775	2.553	-1.992	0.225	-1.124	-5.527	-0.695	-4.094	-2.439	-0.861	-0.344	0.011	2.051	-2.779	0.951	-0.394	1.214	-0.636	0.636
ANBR26	TRC	DR	872	-2.86	-3.643	-4.456	-3.353	-1.389	0.512	-0.46	1.908	-1.008	1.845	-1.921	-0.112	-0.925	2.599	-2.173	0.713	-1.007	-5.363	-0.607	-3.979	-2.288	-0.834	-0.123	0.081	2.522	-2.763	0.898	-0.501	1.515	-0.756	0.756
ANBR26	TRC	DR	876	-2.848	-3.674	-4.49	-3.295	-1.444	0.565	-0.471	2.258	-0.788	2.291	-1.881	-0.105	-1.05	2.614	-2.322	1.213	-0.95	-5.264	-0.508	-3.92	-2.213	-0.823	0.066	0.165	3.029	-2.738	0.831	-0.597	1.779	-0.871	0.871
ANBR26	TRC	DR	880	-2.862	-3.725	-4.558	-3.298	-1.527	0.559	-0.457	2.556	-0.572	2.684	-1.801	-0.143	-1.115	2.601	-2.355	1.616	-0.979	-5.253	-0.434	-3.931	-2.241	-0.831	0.19	0.264	3.471	-2.716	0.77	-0.649	1.964	-0.928	0.928
ANBR26	TRC	DR	884	-2.92	-3.804	-4.643	-3.344	-1.62	0.516	-0.403	2.774	-0.351	2.895	-1.739	-0.202	-1.139	2.563	-2.238	1.86	-1.067	-5.315	-0.38	-3.991	-2.345	-0.833	0.258	0.393	3.791	-2.708	0.723	-0.649	2.06	-0.908	0.908
ANBR26	TRC	DR	888	-3.006	-3.902	-4.703	-3.4	-1.695	0.465	-0.303	2.91	-0.072	2.929	-1.729	-0.257	-1.16	2.483	-2.003	1.974	-1.157	-5.394	-0.321	-4.055	-2.469	-0.808	0.287	0.566	3.986	-2.707	0.681	-0.616	2.08	-0.824	0.824
ANBR26	TRC	DR	892	-3.082	-3.998	-4.706	-3.447	-1.745	0.411	-0.194	2.947	0.237	2.867	-1.758	-0.311	-1.202	2.358	-1.757	2.029	-1.224	-5.44	-0.271	-4.088	-2.569	-0.778	0.265	0.74	4.062	-2.702	0.627	-0.594	2.033	-0.715	0.715
ANBR26	TRC	DR	896	-3.116	-4.065	-4.653	-3.483	-1.789	0.334	-0.151	2.846	0.438	2.767	-1.783	-0.394	-1.271	2.217	-1.638	2.045	-1.29	-5.441	-0.28	-4.085	-2.645	-0.797	0.157	0.814	4.002	-2.705	0.562	-0.629	1.916	-0.622	0.622
ANBR26	TRC	DR	900	-3.088	-4.071	-4.549	-3.507	-1.841	0.213	-0.211	2.576	0.431	2.679	-1.757	-0.503	-1.339	2.098	-1.699	1.987	-1.386	-5.398	-0.393	-4.055	-2.717	-0.9	-0.06	0.733	3.777	-2.713	0.509	-0.725	1.716	-0.562	0.562
ANBR26	TRC	DR	904	-2.993	-4.012	-4.394	-3.505	-1.885	0.038	-0.347	2.151	0.237	2.632	-1.659	-0.571	-1.352	2.012	-1.86	1.837	-1.511	-5.297	-0.612	-3.999	-2.786	-1.067	-0.378	0.536	3.397	-2.694	0.482	-0.828	1.432	-0.548	0.548
ANBR26	TRC	DR	908	-2.849	-3.915	-4.19	-3.459	-1.887	-0.167	-0.492	1.666	-0.041	2.613	-1.511	-0.547	-1.272	1.966	-2.01	1.644	-1.622	-5.126	-0.873	-3.903	-2.826	-1.233	-0.736	0.315	2.963	-2.617	0.473	-0.867	1.118	-0.571	0.571
ANBR26	TRC	DR	912	-2.691	-3.816	-3.949	-3.36	-1.819	-0.342	-0.578	1.252	-0.285	2.571	-1.357	-0.451	-1.114	1.972	-2.088	1.482	-1.655	-4.898	-1.085	-3.749	-2.799	-1.326	-1.03	0.152	2.599	-2.483	0.475	-0.804	0.856	-0.597	0.597
ANBR26	TRC	DR	916	-2.563	-3.748	-3.713	-3.223	-1.7	-0.431	-0.593	0.984	-0.436	2.465	-1.223	-0.344	-0.942	2.002	-2.121	1.379	-1.589	-4.66	-1.207	-3.558	-2.693	-1.327	-1.197	0.059	2.356	-2.335	0.497	-0.672	0.698	-0.604	0.604
ANBR26	TRC	DR	920	-2.48	-3.711	-3.537	-3.08	-1.577	-0.415	-0.574	0.869	-0.503	2.33	-1.119	-0.269	-0.819	2.001	-2.169	1.339	-1.456	-4.465	-1.245	-3.379	-2.535	-1.271	-1.232	-0.003	2.233	-2.225	0.546	-0.55	0.655	-0.599	0.599
ANBR26	TRC	DR	924	-2.407	-3.659	-3.419	-2.94	-1.469	-0.299	-0.545	0.89	-0.516	2.247	-1.042	-0.236	-0.747	1.981	-2.23	1.356	-1.288	-4.313	-1.211	-3.226	-2.349	-1.189	-1.149	-0.053	2.218	-2.156	0.634	-0.472	0.722	-0.585	0.585
ANBR26	TRC	DR	928	-2.295	-3.538	-3.307	-2.769	-1.368	-0.1	-0.509	1.002	-0.522	2.238	-0.978	-0.218	-0.691	2.02	-2.254	1.398	-1.106	-4.158	-1.127	-3.073	-2.144	-1.097	-0.984	-0.093	2.264	-2.095	0.789	-0.433	0.871	-0.551	0.551
ANBR26	TRC	DR	932	-2.147	-3.342	-3.175	-2.547	-1.286	0.136	-0.483	1.142	-0.584	2.254	-0.933	-0.166	-0.66	2.155	-2.231	1.42	-0.941	-3.968	-1.036	-2.908	-1.938	-1.022	-0.803	-0.137	2.308	-2.028	1.004	-0.44	1.051	-0.504	0.504
ANBR26	TRC	DR	936	-2.021	-3.121	-3.061	-2.325	-1.261	0.336	-0.497	1.254	-0.748	2.196	-0.941	-0.054	-0.683	2.366	-2.195	1.389	-0.844	-3.772	-0.985	-2.771	-1.786	-1.002	-0.674	-0.205	2.303	-1.974	1.208	-0.504	1.205	-0.465	0.465
ANBR26	TRC	DR	940	-1.97	-2.941	-3.004	-2.182	-1.312	0.44	-0.556	1.31	-1.015	1.991	-1.014	0.092	-0.749	2.6	-2.192	1.319	-0.854	-3.626	-0.999	-2.707	-1.737	-1.054	-0.623	-0.304	2.23	-1.957	1.324	-0.606	1.3	-0.449	0.449
ANBR26	TRC	DR	944	-2	-2.835	-3.013	-2.148	-1.428	0.44	-0.637	1.325	-1.328	1.686	-1.12	0.209	-0.824	2.785	-2.245	1.266	-0.952	-3.564	-1.067	-2.728	-1.793	-1.156	-0.626	-0.418	2.115	-1.99	1.329	-0.711	1.341	-0.466	0.466
ANBR26	TRC	DR	948	-2.084	-2.797	-3.076	-2.196	-1.577	0.373	-0.704	1.336	-1.599	1.401	-1.215	0.241	-0.887	2.867	-2.323	1.258	-1.09	-3.586	-1.144	-2.818	-1.908	-1.263	-0.631	-0.508	2.008	-2.07	1.257	-0.789	1.355	-0.521	0.521
ANBR26	TRC	DR	952	-2.198	-2.825	-3.185	-2.289	-1.722	0.273	-0.729	1.36	-1.749	1.196	-1.298	0.166	-0.93	2.852	-2.346	1.275	-1.233	-3.684	-1.189	-2.963	-2.041	-1.34	-0.605	-0.529	1.93	-2.185	1.149	-0.82	1.356	-0.603	0.603
ANBR26	TRC	DR	956	-2.335	-2.931	-3.341	-2.412	-1.85	0.142	-0.711	1.365	-1.748	1.023	-1.413	0.004	-0.948	2.779	-2.247	1.277	-1.382	-3.848	-1.215	-3.164	-2.186	-1.396	-0.58	-0.463	1.841	-2.331	1.015	-0.81	1.325	-0.683	0.683
ANBR26	TRC	DR	960	-2.486	-3.101	-3.536	-2.562	-1.966	-0.03	-0.667	1.327	-1.577	0.898	-1.596	-0.197	-0.959	2.675	-2.011	1.249	-1.542	-4.051	-1.247	-3.401	-2.351	-1.457	-0.601	-0.315	1.738	-2.504	0.849	-0.786	1.254	-0.718	0.718
ANBR26	TRC	DR	964	-2.635	-3.283	-3.745	-2.732	-2.08	-0.236	-0.608	1.276	-1.234	0.925	-1.831	-0.382	-0.992	2.566	-1.697	1.221	-1.709	-4.249	-1.282	-3.631	-2.533	-1.54	-0.667	-0.099	1.692	-2.687	0.655	-0.774	1.176	-0.703	0.703
ANBR26	TRC	DR	968	-2.775	-3.444	-3.947	-2.932	-2.199	-0.456	-0.554	1.239	-0.787	1.085	-2.05	-0.533	-1.053	2.449	-1.408	1.223	-1.895	-4.426	-1.327	-3.837	-2.738	-1.658	-0.771	0.134	1.715	-2.862	0.432	-0.798	1.117	-0.67	0.67
ANBR26	TRC	DR	972	-2.907	-3.593	-4.134	-3.175	-2.326	-0.672	-0.524	1.218	-0.367	1.276	-2.177	-0.67	-1.099	2.279	-1.211	1.273	-2.103	-4.592	-1.388	-4.024	-2.968	-1.806	-0.9	0.33	1.754	-3.01	0.178	-0.851	1.082	-0.641	0.641
ANBR26	TRC	DR	976	-3.023	-3.729	-4.297	-3.418	-2.433	-0.848	-0.5	1.234	-0.064	1.501	-2.194	-0.801	-1.091	2.036	-1.099	1.406	-2.287	-4.743	-1.425	-4.182	-3.191	-1.926	-1.015	0.473	1.823	-3.117	-0.076	-0.895	1.089	-0.615	0.615
ANBR26	TRC	DR	980	-3.116	-3.839	-4.434	-3.596	-2.493	-0.967	-0.463	1.287	0.097	1.751	-2.15	-0.909	-1.051	1.775	-1.069	1.616	-2.403	-4.866	-1.406	-4.299	-3.36	-1.972	-1.09	0.568	1.933	-3.188	-0.297	-0.919	1.13	-0.598	0.598
ANBR26	TRC	DR	984	-3.188	-3.911	-4.554	-3.681	-2.511	-1.055	-0.435	1.313	0.099	1.895	-2.127	-0.979	-1.032	1.574	-1.146	1.808	-2.459	-4.955	-1.361	-4.382	-3.464	-1.967	-1.15	0.594	2.003	-3.243	-0.478	-0.954	1.144	-0.594	0.594
ANBR26	TRC	DR	988	-3.244	-3.942	-4.665	-3.686	-2.508	-1.147	-0.449	1.237	-0.048	1.805	-2.18	-0.987	-1.069	1.448	-1.321	1.874	-2.49	-5.011	-1.351	-4.444	-3.521	-1.969	-1.239	0.536	1.943	-3.299	-0.614	-1.019	1.07	-0.596	0.596
ANBR26	TRC	DR	992	-3.279	-3.938	-4.746	-3.635	-2.49	-1.245	-0.505	1.059	-0.237	1.553	-2.294	-0.918	-1.155	1.369	-1.531	1.798	-2.518	-5.026	-1.398	-4.479	-3.546	-2.008	-1.359	0.431	1.783	-3.343	-0.685	-1.095	0.904	-0.607	0.607
ANBR26	TRC	DR	996	-3.26	-3.897	-4.747	-3.531	-2.455	-1.314	-0.58	0.845	-0.339	1.373	-2.403	-0.77	-1.248	1.349	-1.698	1.66	-2.533	-4.985	-1.492	-4.47	-3.533	-2.079	-1.488	0.33	1.635	-3.338	-0.673	-1.157	0.704	-0.646	0.646
ANBR26	TRC	DR	1000	-3.155	-3.801	-4.648	-3.384	-2.436	-1.335	-0.7	0.643	-0.373	1.368	-2.446	-0.583	-1.318	1.391	-1.81	1.531	-2.536	-4.894	-1.638	-4.424	-3.486	-2.192	-1.616	0.206	1.554	-3.279	-0.587	-1.224	0.525	-0.709	0.709
ANBR26	TRC	DR	1004	-2.988	-3.663	-4.49	-3.237	-2.483	-1.328	-0.912	0.447	-0.483	1.436	-2.403	-0.433	-1.359	1.444	-1.926	1.444	-2.55	-4.793	-1.859	-4.376	-3.438	-2.373	-1.755	-0.015	1.5	-3.205	-0.463	-1.344	0.375	-0.772	0.772
ANBR26	TRC	DR	1008	-2.819	-3.534	-4.348	-3.146	-2.618	-1.335	-1.225	0.224	-0.733	1.469	-2.305	-0.366	-1.384	1.49	-2.089	1.397	-2.599	-4.726	-2.16	-4.364	-3.432	-2.62	-1.927	-0.353	1.412	-3.162	-0.35	-1.54	0.244	-0.816	0.816
ANBR26	TRC	DR	1012	-2.697	-3.459	-4.278	-3.149	-2.818	-1.394	-1.598	-0.048	-1.074	1.396	-2.235	-0.366	-1.432	1.526	-2.264	1.323	-2.68	-4.717	-2.514	-4.41	-3.493	-2.9	-2.14	-0.753	1.242	-3.178	-0.297	-1.792	0.104	-0.821	0.821
ANBR26	TRC	DR	1016	-2.629	-3.447	-4.279	-3.238	-3.03	-1.512	-1.964	-0.36	-1.433	1.133	-2.239	-0.378	-1.517	1.513	-2.382	1.143	-2.761	-4.751	-2.863	-4.496	-3.61	-3.166	-2.365	-1.137	0.973	-3.233	-0.333	-2.038	-0.065	-0.762	0.762
ANBR26	TRC	DR	1020	-2.585	-3.472	-4.288	-3.356	-3.188	-1.667	-2.258	-0.678	-1.759	0.676	-2.264	-0.357	-1.591	1.426	-2.399	0.834	-2.815	-4.783	-3.156	-4.568	-3.742	-3.383	-2.564	-1.441	0.619	-3.264	-0.45	-2.21	-0.271	-0.647	0.647
ANBR26	TRC	DR	1024	-2.536	-3.495	-4.249	-3.453	-3.269	-1.84	-2.466	-0.977	-2.035	0.151	-2.23	-0.288	-1.603	1.303	-2.346	0.443	-2.855	-4.789	-3.388	-4.593	-3.863	-3.555	-2.733	-1.652	0.214	-3.233	-0.624	-2.29	-0.511	-0.507	0.507
ANBR26	TRC	DR	1028	-2.499	-3.498	-4.183	-3.529	-3.325	-2.043	-2.641	-1.26	-2.301	-0.344	-2.157	-0.199	-1.568	1.19	-2.306	0.05	-2.935	-4.794	-3.602	-4.601	-3.982	-3.729	-2.91	-1.827	-0.212	-3.178	-0.846	-2.33	-0.781	-0.373	0.373
ANBR26	TRC	DR	1032	-2.502	-3.48	-4.153	-3.609	-3.419	-2.291	-2.855	-1.535	-2.613	-0.791	-2.13	-0.142	-1.543	1.092	-2.349	-0.249	-3.091	-4.836	-3.845	-4.638	-4.113	-3.951	-3.123	-2.042	-0.627	-3.175	-1.093	-2.404	-1.057	-0.27	0.27
ANBR26	TRC	DR	1036	-2.537	-3.444	-4.182	-3.698	-3.558	-2.543	-3.117	-1.759	-2.944	-1.139	-2.183	-0.154	-1.582	1.027	-2.476	-0.361	-3.29	-4.906	-4.116	-4.705	-4.233	-4.213	-3.341	-2.31	-0.965	-3.251	-1.309	-2.55	-1.271	-0.215	0.215
ANBR26	TRC	DR	1040	-2.587	-3.416	-4.27	-3.799	-3.724	-2.732	-3.383	-1.871	-3.198	-1.295	-2.288	-0.239	-1.721	1.034	-2.641	-0.257	-3.477	-4.986	-4.368	-4.789	-4.32	-4.468	-3.503	-2.575	-1.142	-3.389	-1.44	-2.751	-1.36	-0.224	0.224
ANBR26	TRC	DR	1044	-2.665	-3.434	-4.425	-3.932	-3.913	-2.831	-3.6	-1.85	-3.299	-1.195	-2.429	-0.378	-1.962	1.084	-2.774	-0.005	-3.633	-5.083	-4.562	-4.908	-4.387	-4.681	-3.577	-2.766	-1.116	-3.575	-1.49	-2.961	-1.323	-0.309	0.309
ANBR26	TRC	DR	1048	-2.763	-3.503	-4.627	-4.088	-4.115	-2.847	-3.724	-1.721	-3.244	-0.886	-2.593	-0.534	-2.216	1.114	-2.814	0.314	-3.759	-5.2	-4.685	-5.064	-4.454	-4.835	-3.572	-2.838	-0.924	-3.777	-1.5	-3.12	-1.206	-0.429	0.429
ANBR26	TRC	DR	1052	-2.849	-3.586	-4.813	-4.233	-4.29	-2.81	-3.738	-1.546	-3.077	-0.508	-2.725	-0.68	-2.361	1.115	-2.766	0.619	-3.844	-5.302	-4.741	-5.215	-4.512	-4.919	-3.514	-2.784	-0.668	-3.937	-1.503	-3.184	-1.068	-0.522	0.522
ANBR26	TRC	DR	1056	-2.906	-3.647	-4.931	-4.327	-4.404	-2.756	-3.648	-1.38	-2.843	-0.183	-2.767	-0.808	-2.347	1.1	-2.683	0.845	-3.872	-5.351	-4.726	-5.307	-4.535	-4.926	-3.432	-2.619	-0.43	-4.019	-1.512	-3.15	-0.954	-0.57	0.57
ANBR26	TRC	DR	1060	-2.927	-3.673	-4.948	-4.341	-4.418	-2.697	-3.46	-1.228	-2.542	0.069	-2.712	-0.903	-2.197	1.044	-2.58	0.995	-3.825	-5.315	-4.62	-5.298	-4.498	-4.839	-3.34	-2.346	-0.217	-4.009	-1.514	-3.02	-0.864	-0.57	0.57
ANBR26	TRC	DR	1064	-2.89	-3.668	-4.851	-4.274	-4.297	-2.614	-3.169	-1.057	-2.146	0.304	-2.587	-0.954	-1.968	0.902	-2.428	1.104	-3.676	-5.182	-4.402	-5.168	-4.381	-4.632	-3.22	-1.96	0.001	-3.901	-1.504	-2.799	-0.772	-0.501	0.501
ANBR26	TRC	DR	1068	-2.773	-3.627	-4.632	-4.131	-4.031	-2.466	-2.766	-0.8	-1.64	0.61	-2.403	-0.953	-1.746	0.696	-2.222	1.219	-3.4	-4.944	-4.035	-4.906	-4.167	-4.285	-3.022	-1.46	0.292	-3.692	-1.462	-2.501	-0.63	-0.368	0.368
ANBR26	TRC	DR	1072	-2.591	-3.538	-4.314	-3.925	-3.674	-2.233	-2.282	-0.428	-1.072	1.002	-2.162	-0.901	-1.625	0.535	-2.022	1.364	-3.022	-4.628	-3.531	-4.54	-3.873	-3.83	-2.722	-0.896	0.681	-3.422	-1.375	-2.18	-0.411	-0.243	0.243
ANBR26	TRC	DR	1076	-2.394	-3.416	-3.973	-3.704	-3.333	-1.973	-1.813	-0.033	-0.573	1.316	-1.908	-0.807	-1.644	0.501	-1.906	1.486	-2.645	-4.306	-3.007	-4.157	-3.575	-3.378	-2.399	-0.377	1.059	-3.172	-1.274	-1.923	-0.169	-0.187	0.187
ANBR26	TRC	DR	1080	-2.229	-3.28	-3.681	-3.525	-3.082	-1.773	-1.45	0.262	-0.258	1.383	-1.698	-0.682	-1.75	0.594	-1.882	1.518	-2.354	-4.032	-2.593	-3.832	-3.337	-3.031	-2.156	0.007	1.294	-2.99	-1.216	-1.779	0.016	-0.19	0.19
ANBR26	TRC	DR	1084	-2.1	-3.128	-3.453	-3.401	-2.921	-1.674	-1.227	0.399	-0.157	1.224	-1.554	-0.57	-1.869	0.76	-1.895	1.445	-2.16	-3.81	-2.339	-3.579	-3.165	-2.813	-2.035	0.225	1.358	-2.873	-1.23	-1.73	0.11	-0.222	0.222
ANBR26	TRC	DR	1088	-1.974	-2.943	-3.274	-3.307	-2.824	-1.668	-1.135	0.389	-0.232	1.034	-1.45	-0.53	-1.962	0.913	-1.879	1.304	-2.036	-3.62	-2.239	-3.384	-3.042	-2.708	-2.035	0.286	1.315	-2.805	-1.304	-1.737	0.119	-0.269	0.269
ANBR26	TRC	DR	1092	-1.816	-2.715	-3.129	-3.222	-2.766	-1.725	-1.145	0.292	-0.416	1.025	-1.355	-0.58	-2.008	0.959	-1.821	1.18	-1.959	-3.444	-2.252	-3.234	-2.959	-2.68	-2.114	0.222	1.265	-2.765	-1.407	-1.763	0.078	-0.306	0.306
ANBR26	TRC	DR	1096	-1.627	-2.475	-3.012	-3.146	-2.74	-1.808	-1.212	0.178	-0.653	1.22	-1.271	-0.682	-2.01	0.877	-1.768	1.133	-1.915	-3.274	-2.313	-3.114	-2.907	-2.692	-2.211	0.083	1.261	-2.732	-1.513	-1.793	0.021	-0.298	0.298
ANBR26	TRR	DC	-200	-0.317	-1.994	-0.716	-2.971	-0.618	-2.497	2.514	-0.442	3.46	1.729	-1.357	-3.099	0.931	-1.931	2.842	-0.088	-0.013	-0.641	-0.686	-0.271	-1.826	0.32	-1.237	3.599	0.507	-0.294	-2.511	1.823	-1.403	0.675	-0.675
ANBR26	TRR	DC	-196	-0.389	-1.893	-0.854	-3.128	-1.06	-2.719	2.113	-0.838	2.774	1.708	-1.396	-2.65	0.618	-1.741	2.134	-0.328	-0.361	-0.836	-1.079	-0.524	-2.068	-0.093	-1.625	3.109	0.174	-0.544	-2.57	1.286	-1.665	0.544	-0.544
ANBR26	TRR	DC	-192	-0.253	-1.518	-0.805	-2.969	-1.447	-2.784	1.456	-1.263	1.674	1.271	-1.218	-2.03	0.458	-1.489	1.254	-0.772	-0.619	-0.782	-1.54	-0.642	-2.101	-0.573	-1.953	2.301	-0.318	-0.601	-2.395	0.674	-1.869	0.474	-0.474
ANBR26	TRR	DC	-188	0.095	-0.982	-0.554	-2.583	-1.76	-2.708	0.604	-1.678	0.357	0.35	-0.897	-1.472	0.363	-1.309	0.318	-1.392	-0.745	-0.471	-2.046	-0.595	-1.939	-1.09	-2.2	1.239	-0.95	-0.498	-2.073	-0.008	-2.023	0.441	-0.441
ANBR26	TRR	DC	-184	0.594	-0.414	-0.171	-2.088	-1.965	-2.463	-0.268	-1.959	-0.849	-0.659	-0.575	-1.065	0.254	-1.232	-0.425	-1.958	-0.705	0.037	-2.477	-0.392	-1.601	-1.536	-2.277	0.135	-1.528	-0.319	-1.685	-0.667	-2.056	0.448	-0.448
ANBR26	TRR	DC	-180	1.122	0.091	0.238	-1.595	-2.026	-2.053	-0.992	-2.022	-1.771	-1.378	-0.321	-0.785	0.178	-1.275	-0.852	-2.283	-0.509	0.62	-2.734	-0.06	-1.139	-1.818	-2.128	-0.821	-1.907	-0.099	-1.313	-1.184	-1.929	0.525	-0.525
ANBR26	TRR	DC	-176	1.561	0.456	0.611	-1.195	-1.91	-1.541	-1.476	-1.873	-2.398	-1.624	-0.045	-0.614	0.268	-1.363	-1.08	-2.352	-0.208	1.138	-2.782	0.352	-0.651	-1.886	-1.798	-1.531	-2.059	0.188	-1.017	-1.496	-1.682	0.693	-0.693
ANBR26	TRR	DC	-172	1.818	0.625	0.911	-0.924	-1.605	-0.985	-1.665	-1.545	-2.744	-1.343	0.334	-0.558	0.551	-1.302	-1.263	-2.22	0.155	1.484	-2.584	0.758	-0.226	-1.698	-1.336	-1.923	-1.963	0.524	-0.785	-1.589	-1.358	0.89	-0.89
ANBR26	TRR	DC	-168	1.812	0.552	1.042	-0.807	-1.211	-0.506	-1.625	-1.202	-2.933	-0.831	0.686	-0.678	0.87	-1.105	-1.556	-2.013	0.491	1.567	-2.213	1.019	0.042	-1.323	-0.889	-2.068	-1.751	0.744	-0.629	-1.547	-1.077	1.012	-1.012
ANBR26	TRR	DC	-164	1.544	0.247	0.922	-0.86	-0.879	-0.267	-1.505	-1.075	-3.129	-0.526	0.817	-0.995	1.098	-1.005	-2.058	-1.878	0.676	1.354	-1.861	1.046	0.075	-0.932	-0.645	-2.121	-1.668	0.688	-0.616	-1.476	-1.017	1.039	-1.039
ANBR26	TRR	DC	-160	1.113	-0.2	0.582	-1.076	-0.675	-0.345	-1.376	-1.233	-3.292	-0.572	0.676	-1.373	1.235	-1.127	-2.635	-1.855	0.653	0.919	-1.645	0.876	-0.117	-0.637	-0.65	-2.108	-1.782	0.385	-0.788	-1.394	-1.232	1.015	-1.015
ANBR26	TRR	DC	-156	0.608	-0.695	0.102	-1.435	-0.591	-0.691	-1.223	-1.566	-3.287	-0.932	0.311	-1.676	1.28	-1.414	-2.979	-1.899	0.448	0.364	-1.558	0.581	-0.466	-0.47	-0.812	-1.952	-1.994	-0.003	-1.123	-1.254	-1.63	0.953	-0.953
ANBR26	TRR	DC	-152	0.079	-1.18	-0.45	-1.916	-0.597	-1.193	-1.02	-1.932	-3.087	-1.516	-0.194	-1.911	1.225	-1.713	-2.829	-1.978	0.11	-0.261	-1.572	0.197	-0.919	-0.436	-1.027	-1.632	-2.218	-0.337	-1.535	-1.005	-2.086	0.869	-0.869
ANBR26	TRR	DC	-148	-0.424	-1.6	-0.997	-2.449	-0.624	-1.69	-0.738	-2.194	-2.676	-2.041	-0.694	-2.092	1.139	-1.863	-2.127	-2.083	-0.299	-0.928	-1.632	-0.237	-1.425	-0.491	-1.208	-1.174	-2.36	-0.533	-1.9	-0.592	-2.463	0.809	-0.809
ANBR26	TRR	DC	-144	-0.852	-1.885	-1.452	-2.919	-0.598	-2.011	-0.382	-2.232	-2.069	-2.183	-1.041	-2.13	1.121	-1.844	-1.149	-2.198	-0.687	-1.567	-1.64	-0.654	-1.894	-0.535	-1.262	-0.641	-2.304	-0.568	-2.102	-0.034	-2.643	0.811	-0.811
ANBR26	TRR	DC	-140	-1.189	-2.018	-1.754	-3.226	-0.478	-2.071	0.003	-2.049	-1.388	-1.968	-1.176	-1.98	1.195	-1.806	-0.337	-2.318	-0.953	-2.086	-1.523	-0.987	-2.221	-0.478	-1.151	-0.139	-2.081	-0.484	-2.136	0.547	-2.626	0.877	-0.877
ANBR26	TRR	DC	-136	-1.406	-2.018	-1.841	-3.294	-0.195	-1.861	0.423	-1.72	-0.704	-1.621	-1.092	-1.696	1.336	-1.817	0.138	-2.403	-0.98	-2.372	-1.237	-1.133	-2.285	-0.224	-0.873	0.303	-1.808	-0.293	-2.03	1.083	-2.442	0.962	-0.962
ANBR26	TRR	DC	-132	-1.426	-1.834	-1.649	-3.039	0.357	-1.362	0.938	-1.267	-0.028	-1.127	-0.824	-1.303	1.526	-1.708	0.385	-2.371	-0.646	-2.3	-0.743	-0.936	-1.962	0.321	-0.373	0.742	-1.482	0.058	-1.729	1.623	-2.056	0.996	-0.996
ANBR26	TRR	DC	-128	-1.197	-1.384	-1.147	-2.396	1.23	-0.583	1.564	-0.702	0.542	-0.514	-0.45	-0.777	1.763	-1.328	0.527	-2.222	0.102	-1.783	-0.059	-0.307	-1.206	1.167	0.368	1.194	-1.105	0.61	-1.145	2.213	-1.457	0.963	-0.963
ANBR26	TRR	DC	-124	-0.764	-0.686	-0.408	-1.383	2.339	0.393	2.216	-0.127	0.883	-0.098	-0.028	-0.125	2.015	-0.732	0.624	-2.03	1.175	-0.864	0.692	0.675	-0.106	2.186	1.25	1.582	-0.821	1.295	-0.277	2.833	-0.736	0.874	-0.874
ANBR26	TRR	DC	-120	-0.264	0.096	0.351	-0.17	3.427	1.373	2.702	0.284	0.939	-0.119	0.35	0.564	2.2	-0.136	0.68	-1.906	2.299	0.218	1.301	1.722	1.089	3.115	2.063	1.753	-0.799	1.895	0.722	3.363	-0.089	0.762	-0.762
ANBR26	TRR	DC	-116	0.167	0.763	0.891	0.982	4.179	2.141	2.847	0.409	0.737	-0.494	0.574	1.159	2.291	0.199	0.686	-1.948	3.133	1.141	1.589	2.498	2.084	3.68	2.597	1.598	-1.055	2.195	1.605	3.667	0.286	0.726	-0.726
ANBR26	TRR	DC	-112	0.481	1.241	1.13	1.907	4.441	2.602	2.623	0.292	0.39	-0.875	0.641	1.575	2.366	0.204	0.63	-2.082	3.489	1.725	1.531	2.84	2.727	3.771	2.793	1.156	-1.406	2.178	2.223	3.708	0.358	0.831	-0.831
ANBR26	TRR	DC	-108	0.677	1.585	1.132	2.568	4.24	2.799	2.123	0.076	-0.009	-0.989	0.637	1.789	2.461	0.093	0.518	-2.111	3.386	1.962	1.228	2.78	3.033	3.443	2.713	0.545	-1.629	1.982	2.588	3.53	0.272	1.014	-1.014
ANBR26	TRR	DC	-104	0.756	1.858	1.011	2.983	3.728	2.857	1.498	-0.082	-0.428	-0.847	0.659	1.844	2.491	0.177	0.426	-1.879	3.011	1.955	0.838	2.471	3.116	2.861	2.499	-0.091	-1.596	1.762	2.804	3.214	0.244	1.136	-1.136
ANBR26	TRR	DC	-100	0.743	2.098	0.9	3.21	3.12	2.914	0.924	-0.07	-0.829	-0.593	0.736	1.83	2.339	0.605	0.471	-1.35	2.624	1.857	0.498	2.127	3.121	2.237	2.289	-0.604	-1.295	1.625	2.971	2.844	0.439	1.096	-1.096
ANBR26	TRR	DC	-96	0.704	2.33	0.91	3.332	2.6	3.009	0.523	0.105	-1.167	-0.398	0.811	1.827	2.005	1.258	0.682	-0.622	2.409	1.811	0.268	1.928	3.137	1.743	2.137	-0.911	-0.842	1.607	3.13	2.485	0.855	0.883	-0.883
ANBR26	TRR	DC	-92	0.698	2.548	1.085	3.415	2.257	3.077	0.315	0.337	-1.436	-0.477	0.84	1.91	1.637	1.898	0.914	0.115	2.401	1.883	0.159	1.944	3.185	1.455	2.047	-1.036	-0.427	1.696	3.257	2.177	1.332	0.564	-0.564
ANBR26	TRR	DC	-88	0.761	2.697	1.406	3.472	2.083	3.045	0.257	0.535	-1.59	-0.878	0.87	2.122	1.436	2.354	0.971	0.684	2.522	2.05	0.169	2.128	3.23	1.353	1.992	-1.028	-0.168	1.864	3.294	1.936	1.71	0.266	-0.266
ANBR26	TRR	DC	-84	0.857	2.687	1.769	3.454	2	2.887	0.288	0.688	-1.554	-1.24	0.949	2.389	1.475	2.529	0.825	1.055	2.624	2.204	0.255	2.34	3.194	1.345	1.935	-0.915	0.004	2.057	3.184	1.75	1.926	0.076	-0.076
ANBR26	TRR	DC	-80	0.88	2.458	2.005	3.258	1.872	2.591	0.31	0.785	-1.365	-1.168	1.015	2.528	1.577	2.444	0.567	1.28	2.531	2.199	0.307	2.398	2.982	1.276	1.804	-0.754	0.202	2.165	2.878	1.541	1.977	-0.092	0.092
ANBR26	TRR	DC	-76	0.775	2.046	1.996	2.848	1.608	2.185	0.281	0.795	-1.076	-0.701	0.968	2.407	1.518	2.255	0.292	1.422	2.176	1.98	0.25	2.202	2.58	1.061	1.556	-0.575	0.417	2.086	2.394	1.26	1.901	-0.322	0.322
ANBR26	TRR	DC	-72	0.583	1.556	1.744	2.302	1.251	1.752	0.261	0.712	-0.682	-0.261	0.797	2.058	1.285	2.038	0.159	1.502	1.641	1.612	0.115	1.796	2.064	0.76	1.236	-0.336	0.539	1.805	1.834	0.989	1.748	-0.539	0.539
ANBR26	TRR	DC	-68	0.334	1.067	1.292	1.679	0.862	1.323	0.276	0.515	-0.3	-0.231	0.551	1.601	0.957	1.677	0.262	1.427	1.032	1.134	-0.069	1.244	1.482	0.447	0.864	-0.058	0.455	1.359	1.254	0.794	1.517	-0.63	0.63
ANBR26	TRR	DC	-64	0.035	0.636	0.696	0.997	0.468	0.899	0.279	0.226	-0.068	-0.508	0.275	1.154	0.564	1.171	0.474	1.144	0.424	0.549	-0.263	0.599	0.845	0.159	0.466	0.171	0.197	0.797	0.674	0.641	1.208	-0.595	0.595
ANBR26	TRR	DC	-60	-0.278	0.307	0.072	0.328	0.117	0.529	0.278	-0.05	0.05	-0.747	0.016	0.815	0.201	0.761	0.614	0.727	-0.101	-0.082	-0.373	-0.043	0.215	-0.055	0.119	0.338	-0.087	0.217	0.178	0.518	0.88	-0.534	0.534
ANBR26	TRR	DC	-56	-0.608	0.032	-0.486	-0.285	-0.193	0.21	0.295	-0.249	0.14	-0.779	-0.22	0.604	-0.01	0.557	0.619	0.283	-0.536	-0.704	-0.361	-0.629	-0.378	-0.206	-0.156	0.471	-0.287	-0.297	-0.199	0.419	0.554	-0.529	0.529
ANBR26	TRR	DC	-52	-0.964	-0.285	-0.965	-0.864	-0.555	-0.133	0.285	-0.357	0.206	-0.506	-0.461	0.438	-0.09	0.377	0.508	-0.076	-0.958	-1.309	-0.282	-1.18	-0.954	-0.378	-0.407	0.553	-0.304	-0.716	-0.521	0.255	0.215	-0.556	0.556
ANBR26	TRR	DC	-48	-1.247	-0.66	-1.331	-1.4	-1.006	-0.55	0.211	-0.41	0.273	-0.015	-0.679	0.202	-0.14	0.087	0.377	-0.313	-1.403	-1.835	-0.214	-1.682	-1.508	-0.617	-0.695	0.581	-0.131	-0.998	-0.835	-0.038	-0.154	-0.548	0.548
ANBR26	TRR	DC	-44	-1.346	-1.015	-1.522	-1.813	-1.462	-1.049	0.106	-0.51	0.435	0.336	-0.808	-0.188	-0.184	-0.259	0.385	-0.539	-1.838	-2.161	-0.213	-2.052	-1.99	-0.889	-1.055	0.607	0.046	-1.107	-1.139	-0.395	-0.606	-0.481	0.481
ANBR26	TRR	DC	-40	-1.215	-1.229	-1.513	-1.998	-1.793	-1.574	0.024	-0.684	0.702	0.387	-0.826	-0.668	-0.187	-0.599	0.575	-0.826	-2.161	-2.184	-0.268	-2.194	-2.313	-1.111	-1.427	0.669	0.097	-1.088	-1.379	-0.685	-1.129	-0.348	0.348
ANBR26	TRR	DC	-36	-0.865	-1.198	-1.335	-1.89	-1.884	-1.969	-0.033	-0.819	0.941	0.306	-0.746	-1.052	-0.155	-0.897	0.74	-1.094	-2.227	-1.88	-0.307	-2.043	-2.37	-1.196	-1.66	0.717	0.09	-1.021	-1.47	-0.833	-1.57	-0.119	0.119
ANBR26	TRR	DC	-32	-0.386	-0.936	-1.055	-1.544	-1.692	-2.1	-0.132	-0.817	1.014	0.325	-0.589	-1.247	-0.169	-1.128	0.592	-1.245	-1.983	-1.344	-0.31	-1.632	-2.135	-1.139	-1.656	0.626	0.108	-0.947	-1.393	-0.885	-1.796	0.206	-0.206
ANBR26	TRR	DC	-28	0.077	-0.602	-0.756	-1.129	-1.3	-1.962	-0.344	-0.702	0.866	0.502	-0.39	-1.314	-0.293	-1.312	0.07	-1.282	-1.533	-0.76	-0.331	-1.094	-1.7	-1.017	-1.456	0.31	0.124	-0.865	-1.211	-0.931	-1.802	0.551	-0.551
ANBR26	TRR	DC	-24	0.417	-0.379	-0.463	-0.781	-0.799	-1.611	-0.581	-0.508	0.577	0.687	-0.16	-1.333	-0.459	-1.44	-0.55	-1.199	-0.973	-0.237	-0.332	-0.527	-1.146	-0.837	-1.107	-0.121	0.108	-0.73	-0.974	-0.953	-1.617	0.786	-0.786
ANBR26	TRR	DC	-20	0.628	-0.316	-0.143	-0.502	-0.219	-1.091	-0.659	-0.222	0.319	0.773	0.118	-1.322	-0.556	-1.468	-0.948	-0.954	-0.316	0.243	-0.194	0.05	-0.501	-0.512	-0.609	-0.444	0.095	-0.485	-0.696	-0.855	-1.246	0.862	-0.862
ANBR26	TRR	DC	-16	0.755	-0.333	0.186	-0.255	0.355	-0.501	-0.55	0.084	0.128	0.752	0.4	-1.28	-0.608	-1.402	-1.088	-0.62	0.363	0.672	0.081	0.574	0.15	-0.049	-0.05	-0.593	0.043	-0.175	-0.418	-0.655	-0.782	0.841	-0.841
ANBR26	TRR	DC	-12	0.815	-0.33	0.446	-0.009	0.812	0.075	-0.354	0.325	-0.073	0.646	0.568	-1.183	-0.688	-1.237	-1.088	-0.313	0.961	0.991	0.392	0.957	0.711	0.464	0.474	-0.623	-0.105	0.079	-0.149	-0.426	-0.339	0.742	-0.742
ANBR26	TRR	DC	-8	0.785	-0.265	0.571	0.253	1.125	0.627	-0.121	0.53	-0.319	0.498	0.505	-0.992	-0.774	-0.925	-0.976	-0.018	1.445	1.167	0.686	1.175	1.161	0.973	0.948	-0.555	-0.285	0.178	0.157	-0.158	0.073	0.579	-0.579
ANBR26	TRR	DC	-4	0.604	-0.217	0.474	0.431	1.265	1.076	0.075	0.684	-0.65	0.203	0.135	-0.736	-0.841	-0.525	-0.817	0.268	1.743	1.137	0.873	1.184	1.427	1.373	1.326	-0.469	-0.488	0.049	0.44	0.119	0.408	0.419	-0.419
ANBR26	TRR	DC	0	0.221	-0.337	0.088	0.374	1.166	1.272	0.093	0.672	-1.117	-0.499	-0.467	-0.49	-0.948	-0.175	-0.769	0.426	1.713	0.812	0.815	0.899	1.375	1.493	1.484	-0.517	-0.836	-0.305	0.575	0.279	0.561	0.307	-0.307
ANBR26	TRR	DC	4	-0.317	-0.696	-0.511	0.073	0.861	1.195	-0.051	0.495	-1.601	-1.566	-1.072	-0.279	-1.125	0.059	-0.783	0.45	1.354	0.233	0.529	0.361	1.003	1.314	1.403	-0.678	-1.319	-0.751	0.545	0.297	0.57	0.242	-0.242
ANBR26	TRR	DC	8	-0.873	-1.188	-1.135	-0.327	0.514	0.988	-0.143	0.325	-1.803	-2.448	-1.528	-0.102	-1.257	0.19	-0.569	0.488	0.873	-0.418	0.214	-0.248	0.484	1.024	1.235	-0.732	-1.693	-1.132	0.418	0.32	0.594	0.208	-0.208
ANBR26	TRR	DC	12	-1.303	-1.618	-1.633	-0.692	0.285	0.789	0.003	0.3	-1.522	-2.676	-1.847	0.009	-1.194	0.261	0.012	0.588	0.517	-0.944	0.06	-0.739	0.026	0.84	1.143	-0.483	-1.76	-1.387	0.234	0.495	0.705	0.214	-0.214
ANBR26	TRR	DC	16	-1.539	-1.836	-1.927	-0.946	0.277	0.678	0.428	0.444	-0.782	-2.263	-2.056	0.033	-0.877	0.333	0.795	0.711	0.44	-1.229	0.155	-0.992	-0.223	0.9	1.212	0.11	-1.496	-1.487	0.035	0.873	0.874	0.286	-0.286
ANBR26	TRR	DC	20	-1.59	-1.809	-1.978	-1.046	0.543	0.705	1.09	0.733	0.258	-1.439	-2.118	-0.014	-0.308	0.468	1.612	0.848	0.662	-1.266	0.497	-0.97	-0.213	1.252	1.433	0.983	-0.96	-1.356	-0.107	1.457	1.061	0.403	-0.403
ANBR26	TRR	DC	24	-1.521	-1.591	-1.818	-1.003	1.069	0.889	1.94	1.15	1.454	-0.358	-1.996	-0.087	0.443	0.746	2.443	1.016	1.103	-1.124	1.043	-0.73	0.005	1.869	1.742	2.047	-0.193	-0.977	-0.139	2.215	1.249	0.475	-0.475
ANBR26	TRR	DC	28	-1.42	-1.285	-1.555	-0.864	1.764	1.207	2.901	1.693	2.724	0.882	-1.736	-0.167	1.173	1.21	3.24	1.248	1.644	-0.89	1.753	-0.383	0.33	2.662	2.104	3.208	0.766	-0.464	-0.063	3.036	1.446	0.414	-0.414
ANBR26	TRR	DC	32	-1.34	-1.039	-1.305	-0.697	2.461	1.564	3.829	2.277	3.933	1.979	-1.482	-0.291	1.634	1.698	3.866	1.509	2.157	-0.654	2.525	-0.051	0.642	3.467	2.472	4.312	1.746	0.031	0.045	3.74	1.637	0.231	-0.231
ANBR26	TRR	DC	36	-1.251	-0.941	-1.105	-0.534	3.013	1.857	4.566	2.762	4.874	2.598	-1.328	-0.48	1.743	1.899	4.256	1.687	2.559	-0.466	3.204	0.201	0.869	4.128	2.793	5.163	2.515	0.437	0.111	4.2	1.786	0.065	-0.065
ANBR26	TRR	DC	40	-1.105	-0.926	-0.923	-0.357	3.362	2.06	5.032	3.08	5.401	2.805	-1.25	-0.671	1.657	1.681	4.47	1.699	2.847	-0.308	3.698	0.388	1.031	4.572	3.049	5.649	3.019	0.756	0.143	4.42	1.884	0.065	-0.065
ANBR26	TRR	DC	44	-0.918	-0.886	-0.724	-0.169	3.519	2.179	5.23	3.207	5.497	2.745	-1.168	-0.769	1.615	1.183	4.564	1.459	3.041	-0.15	3.978	0.538	1.171	4.786	3.208	5.77	3.271	1.004	0.163	4.482	1.899	0.25	-0.25
ANBR26	TRR	DC	48	-0.723	-0.78	-0.477	-0.003	3.56	2.2	5.212	3.12	5.22	2.345	-0.993	-0.7	1.772	0.61	4.55	0.966	3.133	0.023	4.039	0.673	1.298	4.78	3.228	5.594	3.229	1.232	0.149	4.468	1.788	0.561	-0.561
ANBR26	TRR	DC	52	-0.544	-0.62	-0.192	0.121	3.567	2.115	5.067	2.885	4.704	1.733	-0.692	-0.468	2.095	0.137	4.444	0.42	3.104	0.205	3.918	0.798	1.389	4.604	3.093	5.239	2.97	1.482	0.091	4.422	1.601	0.922	-0.922
ANBR26	TRR	DC	56	-0.389	-0.389	0.084	0.248	3.592	1.969	4.902	2.669	4.205	1.366	-0.316	-0.144	2.43	-0.121	4.297	0.054	2.974	0.386	3.719	0.908	1.446	4.358	2.867	4.872	2.732	1.721	0.032	4.369	1.449	1.22	-1.22
ANBR26	TRR	DC	60	-0.246	-0.056	0.342	0.467	3.655	1.849	4.805	2.638	3.937	1.499	0.063	0.2	2.656	-0.174	4.173	0.039	2.829	0.596	3.563	1.042	1.515	4.163	2.678	4.633	2.724	1.907	0.042	4.324	1.439	1.364	-1.364
ANBR26	TRR	DC	64	-0.084	0.332	0.617	0.787	3.726	1.808	4.757	2.867	3.845	1.958	0.371	0.511	2.686	-0.063	3.992	0.506	2.768	0.862	3.515	1.257	1.649	4.069	2.64	4.512	3.003	2.056	0.151	4.224	1.634	1.347	-1.347
ANBR26	TRR	DC	68	0.102	0.656	0.927	1.137	3.774	1.876	4.7	3.338	3.765	2.418	0.557	0.793	2.495	0.255	3.604	1.447	2.867	1.173	3.625	1.58	1.884	4.082	2.845	4.429	3.521	2.226	0.342	4.008	2.04	1.184	-1.184
ANBR26	TRR	DC	72	0.249	0.81	1.207	1.432	3.751	2.044	4.595	3.92	3.627	2.597	0.616	1.091	2.168	0.799	3.023	2.593	3.113	1.444	3.88	1.933	2.179	4.156	3.248	4.329	4.106	2.404	0.545	3.696	2.56	0.889	-0.889
ANBR26	TRR	DC	76	0.232	0.747	1.31	1.573	3.574	2.247	4.431	4.48	3.46	2.534	0.539	1.387	1.812	1.438	2.421	3.68	3.36	1.515	4.182	2.118	2.385	4.183	3.686	4.212	4.63	2.465	0.666	3.317	3.063	0.518	-0.518
ANBR26	TRR	DC	80	-0.03	0.438	1.106	1.465	3.189	2.402	4.243	5.027	3.408	2.569	0.248	1.555	1.455	1.916	2.01	4.76	3.437	1.258	4.45	1.96	2.348	4.09	4.028	4.169	5.184	2.267	0.656	2.894	3.528	0.162	-0.162
ANBR26	TRR	DC	84	-0.549	-0.169	0.529	1.062	2.603	2.421	4.058	5.531	3.612	2.644	-0.344	1.4	1.093	1.993	1.949	5.867	3.227	0.627	4.596	1.393	1.994	3.845	4.183	4.272	5.77	1.73	0.491	2.455	3.936	-0.106	0.106
ANBR26	TRR	DC	88	-1.265	-1.048	-0.389	0.429	1.881	2.287	3.859	5.89	4.054	2.441	-1.18	0.859	0.769	1.727	2.284	6.859	2.738	-0.32	4.518	0.483	1.385	3.46	4.135	4.465	6.227	0.869	0.206	2.025	4.229	-0.276	0.276
ANBR26	TRR	DC	92	-2.038	-2.016	-1.496	-0.239	1.13	2.122	3.629	6.141	4.587	2.21	-2.061	0.138	0.495	1.501	2.884	7.737	2.12	-1.395	4.259	-0.567	0.725	3.015	4.011	4.647	6.565	-0.182	-0.059	1.591	4.456	-0.377	0.377
ANBR26	TRR	DC	96	-2.685	-2.824	-2.56	-0.751	0.446	2.075	3.344	6.427	4.963	2.485	-2.822	-0.441	0.202	1.639	3.441	8.628	1.547	-2.354	3.99	-1.502	0.214	2.61	3.998	4.699	6.895	-1.213	-0.179	1.108	4.737	-0.418	0.418
ANBR26	TRR	DC	100	-3.05	-3.285	-3.353	-1.02	-0.1	2.211	2.953	6.788	4.799	3.253	-3.432	-0.68	-0.166	2.167	3.575	9.502	1.119	-3.011	3.853	-2.14	-0.076	2.304	4.189	4.437	7.1	-2.012	-0.132	0.558	5.131	-0.424	0.424
ANBR26	TRR	DC	104	-3.094	-3.343	-3.751	-1.052	-0.467	2.528	2.429	7.16	3.77	4.009	-3.89	-0.581	-0.579	2.908	3.024	10.136	0.896	-3.288	3.925	-2.419	-0.158	2.138	4.582	3.722	6.915	-2.461	0.068	-0.015	5.617	-0.471	0.471
ANBR26	TRR	DC	108	-2.901	-3.063	-3.748	-0.861	-0.6	3.035	1.887	7.525	1.858	4.284	-4.075	-0.234	-0.933	3.621	1.87	10.308	0.953	-3.192	4.293	-2.352	-0.031	2.201	5.185	2.65	6.245	-2.543	0.462	-0.473	6.18	-0.61	0.61
ANBR26	TRR	DC	112	-2.554	-2.56	-3.376	-0.442	-0.389	3.794	1.566	7.941	-0.729	3.725	-3.822	0.283	-1.059	4.147	0.475	9.875	1.393	-2.762	5.052	-1.947	0.36	2.623	6.043	1.496	5.188	-2.242	1.14	-0.618	6.836	-0.839	0.839
ANBR26	TRR	DC	116	-2.082	-1.933	-2.667	0.222	0.305	4.879	1.66	8.408	-3.74	1.954	-3.107	0.937	-0.791	4.545	-0.852	8.645	2.326	-2.029	6.23	-1.179	1.12	3.507	7.203	0.487	3.816	-1.531	2.152	-0.298	7.551	-1.124	1.124
ANBR26	TRR	DC	120	-1.487	-1.192	-1.67	1.174	1.562	6.328	2.242	8.894	-6.84	-0.908	-2.072	1.789	-0.112	5.1	-1.963	6.518	3.831	-0.986	7.8	-0.01	2.367	4.898	8.67	-0.25	2.259	-0.448	3.481	0.533	8.268	-1.396	1.396
ANBR26	TRR	DC	124	-0.728	-0.278	-0.462	2.437	3.345	8.106	3.299	9.434	-9.568	-3.846	-0.9	2.901	0.826	6.066	-2.722	3.741	5.855	0.374	9.68	1.536	4.105	6.746	10.358	-0.606	0.875	0.888	5.057	1.834	8.981	-1.589	1.589
ANBR26	TRR	DC	128	0.232	0.802	0.819	3.865	5.428	9.959	4.643	9.96	-11.649	-5.758	0.261	4.12	1.814	7.254	-3.128	0.751	8.075	1.926	11.608	3.276	6.068	8.798	11.988	-0.646	-0.05	2.282	6.68	3.431	9.591	-1.678	1.678
ANBR26	TRR	DC	132	1.317	1.882	1.992	5.147	7.469	11.461	5.919	10.233	-13.154	-6.402	1.286	5.117	2.695	8.189	-3.42	-2.075	10.016	3.406	13.189	4.899	7.813	10.656	13.141	-0.635	-0.571	3.521	8.056	5.034	9.895	-1.683	1.683
ANBR26	TRR	DC	136	2.362	2.75	2.938	6.036	9.236	12.332	6.903	10.071	-14.164	-6.253	2.128	5.69	3.474	8.652	-3.724	-4.443	11.384	4.584	14.193	6.185	9.035	12.057	13.578	-0.71	-0.893	4.512	8.993	6.458	9.799	-1.62	1.62
ANBR26	TRR	DC	140	3.185	3.233	3.589	6.404	10.627	12.503	7.577	9.441	-14.609	-5.899	2.83	5.801	4.25	8.649	-3.875	-6.233	12.131	5.314	14.596	7.04	9.646	12.929	13.3	-0.787	-1.2	5.271	9.379	7.666	9.287	-1.475	1.475
ANBR26	TRR	DC	144	3.655	3.208	3.893	6.186	11.535	11.978	7.96	8.356	-14.421	-5.711	3.417	5.423	5.049	8.153	-3.7	-7.584	12.276	5.487	14.41	7.404	9.64	13.251	12.398	-0.785	-1.649	5.805	9.122	8.61	8.295	-1.24	1.24
ANBR26	TRR	DC	148	3.759	2.721	3.887	5.472	11.899	10.864	8.075	6.942	-13.6	-5.642	3.837	4.636	5.783	7.218	-3.183	-8.664	11.894	5.15	13.72	7.313	9.113	13.07	11.057	-0.674	-2.226	6.118	8.293	9.212	6.85	-0.927	0.927
ANBR26	TRR	DC	152	3.587	2.009	3.702	4.526	11.792	9.398	7.989	5.45	-12.238	-5.396	4.002	3.699	6.288	6.095	-2.42	-9.453	11.144	4.544	12.698	6.934	8.289	12.522	9.517	-0.445	-2.718	6.253	7.142	9.444	5.162	-0.591	0.591
ANBR26	TRR	DC	156	3.272	1.329	3.468	3.637	11.381	7.841	7.751	4.106	-10.554	-4.865	3.927	2.87	6.411	5.068	-1.588	-9.887	10.217	3.962	11.499	6.475	7.43	11.748	7.974	-0.15	-2.931	6.258	5.95	9.325	3.495	-0.35	0.35
ANBR26	TRR	DC	160	2.976	0.822	3.269	3.01	10.841	6.42	7.378	3.031	-8.838	-4.152	3.782	2.266	6.146	4.315	-0.936	-10.014	9.301	3.598	10.216	6.093	6.745	10.862	6.552	0.111	-2.806	6.176	4.948	8.899	2.058	-0.266	0.266
ANBR26	TRR	DC	164	2.828	0.531	3.176	2.745	10.329	5.307	6.927	2.276	-7.284	-3.327	3.78	1.881	5.663	3.829	-0.632	-9.937	8.581	3.522	8.944	5.897	6.355	9.984	5.342	0.307	-2.375	6.085	4.295	8.292	0.989	-0.26	0.26
ANBR26	TRR	DC	168	2.855	0.463	3.272	2.85	9.99	4.597	6.533	1.859	-5.865	-2.403	4.012	1.697	5.195	3.418	-0.593	-9.71	8.183	3.729	7.799	5.97	6.28	9.253	4.428	0.539	-1.726	6.111	4.03	7.708	0.331	-0.197	0.197
ANBR26	TRR	DC	172	3.021	0.598	3.595	3.25	9.867	4.286	6.33	1.748	-4.403	-1.475	4.416	1.702	4.877	2.918	-0.557	-9.392	8.122	4.181	6.857	6.327	6.456	8.757	3.844	0.943	-0.974	6.327	4.058	7.337	0.048	0.008	-0.008
ANBR26	TRR	DC	176	3.311	0.903	4.116	3.832	9.906	4.324	6.391	1.895	-2.75	-0.611	4.892	1.833	4.745	2.331	-0.28	-9.026	8.336	4.825	6.133	6.909	6.814	8.513	3.59	1.584	-0.166	6.697	4.261	7.264	0.079	0.339	-0.339
ANBR26	TRR	DC	180	3.697	1.332	4.751	4.461	10.035	4.615	6.689	2.23	-0.965	0.241	5.388	2.008	4.793	1.742	0.306	-8.58	8.725	5.593	5.584	7.619	7.3	8.484	3.608	2.386	0.705	7.122	4.539	7.448	0.333	0.705	-0.705
ANBR26	TRR	DC	184	4.079	1.803	5.369	5	10.212	4.996	7.096	2.632	0.722	1.005	5.818	2.223	4.987	1.18	1.067	-8.071	9.155	6.398	5.122	8.354	7.841	8.572	3.745	3.189	1.564	7.527	4.785	7.763	0.668	1.007	-1.007
ANBR26	TRR	DC	188	4.385	2.26	5.89	5.397	10.445	5.357	7.498	3.035	2.157	1.555	6.096	2.544	5.308	0.681	1.811	-7.585	9.539	7.193	4.71	9.06	8.385	8.698	3.913	3.896	2.335	7.903	4.948	8.102	1	1.222	-1.222
ANBR26	TRR	DC	192	4.631	2.675	6.287	5.662	10.707	5.663	7.796	3.454	3.298	1.945	6.198	2.938	5.727	0.374	2.379	-7.144	9.842	7.907	4.343	9.681	8.877	8.802	4.093	4.459	3.008	8.235	5.038	8.361	1.325	1.407	-1.407
ANBR26	TRR	DC	196	4.784	2.958	6.491	5.743	10.863	5.865	7.887	3.877	4.168	2.347	6.117	3.235	6.159	0.328	2.681	-6.681	9.99	8.364	3.997	10.089	9.179	8.79	4.243	4.838	3.605	8.445	5.038	8.405	1.628	1.588	-1.588
ANBR26	TRR	DC	200	4.732	3.013	6.439	5.579	10.766	5.912	7.764	4.304	4.908	2.918	5.824	3.301	6.452	0.446	2.76	-6.07	9.909	8.427	3.702	10.168	9.168	8.615	4.317	5.101	4.215	8.416	4.909	8.162	1.887	1.722	-1.722
ANBR26	TRR	DC	204	4.394	2.817	6.13	5.188	10.37	5.841	7.561	4.818	5.706	3.651	5.331	3.143	6.494	0.656	2.772	-5.198	9.624	8.113	3.602	9.9	8.862	8.338	4.374	5.411	4.99	8.072	4.659	7.7	2.155	1.762	-1.762
ANBR26	TRR	DC	208	3.788	2.409	5.609	4.667	9.743	5.76	7.463	5.568	6.705	4.498	4.732	2.817	6.31	0.969	2.885	-4.011	9.253	7.536	3.873	9.352	8.399	8.093	4.575	5.926	6.078	7.433	4.342	7.168	2.544	1.718	-1.718
ANBR26	TRR	DC	212	3.019	1.861	4.965	4.139	9.033	5.747	7.591	6.641	7.92	5.424	4.143	2.38	6.018	1.335	3.163	-2.579	8.942	6.845	4.61	8.661	7.95	8.018	5.025	6.719	7.512	6.634	3.996	6.722	3.108	1.648	-1.648
ANBR26	TRR	DC	216	2.249	1.297	4.351	3.722	8.452	5.86	8.011	8.031	9.273	6.428	3.641	1.918	5.744	1.633	3.58	-1.08	8.823	6.212	5.82	8.026	7.652	8.238	5.769	7.799	9.192	5.873	3.674	6.509	3.837	1.62	-1.62
ANBR26	TRR	DC	220	1.645	0.845	3.926	3.494	8.188	6.169	8.769	9.696	10.757	7.636	3.27	1.505	5.602	1.816	4.167	0.38	8.954	5.755	7.467	7.614	7.563	8.832	6.824	9.166	11.03	5.341	3.444	6.667	4.734	1.659	-1.659
ANBR26	TRR	DC	224	1.268	0.546	3.716	3.436	8.276	6.709	9.844	11.535	12.366	9.03	3.026	1.141	5.64	1.932	4.974	1.822	9.263	5.438	9.428	7.429	7.619	9.757	8.124	10.775	12.923	5.122	3.355	7.237	5.817	1.728	-1.728
ANBR26	TRR	DC	228	1.014	0.327	3.601	3.404	8.598	7.449	11.098	13.335	13.926	10.309	2.841	0.806	5.828	1.966	5.94	3.246	9.604	5.111	11.484	7.325	7.691	10.85	9.518	12.468	14.643	5.139	3.425	8.096	7.046	1.736	-1.736
ANBR26	TRR	DC	232	0.736	0.061	3.436	3.192	8.979	8.285	12.322	14.88	15.157	11.218	2.612	0.486	6.076	1.917	6.873	4.591	9.851	4.637	13.369	7.142	7.651	11.906	10.827	14.003	15.968	5.201	3.591	9.009	8.307	1.598	-1.598
ANBR26	TRR	DC	236	0.375	-0.345	3.14	2.681	9.264	9.08	13.298	16.067	15.847	11.695	2.262	0.177	6.286	1.911	7.57	5.829	9.931	3.969	14.829	6.79	7.419	12.736	11.925	15.153	16.849	5.118	3.721	9.745	9.48	1.325	-1.325
ANBR26	TRR	DC	240	-0.044	-0.886	2.717	1.946	9.362	9.753	13.89	16.925	15.939	11.731	1.791	-0.089	6.363	2.061	7.915	6.979	9.843	3.16	15.716	6.274	7.014	13.24	12.768	15.798	17.366	4.817	3.759	10.18	10.519	1.028	-1.028
ANBR26	TRR	DC	244	-0.47	-1.477	2.217	1.192	9.262	10.298	14.109	17.511	15.555	11.379	1.277	-0.259	6.202	2.428	7.991	7.984	9.633	2.32	16.038	5.661	6.535	13.431	13.355	15.984	17.599	4.327	3.779	10.314	11.424	0.758	-0.758
ANBR26	TRR	DC	248	-0.872	-2.024	1.685	0.59	9.01	10.7	14.088	17.822	15	10.755	0.818	-0.353	5.718	3.013	8.028	8.725	9.318	1.538	15.909	5.011	6.046	13.382	13.657	15.911	17.583	3.69	3.836	10.248	12.14	0.543	-0.543
ANBR26	TRR	DC	252	-1.253	-2.457	1.153	0.208	8.668	10.902	13.992	17.881	14.623	10.134	0.475	-0.437	4.94	3.656	8.177	9.239	8.888	0.867	15.5	4.359	5.565	13.179	13.646	15.838	17.446	2.974	3.903	10.113	12.619	0.452	-0.452
ANBR26	TRR	DC	256	-1.605	-2.729	0.651	0.053	8.276	10.88	13.936	17.805	14.608	9.919	0.239	-0.517	4.062	4.139	8.475	9.742	8.354	0.345	14.987	3.721	5.122	12.897	13.376	15.935	17.39	2.285	3.955	10.028	12.899	0.488	-0.488
ANBR26	TRR	DC	260	-1.891	-2.841	0.19	0.054	7.807	10.614	13.922	17.646	14.914	10.235	0.042	-0.557	3.328	4.389	8.915	10.316	7.684	-0.065	14.435	3.057	4.687	12.524	12.891	16.194	17.429	1.688	3.971	10.003	13.006	0.592	-0.592
ANBR26	TRR	DC	264	-2.098	-2.841	-0.243	0.042	7.218	10.081	13.878	17.351	15.399	10.86	-0.208	-0.553	2.885	4.458	9.434	10.802	6.847	-0.467	13.829	2.321	4.161	12.034	12.21	16.485	17.425	1.173	3.873	9.963	12.899	0.72	-0.72
ANBR26	TRR	DC	268	-2.217	-2.737	-0.622	-0.09	6.588	9.399	13.8	16.964	15.919	11.55	-0.528	-0.495	2.765	4.45	9.95	11.061	5.993	-0.884	13.263	1.615	3.565	11.537	11.51	16.727	17.354	0.756	3.632	9.907	12.607	0.816	-0.816
ANBR26	TRR	DC	272	-2.234	-2.528	-0.895	-0.307	6.076	8.822	13.761	16.632	16.418	12.212	-0.819	-0.383	2.879	4.479	10.385	11.089	5.392	-1.255	12.917	1.115	3.067	11.232	11.05	16.921	17.303	0.488	3.331	9.904	12.265	0.809	-0.809
ANBR26	TRR	DC	276	-2.206	-2.329	-1.097	-0.572	5.725	8.513	13.802	16.413	16.932	12.749	-0.996	-0.297	3.045	4.538	10.71	10.877	5.154	-1.593	12.869	0.841	2.752	11.192	10.94	17.091	17.246	0.345	3.051	9.954	11.96	0.682	-0.682
ANBR26	TRR	DC	280	-2.249	-2.317	-1.346	-0.93	5.421	8.403	13.851	16.218	17.385	12.856	-1.092	-0.361	3.1	4.449	10.888	10.387	5.135	-1.997	13.023	0.622	2.515	11.28	11.045	17.198	17.008	0.21	2.765	9.944	11.66	0.539	-0.539
ANBR26	TRR	DC	284	-2.415	-2.537	-1.709	-1.41	5.023	8.345	13.786	15.974	17.597	12.41	-1.199	-0.596	2.984	4.112	10.845	9.757	5.121	-2.512	13.235	0.281	2.223	11.288	11.184	17.176	16.521	-0.02	2.454	9.744	11.34	0.523	-0.523
ANBR26	TRR	DC	288	-2.635	-2.855	-2.149	-1.923	4.476	8.278	13.561	15.711	17.499	11.686	-1.358	-0.873	2.733	3.669	10.624	9.257	4.996	-3.08	13.4	-0.221	1.851	11.093	11.272	17.019	15.903	-0.361	2.187	9.333	11.054	0.635	-0.635
ANBR26	TRR	DC	292	-2.835	-3.131	-2.615	-2.365	3.778	8.165	13.171	15.42	17.122	10.824	-1.558	-1.028	2.391	3.307	10.372	8.978	4.725	-3.653	13.42	-0.847	1.41	10.665	11.243	16.729	15.226	-0.806	2.018	8.752	10.814	0.769	-0.769
ANBR26	TRR	DC	296	-3.011	-3.299	-3.073	-2.686	3.015	8	12.683	15.089	16.572	9.846	-1.773	-0.956	1.968	3.131	10.156	8.832	4.375	-4.199	13.305	-1.508	0.942	10.126	11.125	16.345	14.542	-1.325	1.957	8.089	10.586	0.839	-0.839
ANBR26	TRR	DC	300	-3.156	-3.325	-3.431	-2.82	2.416	7.886	12.285	14.866	16.052	9.026	-1.953	-0.642	1.534	3.179	9.951	8.804	4.183	-4.597	13.257	-2.005	0.617	9.762	11.119	16.034	14.058	-1.778	2.038	7.522	10.424	0.828	-0.828
ANBR26	TRR	DC	304	-3.234	-3.227	-3.571	-2.699	2.178	7.927	12.131	14.949	15.728	8.697	-2.022	-0.193	1.224	3.421	9.71	8.955	4.38	-4.713	13.48	-2.139	0.637	9.806	11.398	15.944	14.005	-1.987	2.261	7.185	10.415	0.738	-0.738
ANBR26	TRR	DC	308	-3.232	-3.116	-3.468	-2.376	2.264	8.08	12.174	15.367	15.56	8.842	-1.952	0.182	1.08	3.755	9.392	9.268	4.961	-4.545	13.974	-1.89	1.021	10.216	11.943	16.039	14.413	-1.902	2.5	7.028	10.517	0.601	-0.601
ANBR26	TRR	DC	312	-3.175	-3.112	-3.192	-2.019	2.475	8.201	12.253	15.938	15.388	9.135	-1.799	0.301	0.989	3.981	9.027	9.607	5.689	-4.224	14.581	-1.422	1.582	10.75	12.557	16.166	15.072	-1.618	2.56	6.894	10.568	0.477	-0.477
ANBR26	TRR	DC	316	-3.094	-3.22	-2.837	-1.776	2.668	8.19	12.309	16.43	15.208	9.323	-1.633	0.15	0.847	3.867	8.794	9.788	6.319	-3.885	15.161	-0.909	2.112	11.213	13.061	16.282	15.72	-1.271	2.359	6.728	10.425	0.394	-0.394
ANBR26	TRR	DC	320	-3.018	-3.346	-2.479	-1.659	2.838	8.07	12.42	16.729	15.175	9.388	-1.462	-0.158	0.686	3.316	8.884	9.719	6.795	-3.569	15.694	-0.406	2.542	11.581	13.409	16.475	16.215	-0.968	1.981	6.603	10.079	0.361	-0.361
ANBR26	TRR	DC	324	-2.939	-3.368	-2.134	-1.526	3.082	7.955	12.661	16.868	15.363	9.431	-1.223	-0.474	0.623	2.493	9.296	9.481	7.245	-3.191	16.204	0.141	2.958	11.946	13.664	16.8	16.552	-0.729	1.609	6.609	9.625	0.39	-0.39
ANBR26	TRR	DC	328	-2.795	-3.216	-1.773	-1.218	3.488	7.934	13.013	16.911	15.654	9.508	-0.872	-0.653	0.773	1.666	9.835	9.212	7.812	-2.651	16.657	0.793	3.474	12.388	13.895	17.184	16.735	-0.484	1.402	6.774	9.166	0.481	-0.481
ANBR26	TRR	DC	332	-2.561	-2.925	-1.375	-0.681	4.051	8.011	13.393	16.882	15.916	9.631	-0.463	-0.653	1.168	1.014	10.285	8.994	8.516	-1.941	16.987	1.533	4.125	12.9	14.105	17.52	16.785	-0.158	1.423	7.054	8.761	0.626	-0.626
ANBR26	TRR	DC	336	-2.253	-2.564	-0.935	0.049	4.699	8.142	13.741	16.793	16.163	9.856	-0.026	-0.569	1.731	0.586	10.565	8.874	9.289	-1.111	17.175	2.307	4.881	13.427	14.276	17.796	16.77	0.279	1.63	7.383	8.425	0.826	-0.826
ANBR26	TRR	DC	340	-1.86	-2.177	-0.446	0.867	5.347	8.263	14.001	16.634	16.402	10.271	0.476	-0.558	2.306	0.289	10.696	8.877	10.029	-0.227	17.206	3.069	5.674	13.881	14.359	18.011	16.727	0.825	1.89	7.704	8.126	1.119	-1.119
ANBR26	TRR	DC	344	-1.393	-1.81	0.057	1.617	5.912	8.32	14.105	16.414	16.542	10.886	1.024	-0.7	2.753	-0.027	10.754	9.055	10.629	0.619	17.052	3.768	6.404	14.174	14.328	18.09	16.671	1.417	2.06	7.966	7.871	1.52	-1.52
ANBR26	TRR	DC	348	-0.986	-1.565	0.45	2.148	6.308	8.298	14.036	16.209	16.54	11.557	1.479	-0.973	3.007	-0.44	10.907	9.486	11.005	1.3	16.736	4.312	6.974	14.259	14.25	17.988	16.644	1.901	2.097	8.14	7.745	1.946	-1.946
ANBR26	TRR	DC	352	-0.823	-1.575	0.551	2.352	6.467	8.194	13.823	16.084	16.429	12.087	1.69	-1.34	3.1	-0.892	11.31	10.159	11.086	1.673	16.309	4.571	7.282	14.12	14.17	17.74	16.661	2.105	2.017	8.225	7.802	2.257	-2.257
ANBR26	TRR	DC	356	-0.97	-1.85	0.275	2.234	6.378	8.007	13.471	16	16.16	12.282	1.616	-1.729	3.159	-1.23	11.862	10.885	10.85	1.688	15.779	4.486	7.276	13.746	14.039	17.364	16.633	1.991	1.838	8.206	8.002	2.383	-2.383
ANBR26	TRR	DC	360	-1.339	-2.251	-0.304	1.918	6.087	7.741	12.956	15.824	15.613	11.953	1.288	-2.002	3.249	-1.353	12.255	11.374	10.341	1.421	15.091	4.111	7.001	13.149	13.739	16.824	16.407	1.647	1.605	8.03	8.231	2.348	-2.348
ANBR26	TRR	DC	364	-1.769	-2.646	-1.018	1.548	5.673	7.398	12.318	15.423	14.865	11.097	0.748	-2.049	3.293	-1.258	12.395	11.427	9.644	1.013	14.2	3.568	6.551	12.39	13.172	16.169	15.878	1.182	1.365	7.697	8.364	2.23	-2.23
ANBR26	TRR	DC	368	-2.091	-2.94	-1.64	1.254	5.3	7.045	11.709	14.817	14.224	10.048	0.141	-1.85	3.275	-0.942	12.459	11.102	8.929	0.649	13.194	3.063	6.079	11.614	12.401	15.582	15.124	0.723	1.186	7.351	8.387	2.11	-2.11
ANBR26	TRR	DC	372	-2.196	-3.037	-1.946	1.166	5.18	6.838	11.325	14.215	13.946	9.261	-0.309	-1.433	3.333	-0.377	12.617	10.693	8.445	0.521	12.298	2.846	5.797	11.041	11.654	15.264	14.409	0.446	1.2	7.196	8.449	2.032	-2.032
ANBR26	TRR	DC	376	-2.109	-2.921	-1.886	1.324	5.416	6.898	11.281	13.854	14.078	8.945	-0.467	-0.883	3.557	0.351	12.959	10.471	8.333	0.685	11.738	3.019	5.824	10.823	11.175	15.32	13.989	0.439	1.499	7.343	8.705	2.003	-2.003
ANBR26	TRR	DC	380	-1.97	-2.704	-1.628	1.613	5.892	7.211	11.53	13.82	14.522	9.081	-0.406	-0.358	3.856	1.058	13.486	10.492	8.521	0.987	11.582	3.438	6.084	10.925	11.042	15.676	13.944	0.59	2.024	7.728	9.158	1.979	-1.979
ANBR26	TRR	DC	384	-1.958	-2.558	-1.432	1.835	6.386	7.644	11.901	14.022	15.044	9.454	-0.318	-0.038	4.056	1.641	14.051	10.64	8.8	1.188	11.735	3.838	6.381	11.182	11.141	16.124	14.141	0.705	2.57	8.167	9.683	1.84	-1.84
ANBR26	TRR	DC	388	-2.148	-2.591	-1.456	1.876	6.752	8.053	12.238	14.268	15.389	9.571	-0.342	-0.021	4.017	2.151	14.392	10.722	9.001	1.169	12.033	4.045	6.57	11.437	11.29	16.469	14.314	0.68	2.977	8.493	10.126	1.528	-1.528
ANBR26	TRR	DC	392	-2.422	-2.725	-1.639	1.828	7.015	8.399	12.497	14.422	15.475	9.152	-0.461	-0.205	3.79	2.706	14.375	10.614	9.113	1.039	12.355	4.095	6.662	11.645	11.384	16.66	14.282	0.582	3.285	8.673	10.424	1.153	-1.153
ANBR26	TRR	DC	396	-2.576	-2.811	-1.807	1.868	7.259	8.743	12.706	14.484	15.383	8.58	-0.562	-0.351	3.62	3.418	14.142	10.407	9.235	0.989	12.645	4.137	6.775	11.839	11.436	16.73	14.099	0.538	3.641	8.79	10.647	0.831	-0.831
ANBR26	TRR	DC	400	-2.507	-2.814	-1.847	2.066	7.511	9.14	12.872	14.52	15.185	8.28	-0.589	-0.345	3.715	4.306	13.877	10.279	9.454	1.101	12.87	4.279	6.988	12.047	11.496	16.689	13.897	0.601	4.111	8.907	10.905	0.597	-0.597
ANBR26	TRR	DC	404	-2.217	-2.742	-1.706	2.406	7.778	9.61	13.007	14.573	14.903	8.232	-0.514	-0.223	4.093	5.231	13.657	10.277	9.807	1.374	13.029	4.572	7.316	12.287	11.612	16.556	13.717	0.763	4.671	9.047	11.239	0.472	-0.472
ANBR26	TRR	DC	408	-1.757	-2.544	-1.351	2.865	8.1	10.141	13.156	14.634	14.544	8.267	-0.281	-0.017	4.65	5.943	13.544	10.31	10.291	1.795	13.151	5.04	7.748	12.584	11.81	16.387	13.521	1.022	5.264	9.244	11.599	0.494	-0.494
ANBR26	TRR	DC	412	-1.231	-2.195	-0.82	3.386	8.463	10.652	13.282	14.596	13.958	8.164	0.091	0.271	5.192	6.246	13.498	10.185	10.851	2.326	13.184	5.634	8.241	12.901	12.026	16.124	13.14	1.346	5.777	9.472	11.863	0.671	-0.671
ANBR26	TRR	DC	416	-0.701	-1.724	-0.185	3.931	8.815	11.08	13.282	14.378	12.958	7.721	0.516	0.629	5.518	6.223	13.349	9.82	11.436	2.94	13.049	6.288	8.768	13.173	12.205	15.606	12.446	1.706	6.158	9.652	11.979	0.939	-0.939
ANBR26	TRR	DC	420	-0.117	-1.107	0.578	4.597	9.211	11.523	13.185	14.116	11.673	6.985	0.988	1.125	5.639	6.252	13.076	9.44	12.076	3.704	12.801	7.035	9.404	13.439	12.432	14.863	11.619	2.177	6.569	9.828	12.116	1.167	-1.167
ANBR26	TRR	DC	424	0.546	-0.321	1.474	5.472	9.707	12.09	13.093	13.995	10.432	6.249	1.52	1.845	5.72	6.65	12.824	9.311	12.779	4.632	12.553	7.887	10.196	13.765	12.79	14.093	10.966	2.816	7.197	10.106	12.466	1.242	-1.242
ANBR26	TRR	DC	428	1.231	0.546	2.351	6.456	10.217	12.751	13.008	14.075	9.415	5.922	2.022	2.722	5.846	7.378	12.574	9.453	13.438	5.568	12.353	8.706	11.032	14.112	13.25	13.426	10.68	3.507	8.01	10.447	13.033	1.162	-1.162
ANBR26	TRR	DC	432	1.871	1.335	3.055	7.334	10.62	13.393	12.915	14.341	8.67	6.141	2.385	3.563	6.017	8.161	12.159	9.755	13.94	6.313	12.233	9.337	11.736	14.411	13.736	12.916	10.794	4.077	8.812	10.739	13.698	1.035	-1.035
ANBR26	TRR	DC	436	2.376	1.927	3.535	7.936	10.87	13.886	12.837	14.699	8.192	6.542	2.548	4.18	6.203	8.725	11.572	10.079	14.223	6.764	12.184	9.716	12.172	14.615	14.142	12.579	11.142	4.427	9.402	10.934	14.285	0.969	-0.969
ANBR26	TRR	DC	440	2.66	2.289	3.791	8.2	10.982	14.134	12.794	15.003	7.901	6.715	2.531	4.492	6.358	9.004	10.98	10.331	14.279	6.918	12.156	9.848	12.301	14.705	14.359	12.375	11.503	4.543	9.682	11.053	14.657	0.993	-0.993
ANBR26	TRR	DC	444	2.718	2.446	3.846	8.157	11.011	14.148	12.778	15.164	7.676	6.589	2.411	4.538	6.426	9.166	10.549	10.482	14.154	6.819	12.109	9.762	12.171	14.695	14.362	12.225	11.773	4.485	9.691	11.136	14.809	1.049	-1.049
ANBR26	TRR	DC	448	2.595	2.45	3.721	7.872	10.982	13.993	12.733	15.118	7.42	6.221	2.245	4.409	6.415	9.421	10.346	10.464	13.871	6.498	11.959	9.473	11.838	14.574	14.164	12.035	11.889	4.336	9.544	11.203	14.775	1.052	-1.052
ANBR26	TRR	DC	452	2.346	2.327	3.436	7.43	10.868	13.709	12.586	14.822	7.126	5.732	2.067	4.175	6.416	9.858	10.342	10.22	13.402	5.985	11.619	8.982	11.337	14.306	13.752	11.749	11.812	4.145	9.345	11.244	14.577	0.945	-0.945
ANBR26	TRR	DC	456	2.021	2.059	3.027	6.892	10.642	13.319	12.312	14.307	6.806	5.231	1.919	3.838	6.471	10.389	10.431	9.778	12.754	5.314	11.1	8.321	10.715	13.892	13.161	11.367	11.564	3.927	9.135	11.23	14.238	0.689	-0.689
ANBR26	TRR	DC	460	1.66	1.595	2.559	6.273	10.325	12.845	11.954	13.628	6.426	4.53	1.819	3.382	6.557	10.834	10.482	9.148	12.022	4.524	10.481	7.559	10.034	13.395	12.463	10.916	11.123	3.7	8.9	11.152	13.765	0.315	-0.315
ANBR26	TRR	DC	464	1.302	0.93	2.112	5.606	9.957	12.316	11.602	12.852	6.028	3.541	1.747	2.878	6.658	11.08	10.419	8.347	11.317	3.689	9.856	6.79	9.35	12.893	11.702	10.454	10.491	3.485	8.635	11.021	13.187	-0.039	0.039
ANBR26	TRR	DC	468	0.967	0.154	1.735	4.968	9.584	11.781	11.357	12.126	5.807	2.739	1.663	2.489	6.781	11.104	10.249	7.54	10.717	2.907	9.336	6.107	8.715	12.465	10.951	10.096	9.876	3.294	8.369	10.874	12.608	-0.251	0.251
ANBR26	TRR	DC	472	0.654	-0.597	1.432	4.422	9.27	11.292	11.292	11.615	5.91	2.666	1.524	2.348	6.916	10.95	10.041	6.995	10.276	2.253	9.027	5.583	8.178	12.194	10.315	9.935	9.545	3.126	8.134	10.77	12.15	-0.317	0.317
ANBR26	TRR	DC	476	0.343	-1.244	1.145	3.968	9.064	10.86	11.415	11.355	6.26	3.272	1.274	2.452	7.034	10.761	9.853	6.853	10.004	1.719	8.948	5.216	7.742	12.114	9.866	9.974	9.528	2.949	7.933	10.758	11.853	-0.271	0.271
ANBR26	TRR	DC	480	-0.041	-1.799	0.762	3.535	8.922	10.433	11.631	11.204	6.62	3.995	0.838	2.672	7.057	10.632	9.677	6.928	9.823	1.218	8.985	4.889	7.34	12.147	9.555	10.14	9.58	2.69	7.707	10.806	11.622	-0.158	0.158
ANBR26	TRR	DC	484	-0.555	-2.29	0.219	3.07	8.754	9.948	11.81	11.011	6.792	4.431	0.215	2.777	6.929	10.493	9.476	6.928	9.633	0.664	8.999	4.476	6.897	12.172	9.29	10.328	9.481	2.3	7.379	10.814	11.326	-0.072	0.072
ANBR26	TRR	DC	488	-1.155	-2.717	-0.448	2.599	8.531	9.435	11.894	10.768	6.79	4.707	-0.49	2.581	6.686	10.263	9.26	6.808	9.412	0.038	8.947	3.947	6.415	12.137	9.052	10.469	9.276	1.813	6.956	10.713	10.95	-0.106	0.106
ANBR26	TRR	DC	492	-1.784	-3.109	-1.196	2.152	8.257	8.968	11.888	10.531	6.797	4.98	-1.177	2.124	6.394	10.01	9.075	6.667	9.173	-0.658	8.857	3.317	5.924	12.047	8.824	10.542	9.108	1.281	6.495	10.504	10.571	-0.282	0.282
ANBR26	TRR	DC	496	-2.431	-3.533	-2.009	1.712	7.92	8.597	11.81	10.328	6.932	5.159	-1.808	1.614	6.075	9.897	8.973	6.527	8.919	-1.422	8.754	2.616	5.427	11.9	8.572	10.565	9.029	0.713	6.038	10.231	10.251	-0.548	0.548
ANBR26	TRR	DC	500	-3.06	-3.986	-2.852	1.266	7.494	8.34	11.637	10.161	7.077	5.242	-2.359	1.219	5.741	10.026	8.925	6.395	8.64	-2.208	8.633	1.892	4.93	11.665	8.273	10.511	9.01	0.108	5.635	9.918	10.016	-0.821	0.821
ANBR26	TRR	DC	504	-3.607	-4.401	-3.655	0.83	6.987	8.183	11.31	9.992	6.98	5.289	-2.786	0.984	5.448	10.302	8.772	6.262	8.35	-2.92	8.488	1.209	4.478	11.32	7.945	10.282	8.966	-0.496	5.331	9.535	9.831	-1.027	1.027
ANBR26	TRR	DC	508	-4.032	-4.739	-4.327	0.435	6.467	8.089	10.819	9.752	6.484	5.057	-3.025	0.852	5.264	10.497	8.379	6.023	8.131	-3.44	8.332	0.65	4.168	10.91	7.669	9.811	8.757	-1.011	5.136	9.069	9.598	-1.119	1.119
ANBR26	TRR	DC	512	-4.288	-4.956	-4.77	0.152	6.039	8.038	10.22	9.388	5.613	4.214	-3.039	0.731	5.185	10.446	7.807	5.559	8.101	-3.652	8.159	0.313	4.12	10.527	7.506	9.121	8.264	-1.346	5.071	8.563	9.239	-1.102	1.102
ANBR26	TRR	DC	516	-4.327	-4.967	-4.907	0.097	5.807	8.041	9.604	8.944	4.599	3.005	-2.827	0.644	5.152	10.11	7.208	4.911	8.337	-3.474	7.959	0.295	4.402	10.249	7.456	8.319	7.572	-1.453	5.174	8.092	8.778	-1.051	1.051
ANBR26	TRR	DC	520	-4.214	-4.755	-4.77	0.307	5.824	8.094	9.078	8.556	3.806	2.157	-2.46	0.742	5.14	9.565	6.657	4.263	8.814	-2.954	7.782	0.613	4.955	10.117	7.492	7.587	6.957	-1.372	5.42	7.717	8.31	-1.045	1.045
ANBR26	TRR	DC	524	-4.099	-4.452	-4.504	0.669	6.01	8.139	8.667	8.301	3.332	1.96	-2.075	1.116	5.149	9.05	6.122	3.799	9.365	-2.296	7.655	1.138	5.579	10.079	7.569	7.01	6.571	-1.219	5.686	7.428	7.908	-1.085	1.085
ANBR26	TRR	DC	528	-4.063	-4.2	-4.249	1.031	6.197	8.119	8.28	8.123	2.931	1.979	-1.817	1.667	5.12	8.835	5.56	3.59	9.787	-1.718	7.521	1.682	6.073	10.005	7.627	6.499	6.289	-1.096	5.841	7.156	7.594	-1.111	1.111
ANBR26	TRR	DC	532	-4.049	-4.015	-4.021	1.347	6.294	8.07	7.881	7.984	2.442	1.867	-1.761	2.238	4.99	8.946	5.024	3.627	10.039	-1.27	7.376	2.173	6.417	9.855	7.659	6.001	5.986	-1	5.872	6.871	7.421	-1.07	1.07
ANBR26	TRR	DC	536	-3.971	-3.825	-3.751	1.643	6.318	8.062	7.545	7.909	1.959	1.79	-1.884	2.712	4.795	9.107	4.613	3.847	10.219	-0.858	7.288	2.643	6.719	9.699	7.708	5.584	5.704	-0.856	5.836	6.59	7.417	-0.993	0.993
ANBR26	TRR	DC	540	-3.782	-3.583	-3.394	1.911	6.283	8.051	7.32	7.821	1.596	1.888	-2.081	2.982	4.622	9.025	4.363	4.043	10.349	-0.403	7.224	3.108	7.02	9.55	7.704	5.287	5.436	-0.628	5.736	6.307	7.454	-0.976	0.976
ANBR26	TRR	DC	544	-3.425	-3.276	-2.946	2.152	6.23	7.953	7.226	7.612	1.441	2.028	-2.202	3.011	4.574	8.664	4.275	4.01	10.414	0.142	7.106	3.577	7.309	9.401	7.527	5.131	5.114	-0.309	5.569	6.063	7.369	-1.002	1.002
ANBR26	TRR	DC	548	-2.893	-2.865	-2.404	2.457	6.295	7.804	7.336	7.346	1.577	2.082	-2.122	2.914	4.765	8.219	4.411	3.772	10.5	0.832	6.998	4.119	7.635	9.348	7.247	5.202	4.787	0.107	5.437	6.008	7.17	-0.969	0.969
ANBR26	TRR	DC	552	-2.289	-2.293	-1.772	2.938	6.587	7.738	7.686	7.197	1.961	2.017	-1.786	2.87	5.24	7.987	4.782	3.506	10.699	1.684	7.044	4.785	8.049	9.493	7.06	5.55	4.584	0.605	5.501	6.233	7.003	-0.835	0.835
ANBR26	TRR	DC	556	-1.735	-1.601	-1.091	3.605	7.061	7.826	8.164	7.223	2.39	1.752	-1.236	2.941	5.9	8.185	5.224	3.315	10.968	2.609	7.255	5.52	8.508	9.788	7.073	6.06	4.509	1.145	5.803	6.635	6.964	-0.633	0.633
ANBR26	TRR	DC	560	-1.269	-0.954	-0.412	4.357	7.585	8.031	8.621	7.367	2.71	1.293	-0.573	3.031	6.576	8.705	5.556	3.211	11.215	3.478	7.545	6.233	8.924	10.123	7.249	6.57	4.477	1.71	6.214	7.059	7.046	-0.417	0.417
ANBR26	TRR	DC	564	-0.86	-0.511	0.247	5.085	8.103	8.299	9.053	7.59	3.026	0.981	0.134	3.078	7.192	9.141	5.785	3.238	11.461	4.231	7.876	6.904	9.285	10.489	7.507	7.079	4.535	2.328	6.586	7.481	7.227	-0.245	0.245
ANBR26	TRR	DC	568	-0.507	-0.323	0.862	5.697	8.577	8.551	9.497	7.832	3.453	1.119	0.825	3.133	7.752	9.148	6.001	3.386	11.732	4.851	8.194	7.517	9.589	10.878	7.74	7.622	4.751	2.965	6.822	7.914	7.455	-0.163	0.163
ANBR26	TRR	DC	572	-0.256	-0.346	1.348	6.077	8.892	8.634	9.866	7.96	3.848	1.573	1.386	3.185	8.228	8.693	6.212	3.509	11.916	5.256	8.35	7.955	9.733	11.155	7.801	8.086	5.03	3.482	6.835	8.283	7.611	-0.149	0.149
ANBR26	TRR	DC	576	-0.135	-0.462	1.637	6.165	8.967	8.473	10.063	7.942	4.019	1.996	1.736	3.163	8.595	7.969	6.427	3.532	11.892	5.388	8.283	8.112	9.624	11.204	7.665	8.36	5.271	3.771	6.614	8.532	7.638	-0.069	0.069
ANBR26	TRR	DC	580	-0.087	-0.505	1.762	6.039	8.858	8.145	10.099	7.89	3.947	2.132	1.903	3.089	8.839	7.253	6.703	3.496	11.681	5.313	8.099	8.039	9.314	11.068	7.451	8.449	5.469	3.843	6.248	8.687	7.608	0.176	-0.176
ANBR26	TRR	DC	584	-0.017	-0.36	1.829	5.839	8.705	7.797	10.067	7.925	3.793	1.955	1.98	3.082	8.961	6.82	7.06	3.407	11.415	5.165	7.952	7.886	8.942	10.888	7.295	8.447	5.637	3.795	5.864	8.821	7.623	0.539	-0.539
ANBR26	TRR	DC	588	0.123	-0.066	1.934	5.679	8.63	7.545	10.072	8.116	3.73	1.702	2.064	3.209	9.023	6.789	7.442	3.286	11.204	5.031	7.943	7.771	8.615	10.794	7.282	8.481	5.799	3.763	5.582	9.004	7.748	0.872	-0.872
ANBR26	TRR	DC	592	0.282	0.199	2.069	5.574	8.64	7.386	10.152	8.394	3.771	1.581	2.187	3.382	9.064	7.016	7.723	3.139	11.044	4.887	8.039	7.679	8.335	10.797	7.36	8.591	5.919	3.826	5.436	9.225	7.942	1.05	-1.05
ANBR26	TRR	DC	596	0.331	0.247	2.112	5.445	8.64	7.22	10.244	8.548	3.77	1.479	2.292	3.45	9.042	7.196	7.804	2.879	10.841	4.615	8.076	7.5	8.025	10.796	7.373	8.682	5.843	3.934	5.344	9.378	8.046	1.063	-1.063
ANBR26	TRR	DC	600	0.183	0.048	1.96	5.206	8.524	6.977	10.229	8.422	3.539	1.211	2.309	3.372	8.898	7.134	7.626	2.496	10.534	4.142	7.915	7.15	7.648	10.688	7.22	8.595	5.476	3.972	5.22	9.343	7.959	0.993	-0.993
ANBR26	TRR	DC	604	-0.111	-0.264	1.639	4.877	8.254	6.696	10.019	8.04	2.954	0.77	2.238	3.236	8.627	6.91	7.131	2.109	10.15	3.53	7.539	6.653	7.246	10.446	6.916	8.228	4.865	3.868	5.066	9.066	7.73	0.913	-0.913
ANBR26	TRR	DC	608	-0.443	-0.515	1.266	4.543	7.87	6.444	9.628	7.489	2.067	0.269	2.14	3.173	8.253	6.754	6.358	1.781	9.747	2.91	7	6.109	6.864	10.113	6.515	7.607	4.058	3.635	4.939	8.594	7.442	0.83	-0.83
ANBR26	TRR	DC	612	-0.72	-0.61	0.927	4.261	7.468	6.249	9.156	6.856	1.12	-0.107	2.07	3.254	7.807	6.828	5.529	1.476	9.375	2.376	6.39	5.628	6.523	9.763	6.055	6.88	3.122	3.337	4.865	8.053	7.143	0.704	-0.704
ANBR26	TRR	DC	616	-0.879	-0.565	0.655	4.053	7.164	6.117	8.717	6.255	0.396	-0.246	2.075	3.404	7.398	7.136	4.909	1.183	9.088	1.981	5.836	5.297	6.242	9.485	5.611	6.23	2.226	3.068	4.847	7.593	6.87	0.553	-0.553
ANBR26	TRR	DC	620	-0.906	-0.457	0.451	3.918	7	6.021	8.332	5.762	-0.041	-0.273	2.178	3.466	7.178	7.517	4.592	0.91	8.883	1.731	5.391	5.114	6.028	9.298	5.241	5.727	1.514	2.905	4.874	7.288	6.634	0.469	-0.469
ANBR26	TRR	DC	624	-0.886	-0.382	0.24	3.803	6.861	5.902	7.891	5.381	-0.346	-0.388	2.32	3.355	7.135	7.733	4.446	0.677	8.655	1.529	4.989	4.949	5.828	9.082	4.919	5.273	1.017	2.801	4.901	7.037	6.425	0.478	-0.478
ANBR26	TRR	DC	628	-0.964	-0.461	-0.11	3.588	6.566	5.713	7.26	5.098	-0.726	-0.694	2.359	3.118	7.051	7.613	4.262	0.57	8.27	1.221	4.55	4.642	5.554	8.668	4.585	4.725	0.723	2.607	4.848	6.657	6.24	0.539	-0.539
ANBR26	TRR	DC	632	-1.241	-0.765	-0.664	3.192	6.045	5.441	6.415	4.89	-1.32	-1.244	2.191	2.909	6.756	7.212	3.878	0.621	7.704	0.737	4.059	4.144	5.178	8.01	4.206	4.036	0.592	2.225	4.66	6.075	6.06	0.608	-0.608
ANBR26	TRR	DC	636	-1.715	-1.213	-1.355	2.664	5.393	5.137	5.494	4.754	-2.059	-1.813	1.861	2.916	6.287	6.814	3.267	0.756	7.061	0.152	3.603	3.54	4.752	7.24	3.823	3.306	0.607	1.683	4.377	5.388	5.887	0.595	-0.595
ANBR26	TRR	DC	640	-2.338	-1.648	-2.086	2.119	4.772	4.873	4.704	4.711	-2.705	-2.022	1.458	3.197	5.772	6.703	2.559	0.889	6.471	-0.41	3.304	2.942	4.335	6.552	3.514	2.7	0.766	1.066	4.12	4.757	5.753	0.425	-0.425
ANBR26	TRR	DC	644	-3.038	-1.977	-2.787	1.656	4.324	4.695	4.191	4.735	-3.1	-2.004	1.006	3.601	5.327	6.91	1.955	0.885	6.03	-0.85	3.233	2.438	3.973	6.1	3.34	2.306	0.963	0.467	3.988	4.297	5.642	0.138	-0.138
ANBR26	TRR	DC	648	-3.655	-2.183	-3.383	1.352	4.125	4.64	3.99	4.768	-3.238	-2.162	0.576	3.889	5.043	7.25	1.602	0.636	5.803	-1.09	3.376	2.118	3.755	5.948	3.328	2.118	1.071	-0.007	4.01	4.042	5.51	-0.158	0.158
ANBR26	TRR	DC	652	-4.014	-2.275	-3.802	1.229	4.136	4.723	4.023	4.772	-3.172	-2.398	0.321	3.923	4.949	7.491	1.509	0.258	5.8	-1.101	3.633	2.015	3.758	6.038	3.441	2.085	1.083	-0.303	4.14	3.943	5.364	-0.363	0.363
ANBR26	TRR	DC	656	-4.08	-2.291	-4.016	1.26	4.255	4.912	4.164	4.731	-2.982	-2.345	0.323	3.758	5.011	7.45	1.547	-0.022	5.969	-0.919	3.88	2.076	3.97	6.245	3.578	2.154	1.039	-0.451	4.319	3.925	5.249	-0.424	0.424
ANBR26	TRR	DC	660	-3.975	-2.301	-4.048	1.401	4.423	5.136	4.333	4.599	-2.776	-1.994	0.547	3.59	5.178	7.114	1.587	-0.134	6.231	-0.621	4.008	2.225	4.297	6.461	3.621	2.279	0.886	-0.501	4.52	3.965	5.17	-0.353	0.353
ANBR26	TRR	DC	664	-3.869	-2.328	-3.972	1.613	4.611	5.313	4.491	4.291	-2.671	-1.687	0.861	3.614	5.388	6.677	1.608	-0.199	6.48	-0.3	3.932	2.392	4.622	6.622	3.493	2.407	0.488	-0.5	4.742	4.065	5.071	-0.176	0.176
ANBR26	TRR	DC	668	-3.857	-2.321	-3.895	1.84	4.752	5.371	4.581	3.74	-2.766	-1.764	1.081	3.872	5.56	6.362	1.639	-0.395	6.6	-0.032	3.588	2.502	4.843	6.667	3.184	2.445	-0.24	-0.509	4.969	4.18	4.878	0.06	-0.06
ANBR26	TRR	DC	672	-3.963	-2.295	-3.932	1.973	4.704	5.209	4.486	2.905	-3.117	-2.46	1.048	4.199	5.644	6.181	1.639	-0.911	6.456	0.1	2.913	2.457	4.843	6.478	2.643	2.256	-1.308	-0.62	5.075	4.194	4.495	0.259	-0.259
ANBR26	TRR	DC	676	-4.143	-2.334	-4.132	1.932	4.367	4.765	4.126	1.873	-3.652	-3.586	0.742	4.398	5.626	6.002	1.528	-1.719	5.998	0.036	1.929	2.202	4.567	5.972	1.856	1.783	-2.533	-0.875	4.938	4.003	3.905	0.328	-0.328
ANBR26	TRR	DC	680	-4.265	-2.449	-4.41	1.763	3.81	4.141	3.568	0.928	-4.175	-4.429	0.303	4.377	5.492	5.762	1.309	-2.427	5.351	-0.179	0.838	1.81	4.126	5.241	0.991	1.14	-3.486	-1.2	4.579	3.623	3.291	0.266	-0.266
ANBR26	TRR	DC	684	-4.231	-2.58	-4.644	1.547	3.211	3.487	2.959	0.314	-4.535	-4.561	-0.092	4.103	5.255	5.415	1.085	-2.692	4.687	-0.435	-0.127	1.41	3.676	4.452	0.247	0.513	-3.847	-1.471	4.077	3.18	2.845	0.166	-0.166
ANBR26	TRR	DC	688	-4.066	-2.652	-4.737	1.329	2.767	2.891	2.454	0.102	-4.637	-4.101	-0.302	3.63	5.016	4.928	1.014	-2.494	4.12	-0.607	-0.812	1.115	3.299	3.751	-0.255	0.093	-3.595	-1.582	3.507	2.843	2.626	0.127	-0.127
ANBR26	TRR	DC	692	-3.811	-2.576	-4.601	1.166	2.627	2.458	2.198	0.337	-4.4	-3.221	-0.239	3.147	4.919	4.457	1.203	-1.905	3.755	-0.575	-1.091	1.034	3.064	3.288	-0.406	0.034	-2.8	-1.479	2.998	2.748	2.682	0.181	-0.181
ANBR26	TRR	DC	696	-3.437	-2.297	-4.195	1.139	2.838	2.321	2.26	1.024	-3.856	-2.114	0.08	2.854	5.02	4.275	1.589	-1.028	3.665	-0.287	-0.9	1.242	3.036	3.183	-0.134	0.357	-1.591	-1.181	2.698	2.907	3.067	0.298	-0.298
ANBR26	TRR	DC	700	-2.955	-1.872	-3.598	1.271	3.295	2.509	2.564	1.985	-3.212	-1.182	0.506	2.833	5.219	4.519	1.995	-0.139	3.809	0.168	-0.354	1.687	3.193	3.404	0.441	0.911	-0.271	-0.781	2.659	3.2	3.704	0.409	-0.409
ANBR26	TRR	DC	704	-2.494	-1.44	-2.991	1.5	3.804	2.885	2.959	2.932	-2.659	-0.752	0.844	3.001	5.351	5.098	2.301	0.455	4.051	0.598	0.317	2.195	3.411	3.782	1.073	1.501	0.822	-0.425	2.829	3.49	4.397	0.442	-0.442
ANBR26	TRR	DC	708	-2.203	-1.131	-2.548	1.73	4.221	3.263	3.342	3.707	-2.195	-0.689	0.993	3.178	5.331	5.789	2.476	0.704	4.272	0.835	0.962	2.593	3.567	4.166	1.598	2.029	1.592	-0.233	3.103	3.707	4.989	0.386	-0.386
ANBR26	TRR	DC	712	-2.119	-0.994	-2.348	1.89	4.514	3.533	3.718	4.325	-1.681	-0.592	0.973	3.202	5.21	6.394	2.538	0.771	4.422	0.828	1.567	2.8	3.598	4.519	1.98	2.512	2.155	-0.215	3.357	3.869	5.434	0.312	-0.312
ANBR26	TRR	DC	716	-2.162	-0.976	-2.382	1.946	4.689	3.674	4.126	4.809	-1.041	-0.355	0.862	3.014	5.13	6.835	2.59	0.79	4.479	0.634	2.143	2.808	3.497	4.857	2.245	3.005	2.585	-0.299	3.507	4.035	5.721	0.295	-0.295
ANBR26	TRR	DC	720	-2.226	-0.995	-2.619	1.855	4.688	3.674	4.526	5.101	-0.376	-0.217	0.679	2.662	5.179	7.078	2.71	0.738	4.394	0.32	2.635	2.613	3.267	5.135	2.378	3.49	2.81	-0.466	3.523	4.193	5.825	0.327	-0.327
ANBR26	TRR	DC	724	-2.274	-1.031	-3.033	1.571	4.432	3.529	4.851	5.162	0.194	-0.288	0.382	2.275	5.352	7.046	2.887	0.559	4.131	-0.094	2.982	2.209	2.906	5.281	2.328	3.931	2.78	-0.769	3.362	4.279	5.746	0.328	-0.328
ANBR26	TRR	DC	728	-2.332	-1.101	-3.572	1.108	3.947	3.275	5.094	5.05	0.666	-0.421	-0.019	2.002	5.615	6.697	3.118	0.292	3.721	-0.597	3.192	1.64	2.428	5.284	2.105	4.338	2.55	-1.22	2.982	4.268	5.547	0.286	-0.286
ANBR26	TRR	DC	732	-2.431	-1.218	-4.181	0.532	3.32	2.93	5.233	4.808	0.998	-0.509	-0.444	1.893	5.854	6.113	3.392	-0.016	3.202	-1.192	3.253	0.956	1.861	5.133	1.738	4.658	2.188	-1.774	2.407	4.149	5.278	0.252	-0.252
ANBR26	TRR	DC	736	-2.561	-1.372	-4.796	-0.092	2.623	2.464	5.186	4.408	1.074	-0.604	-0.796	1.866	5.941	5.429	3.653	-0.419	2.591	-1.861	3.101	0.205	1.227	4.772	1.211	4.753	1.72	-2.356	1.741	3.895	4.904	0.254	-0.254
ANBR26	TRR	DC	740	-2.619	-1.491	-5.302	-0.683	1.922	1.858	4.9	3.821	0.846	-0.763	-0.966	1.809	5.877	4.75	3.83	-0.991	1.93	-2.507	2.7	-0.523	0.583	4.181	0.506	4.526	1.159	-2.846	1.097	3.511	4.354	0.324	-0.324
ANBR26	TRR	DC	744	-2.486	-1.472	-5.574	-1.137	1.29	1.173	4.383	3.104	0.34	-0.804	-0.885	1.675	5.762	4.197	3.817	-1.635	1.308	-2.992	2.1	-1.101	0.021	3.425	-0.311	3.979	0.603	-3.114	0.562	3.027	3.645	0.485	-0.485
ANBR26	TRR	DC	748	-2.164	-1.295	-5.597	-1.419	0.784	0.465	3.664	2.332	-0.428	-0.565	-0.631	1.475	5.65	3.835	3.477	-2.197	0.786	-3.264	1.389	-1.462	-0.413	2.611	-1.143	3.167	0.14	-3.14	0.161	2.464	2.84	0.69	-0.69
ANBR26	TRR	DC	752	-1.811	-1.071	-5.492	-1.607	0.419	-0.289	2.782	1.463	-1.472	-0.504	-0.405	1.249	5.523	3.529	2.744	-2.771	0.346	-3.411	0.601	-1.664	-0.783	1.82	-1.994	2.146	-0.378	-3.031	-0.191	1.842	1.938	0.867	-0.867
ANBR26	TRR	DC	756	-1.607	-0.947	-5.416	-1.804	0.183	-1.105	1.839	0.444	-2.71	-1.29	-0.346	1.075	5.378	3.096	1.769	-3.538	-0.045	-3.569	-0.239	-1.824	-1.163	1.108	-2.869	1.023	-1.187	-2.929	-0.6	1.229	0.949	0.978	-0.978
ANBR26	TRR	DC	760	-1.613	-0.964	-5.449	-2.01	0.086	-1.865	1.014	-0.564	-3.865	-2.773	-0.435	1.041	5.287	2.558	0.878	-4.367	-0.356	-3.776	-1.014	-2.005	-1.525	0.55	-3.63	0.013	-2.169	-2.901	-1.035	0.765	0.052	1.034	-1.034
ANBR26	TRR	DC	764	-1.736	-1.051	-5.55	-2.145	0.161	-2.376	0.497	-1.253	-4.617	-4.105	-0.545	1.149	5.329	2.142	0.355	-4.929	-0.509	-3.957	-1.535	-2.19	-1.759	0.247	-4.078	-0.657	-2.892	-2.904	-1.347	0.577	-0.506	1.055	-1.055
ANBR26	TRR	DC	768	-1.836	-1.117	-5.627	-2.142	0.392	-2.518	0.374	-1.467	-4.861	-4.738	-0.574	1.284	5.503	2.077	0.283	-5.108	-0.47	-4.035	-1.694	-2.33	-1.801	0.244	-4.131	-0.895	-3.097	-2.866	-1.414	0.685	-0.649	1.04	-1.04
ANBR26	TRR	DC	772	-1.839	-1.099	-5.628	-1.988	0.684	-2.299	0.603	-1.275	-4.658	-4.634	-0.52	1.346	5.714	2.381	0.585	-5.054	-0.286	-3.973	-1.508	-2.394	-1.653	0.491	-3.855	-0.731	-2.839	-2.777	-1.234	0.998	-0.484	0.978	-0.978
ANBR26	TRR	DC	776	-1.751	-0.952	-5.557	-1.711	0.934	-1.833	1.073	-0.82	-4.128	-3.975	-0.441	1.322	5.84	2.861	1.118	-4.977	-0.043	-3.776	-1.05	-2.375	-1.369	0.889	-3.367	-0.24	-2.282	-2.689	-0.93	1.379	-0.18	0.927	-0.927
ANBR26	TRR	DC	780	-1.653	-0.729	-5.461	-1.393	1.078	-1.278	1.642	-0.239	-3.433	-3.105	-0.413	1.247	5.768	3.29	1.698	-4.955	0.165	-3.514	-0.437	-2.309	-1.054	1.333	-2.812	0.453	-1.583	-2.653	-0.677	1.683	0.141	0.969	-0.969
ANBR26	TRR	DC	784	-1.659	-0.591	-5.407	-1.145	1.086	-0.764	2.162	0.341	-2.703	-2.468	-0.486	1.144	5.442	3.468	2.136	-4.944	0.252	-3.311	0.167	-2.273	-0.831	1.707	-2.334	1.174	-0.92	-2.69	-0.582	1.788	0.433	1.063	-1.063
ANBR26	TRR	DC	788	-1.835	-0.666	-5.432	-1.035	0.94	-0.379	2.48	0.792	-2.059	-2.41	-0.632	1.019	4.94	3.28	2.25	-4.934	0.168	-3.277	0.6	-2.341	-0.774	1.901	-2.022	1.709	-0.471	-2.797	-0.635	1.63	0.672	1.097	-1.097
ANBR26	TRR	DC	792	-2.151	-0.914	-5.508	-1.015	0.676	-0.117	2.536	1.116	-1.635	-2.793	-0.793	0.921	4.446	2.886	1.958	-4.872	-0.034	-3.399	0.827	-2.489	-0.836	1.906	-1.844	1.933	-0.21	-2.927	-0.723	1.253	0.894	1.009	-1.009
ANBR26	TRR	DC	796	-2.496	-1.182	-5.541	-0.941	0.422	0.156	2.451	1.496	-1.415	-2.993	-0.955	0.931	4.098	2.64	1.377	-4.554	-0.186	-3.52	1.007	-2.571	-0.857	1.868	-1.629	1.949	0.134	-2.988	-0.689	0.824	1.238	0.809	-0.809
ANBR26	TRR	DC	800	-2.742	-1.365	-5.452	-0.721	0.304	0.557	2.442	2.101	-1.172	-2.585	-1.122	1.05	3.903	2.744	0.766	-3.905	-0.141	-3.486	1.358	-2.451	-0.71	1.975	-1.239	2.028	0.761	-2.935	-0.452	0.527	1.801	0.549	-0.549
ANBR26	TRR	DC	804	-2.816	-1.451	-5.267	-0.41	0.336	1.049	2.634	2.918	-0.707	-1.675	-1.281	1.209	3.805	3.114	0.375	-3.157	0.097	-3.289	1.973	-2.143	-0.424	2.284	-0.694	2.368	1.629	-2.838	-0.089	0.437	2.5	0.29	-0.29
ANBR26	TRR	DC	808	-2.725	-1.463	-5.09	-0.151	0.408	1.499	2.95	3.795	-0.065	-0.587	-1.408	1.348	3.752	3.532	0.27	-2.575	0.394	-3.048	2.736	-1.81	-0.143	2.662	-0.123	2.925	2.549	-2.817	0.231	0.466	3.15	0.11	-0.11
ANBR26	TRR	DC	812	-2.501	-1.437	-4.983	-0.03	0.399	1.828	3.207	4.591	0.544	0.432	-1.458	1.434	3.719	3.837	0.331	-2.17	0.629	-2.86	3.439	-1.593	0.017	2.924	0.353	3.489	3.375	-2.906	0.446	0.477	3.663	0.08	-0.08
ANBR26	TRR	DC	816	-2.229	-1.443	-4.937	-0.042	0.287	2.035	3.283	5.235	0.925	1.224	-1.386	1.445	3.72	3.991	0.427	-1.838	0.763	-2.749	3.923	-1.513	0.037	2.968	0.673	3.863	4.047	-3.021	0.617	0.418	4.057	0.168	-0.168
ANBR26	TRR	DC	820	-2.06	-1.551	-4.953	-0.189	0.092	2.077	3.123	5.643	0.95	1.648	-1.201	1.395	3.794	4.074	0.457	-1.589	0.755	-2.738	4.07	-1.551	-0.088	2.755	0.761	3.91	4.485	-3.087	0.76	0.282	4.309	0.267	-0.267
ANBR26	TRR	DC	824	-2.084	-1.757	-5.054	-0.483	-0.186	1.899	2.734	5.753	0.626	1.725	-0.99	1.348	3.902	4.268	0.337	-1.448	0.578	-2.839	3.838	-1.684	-0.356	2.292	0.551	3.607	4.645	-3.115	0.809	0.046	4.377	0.347	-0.347
ANBR26	TRR	DC	828	-2.284	-2	-5.252	-0.895	-0.555	1.507	2.183	5.553	0.091	1.595	-0.886	1.369	3.91	4.65	0.077	-1.436	0.261	-3.013	3.275	-1.875	-0.721	1.647	0.041	3.052	4.532	-3.18	0.714	-0.3	4.249	0.438	-0.438
ANBR26	TRR	DC	832	-2.586	-2.225	-5.52	-1.351	-0.993	0.944	1.544	5.012	-0.539	1.247	-0.945	1.423	3.758	4.983	-0.238	-1.66	-0.144	-3.213	2.447	-2.094	-1.131	0.906	-0.731	2.36	4.085	-3.332	0.46	-0.718	3.885	0.513	-0.513
ANBR26	TRR	DC	836	-2.871	-2.363	-5.768	-1.758	-1.395	0.282	0.914	4.143	-1.189	0.646	-1.052	1.397	3.563	4.922	-0.484	-2.168	-0.565	-3.4	1.456	-2.291	-1.53	0.179	-1.649	1.645	3.287	-3.515	0.082	-1.094	3.279	0.517	-0.517
ANBR26	TRR	DC	840	-3.031	-2.357	-5.913	-2.043	-1.655	-0.397	0.386	3.056	-1.798	-0.086	-1.062	1.175	3.477	4.403	-0.575	-2.845	-0.933	-3.552	0.439	-2.433	-1.874	-0.415	-2.564	1.008	2.242	-3.639	-0.36	-1.325	2.509	0.452	-0.452
ANBR26	TRR	DC	844	-3.028	-2.237	-5.937	-2.191	-1.744	-1.013	0.026	1.937	-2.325	-0.744	-0.95	0.743	3.526	3.683	-0.502	-3.482	-1.212	-3.681	-0.443	-2.534	-2.146	-0.787	-3.354	0.523	1.135	-3.673	-0.774	-1.376	1.719	0.342	-0.342
ANBR26	TRR	DC	848	-2.917	-2.135	-5.901	-2.26	-1.694	-1.53	-0.108	0.968	-2.702	-1.165	-0.829	0.219	3.622	3.028	-0.299	-3.927	-1.398	-3.828	-1.063	-2.635	-2.372	-0.903	-3.961	0.261	0.172	-3.65	-1.096	-1.254	1.03	0.221	-0.221
ANBR26	TRR	DC	852	-2.781	-2.192	-5.898	-2.368	-1.57	-1.987	0.02	0.252	-2.773	-1.327	-0.838	-0.287	3.681	2.516	0.034	-4.145	-1.513	-4.031	-1.373	-2.779	-2.603	-0.781	-4.408	0.304	-0.5	-3.617	-1.351	-0.986	0.484	0.195	-0.195
ANBR26	TRR	DC	856	-2.697	-2.451	-6	-2.612	-1.451	-2.442	0.377	-0.183	-2.38	-1.212	-1.021	-0.755	3.691	2.097	0.506	-4.156	-1.589	-4.297	-1.391	-2.982	-2.872	-0.478	-4.716	0.69	-0.791	-3.636	-1.631	-0.632	0.073	0.322	-0.322
ANBR26	TRR	DC	860	-2.761	-2.856	-6.28	-3.018	-1.461	-2.94	0.817	-0.381	-1.56	-0.795	-1.329	-1.187	3.654	1.687	1.044	-4.005	-1.687	-4.633	-1.246	-3.283	-3.208	-0.143	-4.912	1.321	-0.724	-3.822	-2.042	-0.323	-0.252	0.499	-0.499
ANBR26	TRR	DC	864	-3.048	-3.304	-6.766	-3.52	-1.704	-3.486	1.157	-0.438	-0.559	-0.251	-1.666	-1.553	3.571	1.259	1.553	-3.76	-1.87	-5.029	-1.127	-3.7	-3.616	0.031	-5.037	2.008	-0.445	-4.247	-2.611	-0.185	-0.536	0.62	-0.62
ANBR26	TRR	DC	868	-3.533	-3.711	-7.395	-3.984	-2.169	-4.017	1.308	-0.409	0.361	0.196	-1.958	-1.809	3.446	0.921	1.977	-3.455	-2.144	-5.43	-1.14	-4.187	-4.049	-0.063	-5.111	2.6	-0.077	-4.834	-3.222	-0.257	-0.756	0.667	-0.667
ANBR26	TRR	DC	872	-4.118	-4.04	-8.068	-4.309	-2.744	-4.404	1.306	-0.233	1.153	0.603	-2.223	-1.934	3.227	0.858	2.274	-3.026	-2.467	-5.793	-1.22	-4.692	-4.438	-0.382	-5.111	3.073	0.402	-5.445	-3.685	-0.514	-0.804	0.641	-0.641
ANBR26	TRR	DC	876	-4.679	-4.266	-8.689	-4.443	-3.261	-4.482	1.268	0.201	1.969	1.101	-2.543	-1.906	2.86	1.161	2.454	-2.373	-2.729	-6.095	-1.185	-5.149	-4.693	-0.754	-4.94	3.502	1.067	-5.965	-3.823	-0.89	-0.561	0.568	-0.568
ANBR26	TRR	DC	880	-5.118	-4.406	-9.183	-4.381	-3.588	-4.175	1.266	0.866	2.815	1.524	-2.964	-1.722	2.396	1.694	2.543	-1.581	-2.818	-6.314	-0.943	-5.486	-4.732	-1.011	-4.536	3.893	1.834	-6.321	-3.577	-1.294	-0.039	0.521	-0.521
ANBR26	TRR	DC	884	-5.415	-4.532	-9.522	-4.167	-3.699	-3.59	1.287	1.588	3.499	1.663	-3.382	-1.452	1.979	2.148	2.552	-0.906	-2.701	-6.441	-0.566	-5.675	-4.552	-1.087	-3.972	4.168	2.504	-6.499	-3.065	-1.622	0.597	0.537	-0.537
ANBR26	TRR	DC	888	-5.565	-4.658	-9.685	-3.84	-3.606	-2.87	1.365	2.283	3.976	1.724	-3.565	-1.186	1.762	2.378	2.562	-0.456	-2.376	-6.447	-0.107	-5.707	-4.191	-0.953	-3.316	4.366	3.083	-6.52	-2.45	-1.748	1.233	0.571	-0.571
ANBR26	TRR	DC	892	-5.569	-4.718	-9.677	-3.425	-3.354	-2.099	1.556	2.989	4.312	1.999	-3.413	-0.94	1.78	2.519	2.658	-0.134	-1.865	-6.31	0.434	-5.594	-3.709	-0.617	-2.611	4.587	3.728	-6.447	-1.839	-1.628	1.872	0.555	-0.555
ANBR26	TRR	DC	896	-5.502	-4.697	-9.583	-3.01	-3.057	-1.367	1.804	3.666	4.443	2.378	-3.121	-0.669	1.903	2.719	2.805	0.118	-1.279	-6.091	0.967	-5.409	-3.227	-0.196	-1.966	4.798	4.422	-6.382	-1.32	-1.368	2.466	0.504	-0.504
ANBR26	TRR	DC	900	-5.437	-4.619	-9.452	-2.65	-2.773	-0.712	2.048	4.267	4.313	2.658	-2.931	-0.279	2.022	3.02	2.919	0.34	-0.717	-5.839	1.405	-5.194	-2.82	0.208	-1.458	4.919	5.062	-6.339	-0.925	-1.072	2.983	0.489	-0.489
ANBR26	TRR	DC	904	-5.365	-4.447	-9.226	-2.295	-2.434	-0.034	2.324	4.869	4.015	2.915	-2.9	0.283	2.155	3.442	2.961	0.7	-0.149	-5.512	1.805	-4.883	-2.423	0.635	-0.992	4.957	5.685	-6.211	-0.559	-0.74	3.548	0.5	-0.5
ANBR26	TRR	DC	908	-5.213	-4.094	-8.824	-1.86	-1.943	0.778	2.683	5.565	3.681	3.317	-2.917	0.944	2.36	3.932	2.938	1.307	0.492	-5.04	2.277	-4.389	-1.923	1.172	-0.412	4.97	6.356	-5.897	-0.107	-0.332	4.291	0.446	-0.446
ANBR26	TRR	DC	912	-4.938	-3.543	-8.268	-1.33	-1.335	1.642	3.086	6.27	3.336	3.835	-2.827	1.569	2.64	4.361	2.851	1.987	1.156	-4.445	2.795	-3.744	-1.332	1.786	0.244	4.97	6.965	-5.427	0.407	0.115	5.111	0.303	-0.303
ANBR26	TRR	DC	916	-4.61	-2.939	-7.712	-0.813	-0.794	2.291	3.413	6.751	2.944	4.283	-2.56	2.048	2.922	4.655	2.65	2.443	1.668	-3.889	3.206	-3.143	-0.829	2.301	0.733	4.914	7.291	-4.969	0.822	0.484	5.72	0.092	-0.092
ANBR26	TRR	DC	920	-4.334	-2.485	-7.319	-0.437	-0.495	2.499	3.6	6.835	2.55	4.499	-2.169	2.326	3.125	4.826	2.313	2.525	1.884	-3.534	3.398	-2.789	-0.59	2.568	0.83	4.804	7.204	-4.673	0.993	0.697	5.916	-0.181	0.181
ANBR26	TRR	DC	924	-4.113	-2.249	-7.126	-0.233	-0.482	2.235	3.658	6.484	2.215	4.377	-1.77	2.42	3.233	4.898	1.908	2.204	1.795	-3.399	3.366	-2.743	-0.645	2.574	0.488	4.667	6.667	-4.557	0.921	0.756	5.667	-0.446	0.446
ANBR26	TRR	DC	928	-3.902	-2.162	-7.046	-0.166	-0.693	1.614	3.587	5.721	1.881	3.748	-1.461	2.393	3.335	4.87	1.525	1.439	1.479	-3.413	3.114	-2.92	-0.914	2.376	-0.183	4.455	5.631	-4.527	0.686	0.697	4.996	-0.562	0.562
ANBR26	TRR	DC	932	-3.654	-2.098	-6.93	-0.194	-1.008	0.81	3.381	4.636	1.38	2.49	-1.193	2.322	3.567	4.711	1.221	0.302	1.057	-3.483	2.652	-3.148	-1.264	2.049	-0.99	4.081	4.12	-4.421	0.383	0.569	4.002	-0.478	0.478
ANBR26	TRR	DC	936	-3.318	-1.933	-6.669	-0.274	-1.33	0.008	3.046	3.403	0.58	0.817	-0.848	2.243	3.938	4.386	1.012	-0.973	0.622	-3.528	2.018	-3.298	-1.58	1.649	-1.76	3.509	2.355	-4.149	0.085	0.399	2.887	-0.281	0.281
ANBR26	TRR	DC	940	-2.88	-1.647	-6.32	-0.407	-1.688	-0.723	2.542	2.146	-0.468	-0.848	-0.449	2.112	4.251	3.888	0.808	-2.222	0.141	-3.561	1.205	-3.414	-1.884	1.134	-2.507	2.741	0.594	-3.823	-0.226	0.1	1.784	-0.062	0.062
ANBR26	TRR	DC	944	-2.404	-1.323	-6.033	-0.626	-2.175	-1.425	1.81	0.906	-1.508	-2.065	-0.156	1.88	4.27	3.285	0.438	-3.366	-0.484	-3.66	0.188	-3.622	-2.276	0.416	-3.355	1.817	-0.956	-3.639	-0.618	-0.466	0.719	0.147	-0.147
ANBR26	TRR	DC	948	-1.978	-1.05	-5.9	-0.921	-2.789	-2.095	0.889	-0.226	-2.244	-2.479	-0.07	1.573	3.931	2.723	-0.146	-4.204	-1.244	-3.846	-0.947	-3.934	-2.765	-0.472	-4.287	0.868	-2.068	-3.685	-1.094	-1.306	-0.237	0.3	-0.3
ANBR26	TRR	DC	952	-1.691	-0.873	-5.913	-1.206	-3.408	-2.644	-0.05	-1.113	-2.479	-2.113	-0.178	1.236	3.371	2.356	-0.758	-4.524	-1.997	-4.059	-2.017	-4.268	-3.252	-1.368	-5.138	0.087	-2.618	-3.918	-1.57	-2.254	-0.939	0.344	-0.344
ANBR26	TRR	DC	956	-1.604	-0.8	-6.018	-1.384	-3.93	-2.978	-0.856	-1.705	-2.201	-1.5	-0.419	0.933	2.791	2.21	-1.217	-4.386	-2.597	-4.223	-2.887	-4.553	-3.63	-2.13	-5.757	-0.425	-2.753	-4.246	-1.938	-3.129	-1.323	0.295	-0.295
ANBR26	TRR	DC	960	-1.705	-0.789	-6.154	-1.434	-4.354	-3.087	-1.518	-2.051	-1.641	-1.247	-0.737	0.77	2.275	2.14	-1.591	-4.083	-2.996	-4.314	-3.538	-4.774	-3.869	-2.738	-6.103	-0.74	-2.73	-4.592	-2.158	-3.894	-1.466	0.206	-0.206
ANBR26	TRR	DC	964	-1.887	-0.747	-6.233	-1.393	-4.686	-3.014	-2.058	-2.196	-1.084	-1.595	-1.055	0.784	1.818	1.963	-1.953	-3.82	-3.196	-4.317	-4	-4.89	-3.975	-3.21	-6.205	-0.938	-2.675	-4.875	-2.246	-4.564	-1.471	0.107	-0.107
ANBR26	TRR	DC	968	-2.005	-0.613	-6.162	-1.291	-4.871	-2.834	-2.436	-2.174	-0.632	-2.389	-1.289	0.858	1.434	1.606	-2.172	-3.63	-3.227	-4.202	-4.294	-4.845	-3.962	-3.54	-6.133	-0.98	-2.588	-5.023	-2.271	-5.077	-1.404	0.068	-0.068
ANBR26	TRR	DC	972	-1.942	-0.393	-5.904	-1.122	-4.847	-2.614	-2.574	-1.972	-0.166	-2.953	-1.403	0.864	1.165	1.211	-2.089	-3.412	-3.146	-3.954	-4.4	-4.634	-3.848	-3.706	-5.96	-0.781	-2.316	-4.995	-2.293	-5.333	-1.245	0.154	-0.154
ANBR26	TRR	DC	976	-1.664	-0.13	-5.495	-0.87	-4.577	-2.38	-2.411	-1.508	0.517	-2.444	-1.408	0.778	1.059	1.066	-1.671	-2.957	-3.007	-3.586	-4.244	-4.296	-3.662	-3.674	-5.697	-0.284	-1.613	-4.809	-2.281	-5.256	-0.899	0.314	-0.314
ANBR26	TRR	DC	980	-1.278	0.096	-5.031	-0.585	-4.091	-2.174	-1.982	-0.784	1.399	-0.788	-1.322	0.581	1.129	1.299	-1.005	-2.14	-2.862	-3.175	-3.827	-3.913	-3.482	-3.453	-5.368	0.431	-0.461	-4.536	-2.214	-4.844	-0.346	0.436	-0.436
ANBR26	TRR	DC	984	-0.943	0.246	-4.616	-0.328	-3.478	-2.043	-1.412	0.083	2.193	1.312	-1.151	0.277	1.313	1.818	-0.246	-1.049	-2.734	-2.814	-3.226	-3.565	-3.367	-3.088	-4.997	1.167	0.879	-4.254	-2.117	-4.205	0.326	0.437	-0.437
ANBR26	TRR	DC	988	-0.772	0.355	-4.345	-0.11	-2.872	-1.982	-0.849	0.929	2.649	3.001	-0.997	-0.002	1.472	2.435	0.423	0.039	-2.604	-2.563	-2.541	-3.314	-3.307	-2.641	-4.592	1.74	2.063	-4.057	-2.001	-3.516	0.964	0.307	-0.307
ANBR26	TRR	DC	992	-0.845	0.39	-4.336	0.006	-2.448	-2.016	-0.448	1.529	2.683	3.688	-1.026	-0.149	1.431	2.918	0.79	0.79	-2.509	-2.515	-1.942	-3.258	-3.319	-2.233	-4.251	2.023	2.758	-4.073	-1.94	-2.987	1.382	0.104	-0.104
ANBR26	TRR	DC	996	-1.171	0.242	-4.666	-0.107	-2.345	-2.21	-0.309	1.723	2.295	3.391	-1.288	-0.247	1.073	3.132	0.761	1.05	-2.547	-2.781	-1.604	-3.488	-3.478	-2.001	-4.11	1.983	2.821	-4.376	-2.075	-2.749	1.472	-0.098	0.098
ANBR26	TRR	DC	1000	-1.66	-0.154	-5.292	-0.489	-2.549	-2.551	-0.365	1.599	1.627	2.694	-1.701	-0.446	0.463	3.144	0.541	0.962	-2.756	-3.365	-1.516	-3.984	-3.801	-1.962	-4.179	1.761	2.48	-4.91	-2.45	-2.723	1.333	-0.226	0.226
ANBR26	TRR	DC	1004	-2.207	-0.783	-6.082	-1.065	-2.923	-2.928	-0.407	1.437	1.094	2.282	-2.142	-0.79	-0.123	3.036	0.454	0.824	-3.085	-4.151	-1.474	-4.637	-4.228	-2.013	-4.348	1.638	2.18	-5.54	-2.958	-2.716	1.182	-0.261	0.261
ANBR26	TRR	DC	1008	-2.819	-1.61	-6.969	-1.789	-3.426	-3.288	-0.361	1.394	0.985	2.349	-2.548	-1.27	-0.48	2.785	0.551	0.797	-3.543	-5.071	-1.376	-5.42	-4.771	-2.143	-4.571	1.723	2.125	-6.213	-3.517	-2.709	1.112	-0.259	0.259
ANBR26	TRR	DC	1012	-3.595	-2.597	-8.005	-2.69	-4.161	-3.695	-0.372	1.369	1.123	2.47	-2.997	-1.859	-0.687	2.391	0.654	0.815	-4.22	-6.164	-1.353	-6.418	-5.536	-2.471	-4.931	1.85	2.123	-6.981	-4.129	-2.882	1.029	-0.295	0.295
ANBR26	TRR	DC	1016	-4.55	-3.647	-9.2	-3.721	-5.134	-4.177	-0.554	1.225	1.239	2.259	-3.563	-2.426	-0.869	1.932	0.699	0.782	-5.082	-7.393	-1.522	-7.618	-6.514	-3.007	-5.428	1.874	1.937	-7.834	-4.756	-3.319	0.845	-0.414	0.414
ANBR26	TRR	DC	1020	-5.528	-4.568	-10.394	-4.69	-6.149	-4.643	-0.859	0.933	1.272	1.75	-4.178	-2.814	-0.997	1.488	0.712	0.664	-5.911	-8.553	-1.858	-8.805	-7.494	-3.599	-5.95	1.789	1.494	-8.61	-5.283	-3.908	0.578	-0.585	0.585
ANBR26	TRR	DC	1024	-6.274	-5.178	-11.325	-5.375	-6.956	-4.995	-1.224	0.5	1.209	1.083	-4.671	-2.967	-0.983	1.145	0.676	0.454	-6.48	-9.384	-2.297	-9.707	-8.212	-4.101	-6.416	1.595	0.799	-9.104	-5.613	-4.471	0.285	-0.692	0.692
ANBR26	TRR	DC	1028	-6.601	-5.419	-11.772	-5.649	-7.4	-5.202	-1.611	-0.018	0.993	0.422	-4.861	-2.892	-0.794	0.978	0.609	0.233	-6.679	-9.701	-2.774	-10.134	-8.508	-4.446	-6.781	1.281	-0.05	-9.192	-5.752	-4.867	0.022	-0.64	0.64
ANBR26	TRR	DC	1032	-6.463	-5.333	-11.638	-5.49	-7.439	-5.27	-1.986	-0.483	0.604	0.048	-4.612	-2.608	-0.444	1.007	0.538	0.158	-6.515	-9.446	-3.203	-10.029	-8.364	-4.625	-7.014	0.85	-0.834	-8.866	-5.77	-5.035	-0.146	-0.479	0.479
ANBR26	TRR	DC	1036	-5.963	-5.002	-11.003	-4.973	-7.176	-5.258	-2.389	-0.847	-0.011	-0.141	-3.944	-2.208	0.016	1.166	0.345	0.198	-6.113	-8.721	-3.591	-9.49	-7.891	-4.723	-7.157	0.261	-1.478	-8.239	-5.729	-5.061	-0.241	-0.309	0.309
ANBR26	TRR	DC	1040	-5.3	-4.544	-10.115	-4.279	-6.823	-5.282	-2.903	-1.248	-0.933	-0.697	-3.058	-1.88	0.467	1.296	-0.094	0.078	-5.677	-7.788	-4.065	-8.746	-7.29	-4.884	-7.357	-0.524	-2.18	-7.518	-5.68	-5.1	-0.413	-0.134	0.134
ANBR26	TRR	DC	1044	-4.639	-4.077	-9.241	-3.599	-6.524	-5.392	-3.482	-1.774	-2.018	-1.673	-2.213	-1.75	0.818	1.28	-0.63	-0.341	-5.35	-6.92	-4.679	-8.035	-6.742	-5.15	-7.678	-1.373	-3.017	-6.865	-5.643	-5.177	-0.745	0.094	-0.094
ANBR26	TRR	DC	1048	-4.044	-3.662	-8.523	-3.019	-6.292	-5.504	-3.97	-2.323	-2.948	-2.492	-1.585	-1.771	1.091	1.197	-1.041	-0.883	-5.135	-6.252	-5.332	-7.479	-6.321	-5.42	-8.026	-2.074	-3.777	-6.312	-5.566	-5.196	-1.125	0.346	-0.346
ANBR26	TRR	DC	1052	-3.504	-3.295	-7.97	-2.506	-6.081	-5.508	-4.238	-2.738	-3.454	-2.82	-1.213	-1.813	1.365	1.185	-1.304	-1.339	-4.96	-5.771	-5.859	-7.066	-6	-5.563	-8.282	-2.485	-4.233	-5.822	-5.351	-5.087	-1.386	0.538	-0.538
ANBR26	TRR	DC	1056	-3.007	-2.963	-7.533	-2.036	-5.867	-5.388	-4.218	-2.937	-3.389	-2.707	-1.002	-1.856	1.708	1.191	-1.455	-1.652	-4.772	-5.42	-6.121	-6.737	-5.75	-5.508	-8.389	-2.533	-4.28	-5.369	-4.994	-4.851	-1.481	0.652	-0.652
ANBR26	TRR	DC	1060	-2.602	-2.72	-7.21	-1.721	-5.699	-5.275	-3.938	-2.934	-2.803	-2.183	-0.836	-2.004	2.127	1.071	-1.432	-1.855	-4.638	-5.234	-6.103	-6.514	-5.653	-5.32	-8.39	-2.239	-3.926	-4.984	-4.696	-4.555	-1.508	0.731	-0.731
ANBR26	TRR	DC	1064	-2.373	-2.658	-7.052	-1.701	-5.643	-5.32	-3.508	-2.804	-1.946	-1.441	-0.71	-2.314	2.521	0.805	-1.179	-1.978	-4.681	-5.293	-5.902	-6.465	-5.808	-5.136	-8.393	-1.73	-3.308	-4.742	-4.703	-4.301	-1.576	0.796	-0.796
ANBR26	TRR	DC	1068	-2.341	-2.791	-7.072	-1.961	-5.705	-5.538	-3.063	-2.613	-1.144	-0.963	-0.679	-2.702	2.747	0.457	-0.784	-2.043	-4.914	-5.563	-5.63	-6.579	-6.167	-5.033	-8.434	-1.181	-2.656	-4.68	-5.066	-4.163	-1.712	0.859	-0.859
ANBR26	TRR	DC	1072	-2.41	-2.989	-7.177	-2.302	-5.824	-5.797	-2.695	-2.381	-0.614	-0.978	-0.734	-3.008	2.703	0.089	-0.385	-2.071	-5.202	-5.859	-5.349	-6.733	-6.519	-4.997	-8.451	-0.729	-2.124	-4.759	-5.608	-4.169	-1.857	0.949	-0.949
ANBR26	TRR	DC	1076	-2.429	-3.046	-7.196	-2.451	-5.905	-5.883	-2.392	-2.05	-0.299	-1.194	-0.795	-3.062	2.399	-0.157	-0.054	-2.049	-5.34	-5.947	-5.024	-6.749	-6.606	-4.924	-8.305	-0.385	-1.673	-4.862	-6.015	-4.262	-1.894	1.039	-1.039
ANBR26	TRR	DC	1080	-2.321	-2.84	-7.019	-2.244	-5.897	-5.64	-2.12	-1.557	-0.055	-1.202	-0.821	-2.795	1.94	-0.069	0.1	-1.877	-5.195	-5.711	-4.584	-6.53	-6.306	-4.715	-7.897	-0.119	-1.173	-4.895	-6.029	-4.382	-1.711	1.057	-1.057
ANBR26	TRR	DC	1084	-2.133	-2.452	-6.735	-1.776	-5.886	-5.13	-1.921	-0.962	0.123	-0.883	-0.852	-2.347	1.417	0.378	-0.094	-1.482	-4.831	-5.275	-4.064	-6.179	-5.757	-4.414	-7.314	0.025	-0.601	-4.906	-5.658	-4.558	-1.324	0.945	-0.945
ANBR26	TRR	DC	1088	-1.967	-2.079	-6.574	-1.327	-6.003	-4.632	-1.879	-0.477	0.159	-0.483	-0.932	-1.976	0.861	0.895	-0.643	-1.021	-4.461	-4.912	-3.633	-5.921	-5.269	-4.19	-6.796	-0.025	-0.149	-5.035	-5.167	-4.841	-0.938	0.726	-0.726
ANBR26	TRR	DC	1092	-1.884	-1.865	-6.675	-1.138	-6.239	-4.41	-2.001	-0.276	0.019	-0.3	-1.071	-1.854	0.337	1.136	-1.333	-0.731	-4.238	-4.806	-3.414	-5.883	-5.069	-4.138	-6.537	-0.238	-0.014	-5.328	-4.856	-5.181	-0.752	0.509	-0.509
ANBR26	TRR	DC	1096	-1.9	-1.826	-6.967	-1.245	-6.428	-4.519	-2.181	-0.321	-0.228	-0.332	-1.248	-1.97	0.005	0.949	-1.887	-0.631	-4.151	-4.92	-3.358	-5.994	-5.151	-4.18	-6.517	-0.473	-0.164	-5.682	-4.869	-5.425	-0.79	0.383	-0.383
ANBR26	TRR	DR	-200	1.492	0.612	0.375	0.532	0.035	0.547	-0.065	-0.717	-1.061	-0.507	-1.409	0.061	0.859	0.986	-0.51	-0.406	1.201	1.55	-0.374	1.49	0.995	0.653	0.119	-0.569	-1.374	0.566	0.343	0.679	-0.147	0.42	-0.42
ANBR26	TRR	DR	-196	1.657	0.822	0.715	0.576	0.224	0.315	0.091	-0.658	-0.996	-0.9	-1.06	0.256	1.187	0.554	-0.59	-0.95	1.358	1.835	-0.24	1.756	1.009	0.722	0.206	-0.324	-1.189	0.924	-0.071	0.907	-0.396	0.552	-0.552
ANBR26	TRR	DR	-192	1.746	0.874	0.956	0.543	0.346	0.022	0.308	-0.643	-0.798	-0.964	-0.767	0.491	1.456	0.151	-0.525	-1.505	1.381	1.927	-0.128	1.875	0.903	0.74	0.239	0.012	-1.019	1.228	-0.522	1.154	-0.652	0.684	-0.684
ANBR26	TRR	DR	-188	1.734	0.777	1.047	0.441	0.38	-0.244	0.538	-0.641	-0.501	-0.883	-0.528	0.639	1.596	-0.298	-0.317	-1.905	1.242	1.828	-0.057	1.828	0.695	0.7	0.234	0.365	-0.899	1.392	-0.92	1.361	-0.814	0.739	-0.739
ANBR26	TRR	DR	-184	1.592	0.577	0.96	0.279	0.333	-0.437	0.751	-0.639	-0.206	-0.924	-0.372	0.641	1.565	-0.783	-0.002	-2.115	0.969	1.56	-0.019	1.614	0.402	0.634	0.195	0.675	-0.877	1.381	-1.202	1.506	-0.854	0.656	-0.656
ANBR26	TRR	DR	-180	1.384	0.375	0.789	0.157	0.304	-0.46	1.009	-0.51	0.129	-0.776	-0.282	0.578	1.384	-1.034	0.372	-1.998	0.718	1.243	0.099	1.34	0.138	0.672	0.222	0.998	-0.78	1.285	-1.278	1.651	-0.679	0.472	-0.472
ANBR26	TRR	DR	-176	1.192	0.236	0.656	0.152	0.375	-0.286	1.351	-0.196	0.558	-0.219	-0.209	0.525	1.079	-0.872	0.731	-1.514	0.611	0.991	0.35	1.13	-0.005	0.887	0.362	1.378	-0.494	1.22	-1.128	1.826	-0.266	0.257	-0.257
ANBR26	TRR	DR	-172	0.996	0.111	0.546	0.17	0.479	-0.052	1.677	0.13	0.954	0.285	-0.155	0.415	0.686	-0.413	0.972	-0.921	0.576	0.756	0.612	0.96	-0.108	1.161	0.505	1.709	-0.225	1.182	-0.881	1.955	0.205	0.041	-0.041
ANBR26	TRR	DR	-168	0.739	-0.085	0.335	0.032	0.481	0.083	1.864	0.259	1.177	0.271	-0.165	0.119	0.321	0.141	1.025	-0.504	0.46	0.391	0.748	0.703	-0.334	1.321	0.503	1.871	-0.221	1.063	-0.703	1.961	0.515	-0.133	0.133
ANBR26	TRR	DR	-164	0.427	-0.372	-0.041	-0.341	0.33	0.077	1.895	0.168	1.264	-0.055	-0.257	-0.361	0.149	0.678	0.893	-0.281	0.194	-0.151	0.754	0.296	-0.736	1.314	0.331	1.875	-0.438	0.801	-0.65	1.87	0.607	-0.205	0.205
ANBR26	TRR	DR	-160	0.109	-0.678	-0.514	-0.866	0.082	-0.027	1.83	-0.031	1.268	-0.294	-0.413	-0.876	0.239	1.097	0.71	-0.132	-0.183	-0.764	0.706	-0.2	-1.229	1.193	0.071	1.801	-0.681	0.434	-0.702	1.772	0.546	-0.142	0.142
ANBR26	TRR	DR	-156	-0.171	-0.914	-0.933	-1.372	-0.156	-0.199	1.736	-0.245	1.138	-0.452	-0.608	-1.265	0.498	1.252	0.679	-0.012	-0.569	-1.283	0.674	-0.654	-1.683	1.045	-0.188	1.703	-0.87	0.089	-0.849	1.761	0.392	0.027	-0.027
ANBR26	TRR	DR	-152	-0.368	-1.033	-1.126	-1.706	-0.274	-0.403	1.677	-0.411	0.875	-0.619	-0.772	-1.409	0.799	1.088	0.909	0.036	-0.834	-1.578	0.706	-0.923	-1.987	0.957	-0.377	1.628	-0.991	-0.068	-1.082	1.902	0.195	0.214	-0.214
ANBR26	TRR	DR	-148	-0.395	-0.988	-0.942	-1.766	-0.127	-0.539	1.744	-0.41	0.663	-0.578	-0.758	-1.232	1.155	0.753	1.378	0.049	-0.83	-1.539	0.881	-0.858	-2.03	1.046	-0.387	1.661	-0.935	0.115	-1.298	2.25	0.074	0.379	-0.379
ANBR26	TRR	DR	-144	-0.182	-0.762	-0.358	-1.549	0.356	-0.544	1.959	-0.176	0.642	-0.173	-0.424	-0.793	1.65	0.449	1.91	0.117	-0.513	-1.143	1.225	-0.407	-1.774	1.357	-0.155	1.816	-0.631	0.672	-1.38	2.787	0.113	0.546	-0.546
ANBR26	TRR	DR	-140	0.209	-0.45	0.416	-1.215	1.012	-0.548	2.137	0.104	0.643	0.308	0.212	-0.341	2.226	0.221	2.164	0.133	-0.088	-0.567	1.542	0.239	-1.396	1.691	0.143	1.885	-0.293	1.428	-1.402	3.318	0.17	0.718	-0.718
ANBR26	TRR	DR	-136	0.624	-0.186	1.087	-0.965	1.543	-0.748	2.048	0.159	0.376	0.469	0.977	-0.149	2.716	-0.045	1.919	-0.07	0.144	-0.072	1.566	0.765	-1.156	1.77	0.212	1.63	-0.209	2.101	-1.541	3.61	0.019	0.87	-0.87
ANBR26	TRR	DR	-132	0.929	-0.066	1.468	-0.889	1.754	-1.187	1.674	-0.083	-0.183	0.209	1.635	-0.324	2.992	-0.531	1.337	-0.459	0.038	0.186	1.235	0.968	-1.173	1.517	-0.054	1.066	-0.425	2.491	-1.863	3.595	-0.385	0.96	-0.96
ANBR26	TRR	DR	-128	1.073	-0.108	1.532	-0.965	1.634	-1.762	1.207	-0.508	-0.749	-0.333	2.011	-0.759	2.971	-1.25	0.801	-0.882	-0.353	0.194	0.692	0.835	-1.401	1.058	-0.555	0.443	-0.812	2.55	-2.279	3.357	-0.926	0.97	-0.97
ANBR26	TRR	DR	-124	1.08	-0.266	1.375	-1.121	1.308	-2.322	0.874	-0.953	-1.026	-0.887	2.077	-1.215	2.645	-1.938	0.586	-1.187	-0.872	0.026	0.144	0.483	-1.719	0.587	-1.119	0.029	-1.212	2.364	-2.652	3.038	-1.442	0.914	-0.914
ANBR26	TRR	DR	-120	0.995	-0.511	1.126	-1.303	0.941	-2.727	0.816	-1.248	-0.907	-1.136	1.914	-1.527	2.148	-2.337	0.769	-1.243	-1.341	-0.233	-0.211	0.069	-2.016	0.274	-1.572	-0.016	-1.443	2.067	-2.882	2.773	-1.79	0.794	-0.794
ANBR26	TRR	DR	-116	0.857	-0.843	0.879	-1.477	0.645	-2.879	1.072	-1.258	-0.412	-0.936	1.63	-1.718	1.732	-2.366	1.28	-0.999	-1.613	-0.511	-0.234	-0.293	-2.217	0.233	-1.767	0.338	-1.351	1.769	-2.933	2.662	-1.883	0.64	-0.64
ANBR26	TRR	DR	-112	0.692	-1.214	0.652	-1.621	0.452	-2.761	1.548	-0.977	0.336	-0.416	1.303	-1.869	1.564	-2.049	1.886	-0.544	-1.641	-0.763	0.064	-0.563	-2.304	0.459	-1.644	0.964	-0.948	1.503	-2.804	2.705	-1.731	0.521	-0.521
ANBR26	TRR	DR	-108	0.527	-1.548	0.42	-1.726	0.34	-2.426	2.07	-0.507	1.081	0.224	0.964	-1.987	1.584	-1.499	2.311	-0.032	-1.472	-0.969	0.546	-0.747	-2.292	0.843	-1.255	1.635	-0.358	1.245	-2.536	2.805	-1.407	0.453	-0.453
ANBR26	TRR	DR	-104	0.388	-1.802	0.172	-1.796	0.276	-1.948	2.497	0.03	1.597	0.87	0.622	-2.051	1.582	-0.891	2.461	0.409	-1.187	-1.127	1.075	-0.856	-2.191	1.26	-0.706	2.177	0.293	0.97	-2.215	2.855	-0.997	0.426	-0.426
ANBR26	TRR	DR	-100	0.23	-1.988	-0.098	-1.858	0.2	-1.439	2.738	0.5	1.815	1.367	0.259	-2.061	1.401	-0.419	2.426	0.694	-0.907	-1.271	1.515	-0.927	-2.046	1.57	-0.157	2.506	0.858	0.642	-1.932	2.755	-0.612	0.412	-0.412
ANBR26	TRR	DR	-96	-0.002	-2.094	-0.388	-1.919	0.06	-0.992	2.748	0.837	1.831	1.677	-0.14	-1.998	1.029	-0.255	2.315	0.879	-0.732	-1.413	1.77	-0.993	-1.912	1.671	0.248	2.605	1.274	0.241	-1.699	2.442	-0.307	0.34	-0.34
ANBR26	TRR	DR	-92	-0.265	-2.069	-0.664	-1.955	-0.135	-0.632	2.515	1.085	1.665	1.97	-0.536	-1.864	0.535	-0.441	2.073	1.087	-0.67	-1.497	1.845	-1.042	-1.801	1.548	0.481	2.462	1.609	-0.194	-1.476	1.916	-0.063	0.196	-0.196
ANBR26	TRR	DR	-88	-0.488	-1.916	-0.885	-1.947	-0.354	-0.363	2.038	1.251	1.172	2.166	-0.876	-1.742	-0.003	-0.789	1.553	1.283	-0.667	-1.487	1.755	-1.057	-1.692	1.241	0.568	2.032	1.837	-0.591	-1.285	1.233	0.107	0.046	-0.046
ANBR26	TRR	DR	-84	-0.626	-1.686	-0.998	-1.878	-0.535	-0.158	1.402	1.296	0.407	1.972	-1.087	-1.712	-0.461	-1.009	0.817	1.328	-0.648	-1.376	1.513	-1.019	-1.548	0.846	0.565	1.376	1.834	-0.858	-1.128	0.528	0.186	-0.061	0.061
ANBR26	TRR	DR	-80	-0.624	-1.41	-0.969	-1.741	-0.622	0.044	0.756	1.252	-0.333	1.395	-1.109	-1.74	-0.728	-0.962	0.093	1.208	-0.556	-1.182	1.183	-0.904	-1.33	0.477	0.574	0.679	1.61	-0.931	-0.946	-0.053	0.245	-0.139	0.139
ANBR26	TRR	DR	-76	-0.451	-1.125	-0.833	-1.594	-0.62	0.249	0.174	1.157	-0.879	0.679	-1	-1.728	-0.821	-0.731	-0.529	1.006	-0.411	-0.965	0.812	-0.734	-1.064	0.17	0.633	0.054	1.274	-0.832	-0.748	-0.494	0.331	-0.203	0.203
ANBR26	TRR	DR	-72	-0.154	-0.843	-0.646	-1.475	-0.552	0.407	-0.328	0.991	-1.224	0.036	-0.869	-1.604	-0.799	-0.45	-1.053	0.778	-0.269	-0.762	0.413	-0.552	-0.789	-0.095	0.68	-0.463	0.892	-0.636	-0.6	-0.841	0.394	-0.223	0.223
ANBR26	TRR	DR	-68	0.156	-0.553	-0.434	-1.31	-0.419	0.49	-0.694	0.744	-1.3	-0.417	-0.748	-1.334	-0.66	-0.22	-1.372	0.551	-0.147	-0.544	0.033	-0.369	-0.504	-0.303	0.661	-0.794	0.509	-0.4	-0.505	-1.059	0.372	-0.189	0.189
ANBR26	TRR	DR	-64	0.362	-0.285	-0.223	-1.003	-0.228	0.504	-0.852	0.45	-1.043	-0.659	-0.609	-0.93	-0.413	-0.177	-1.375	0.324	-0.024	-0.285	-0.257	-0.19	-0.193	-0.403	0.583	-0.861	0.177	-0.172	-0.425	-1.078	0.243	-0.164	0.164
ANBR26	TRR	DR	-60	0.432	-0.064	-0.015	-0.522	0.026	0.482	-0.762	0.184	-0.497	-0.706	-0.412	-0.43	-0.136	-0.372	-1.09	0.098	0.159	0.025	-0.387	-0.004	0.158	-0.329	0.514	-0.654	-0.056	0.018	-0.316	-0.865	0.042	-0.168	0.168
ANBR26	TRR	DR	-56	0.409	0.125	0.193	0.081	0.35	0.472	-0.426	-0.01	0.182	-0.665	-0.148	0.111	0.091	-0.586	-0.606	-0.124	0.45	0.375	-0.325	0.217	0.546	-0.037	0.521	-0.221	-0.222	0.156	-0.149	-0.434	-0.156	-0.143	0.143
ANBR26	TRR	DR	-52	0.353	0.285	0.354	0.669	0.657	0.476	0.061	-0.137	0.787	-0.632	0.144	0.581	0.193	-0.538	-0.052	-0.345	0.796	0.704	-0.109	0.446	0.906	0.399	0.593	0.309	-0.368	0.211	0.085	0.109	-0.293	-0.069	0.069
ANBR26	TRR	DR	-48	0.322	0.402	0.42	1.099	0.797	0.467	0.545	-0.18	1.193	-0.452	0.411	0.856	0.096	-0.234	0.387	-0.485	1.074	0.934	0.181	0.614	1.143	0.819	0.664	0.771	-0.419	0.164	0.363	0.574	-0.321	0.023	-0.023
ANBR26	TRR	DR	-44	0.281	0.449	0.378	1.265	0.677	0.391	0.872	-0.152	1.363	-0.103	0.58	0.901	-0.172	0.042	0.563	-0.451	1.172	1.021	0.439	0.663	1.18	1.057	0.643	1.023	-0.34	0.037	0.569	0.798	-0.261	0.121	-0.121
ANBR26	TRR	DR	-40	0.14	0.411	0.245	1.137	0.337	0.198	0.951	-0.151	1.292	0.006	0.574	0.754	-0.444	0.098	0.474	-0.306	1.055	0.956	0.556	0.585	1	1.025	0.468	1.003	-0.277	-0.11	0.571	0.741	-0.21	0.177	-0.177
ANBR26	TRR	DR	-36	-0.077	0.331	0.09	0.805	-0.054	-0.086	0.813	-0.227	1.076	-0.283	0.423	0.494	-0.509	0.053	0.252	-0.195	0.787	0.786	0.508	0.445	0.688	0.768	0.163	0.796	-0.323	-0.185	0.384	0.519	-0.218	0.136	-0.136
ANBR26	TRR	DR	-32	-0.254	0.259	-0.015	0.422	-0.334	-0.376	0.556	-0.336	0.867	-0.558	0.248	0.249	-0.311	0.068	0.066	-0.174	0.461	0.564	0.339	0.305	0.357	0.398	-0.192	0.539	-0.395	-0.143	0.133	0.279	-0.25	0.049	-0.049
ANBR26	TRR	DR	-28	-0.36	0.175	-0.073	0.096	-0.455	-0.612	0.24	-0.441	0.7	-0.529	0.129	0.132	0.003	0.115	0.038	-0.22	0.111	0.284	0.077	0.158	0.051	-0.016	-0.543	0.29	-0.437	-0.039	-0.088	0.079	-0.274	0.001	-0.001
ANBR26	TRR	DR	-24	-0.425	0.065	-0.123	-0.118	-0.449	-0.767	-0.105	-0.553	0.474	-0.361	0.082	0.153	0.254	0.166	0.209	-0.319	-0.267	-0.062	-0.245	-0.02	-0.228	-0.435	-0.862	0.035	-0.486	0.054	-0.216	-0.081	-0.282	0.005	-0.005
ANBR26	TRR	DR	-20	-0.419	0.001	-0.159	-0.169	-0.37	-0.807	-0.442	-0.649	0.1	-0.174	0.089	0.248	0.38	0.308	0.478	-0.438	-0.649	-0.407	-0.567	-0.207	-0.453	-0.804	-1.107	-0.254	-0.526	0.107	-0.193	-0.2	-0.252	0.039	-0.039
ANBR26	TRR	DR	-16	-0.302	0.06	-0.144	-0.043	-0.267	-0.71	-0.693	-0.665	-0.34	0.156	0.115	0.367	0.416	0.549	0.667	-0.472	-0.954	-0.635	-0.809	-0.351	-0.565	-1.045	-1.217	-0.548	-0.465	0.14	-0.006	-0.244	-0.15	0.078	-0.078
ANBR26	TRR	DR	-12	-0.116	0.211	-0.024	0.202	-0.119	-0.508	-0.739	-0.571	-0.64	0.617	0.174	0.509	0.469	0.746	0.7	-0.368	-1.073	-0.652	-0.871	-0.376	-0.525	-1.055	-1.139	-0.724	-0.272	0.231	0.267	-0.128	0.016	0.108	-0.108
ANBR26	TRR	DR	-8	0.069	0.374	0.244	0.485	0.143	-0.275	-0.501	-0.411	-0.701	0.942	0.339	0.677	0.66	0.791	0.662	-0.195	-0.945	-0.441	-0.702	-0.228	-0.355	-0.77	-0.89	-0.664	-0.057	0.444	0.512	0.221	0.198	0.138	-0.138
ANBR26	TRR	DR	-4	0.244	0.511	0.641	0.751	0.53	-0.081	-0.019	-0.241	-0.607	0.958	0.626	0.827	1.016	0.729	0.675	-0.018	-0.608	-0.071	-0.355	0.069	-0.124	-0.24	-0.554	-0.376	0.068	0.765	0.65	0.769	0.355	0.185	-0.185
ANBR26	TRR	DR	0	0.415	0.619	1.09	0.961	0.973	0.04	0.595	-0.053	-0.47	0.75	0.961	0.907	1.416	0.606	0.812	0.146	-0.161	0.355	0.087	0.431	0.102	0.421	-0.194	0.062	0.112	1.12	0.658	1.386	0.472	0.238	-0.238
ANBR26	TRR	DR	4	0.522	0.678	1.48	1.085	1.352	0.102	1.235	0.179	-0.306	0.499	1.235	0.917	1.675	0.38	1.084	0.307	0.28	0.714	0.565	0.756	0.283	1.093	0.15	0.575	0.169	1.409	0.546	1.922	0.562	0.233	-0.233
ANBR26	TRR	DR	8	0.492	0.684	1.712	1.12	1.56	0.16	1.792	0.446	-0.117	0.364	1.381	0.921	1.676	0.099	1.383	0.507	0.618	0.901	1.02	0.961	0.397	1.66	0.456	1.046	0.295	1.546	0.361	2.245	0.652	0.118	-0.118
ANBR26	TRR	DR	12	0.362	0.678	1.773	1.103	1.567	0.297	2.155	0.712	-0.003	0.372	1.409	0.958	1.454	-0.051	1.516	0.776	0.835	0.902	1.392	1.022	0.466	2.054	0.741	1.326	0.48	1.523	0.222	2.3	0.795	-0.078	0.078
ANBR26	TRR	DR	16	0.243	0.699	1.722	1.066	1.423	0.574	2.296	0.972	-0.074	0.493	1.346	0.989	1.143	0.08	1.404	1.129	0.973	0.792	1.671	0.989	0.528	2.288	1.05	1.361	0.719	1.41	0.249	2.147	1.043	-0.269	0.269
ANBR26	TRR	DR	20	0.207	0.703	1.603	0.996	1.182	0.958	2.257	1.21	-0.281	0.779	1.176	0.949	0.811	0.487	1.128	1.561	1.05	0.643	1.863	0.895	0.581	2.388	1.372	1.218	0.995	1.245	0.425	1.874	1.373	-0.376	0.376
ANBR26	TRR	DR	24	0.23	0.583	1.401	0.853	0.833	1.322	2.041	1.319	-0.552	1.073	0.879	0.782	0.419	1.017	0.789	1.962	1.008	0.462	1.901	0.707	0.558	2.312	1.595	0.933	1.157	0.997	0.61	1.498	1.664	-0.366	0.366
ANBR26	TRR	DR	28	0.236	0.277	1.075	0.598	0.348	1.509	1.614	1.164	-0.924	0.957	0.453	0.454	-0.091	1.453	0.472	2.098	0.772	0.208	1.684	0.369	0.388	1.999	1.583	0.49	0.999	0.621	0.662	1.01	1.743	-0.292	0.292
ANBR26	TRR	DR	32	0.197	-0.137	0.656	0.252	-0.203	1.46	1.048	0.737	-1.369	0.277	-0.064	0.022	-0.664	1.647	0.281	1.825	0.361	-0.092	1.237	-0.085	0.094	1.498	1.314	-0.031	0.497	0.155	0.53	0.494	1.542	-0.282	0.282
ANBR26	TRR	DR	36	0.16	-0.475	0.28	-0.07	-0.662	1.279	0.543	0.221	-1.688	-0.585	-0.527	-0.363	-1.104	1.572	0.247	1.287	-0.06	-0.314	0.765	-0.499	-0.184	0.999	0.925	-0.438	-0.132	-0.267	0.3	0.104	1.189	-0.388	0.388
ANBR26	TRR	DR	40	0.2	-0.585	0.097	-0.235	-0.86	1.123	0.286	-0.14	-1.731	-1.105	-0.715	-0.582	-1.216	1.285	0.311	0.775	-0.287	-0.333	0.515	-0.697	-0.302	0.715	0.63	-0.584	-0.59	-0.491	0.136	-0.019	0.897	-0.496	0.496
ANBR26	TRR	DR	44	0.347	-0.456	0.169	-0.207	-0.709	1.052	0.346	-0.24	-1.537	-1.176	-0.496	-0.643	-0.938	0.867	0.49	0.421	-0.227	-0.136	0.578	-0.613	-0.227	0.74	0.539	-0.457	-0.766	-0.441	0.122	0.198	0.753	-0.449	0.449
ANBR26	TRR	DR	48	0.549	-0.206	0.433	-0.06	-0.25	1.006	0.661	-0.154	-1.215	-1.044	0.071	-0.616	-0.334	0.42	0.851	0.174	0.044	0.184	0.852	-0.32	-0.031	1.009	0.593	-0.142	-0.763	-0.157	0.218	0.712	0.69	-0.221	0.221
ANBR26	TRR	DR	52	0.72	0.015	0.747	0.12	0.357	0.914	1.086	0.021	-0.81	-0.761	0.738	-0.529	0.424	0.073	1.335	0.023	0.374	0.504	1.176	0.048	0.197	1.372	0.683	0.252	-0.639	0.22	0.362	1.36	0.659	0.045	-0.045
ANBR26	TRR	DR	56	0.823	0.152	0.987	0.304	0.939	0.777	1.475	0.258	-0.353	-0.183	1.205	-0.35	1.084	-0.071	1.775	0.052	0.652	0.771	1.439	0.396	0.415	1.703	0.758	0.624	-0.313	0.539	0.512	1.971	0.692	0.176	-0.176
ANBR26	TRR	DR	60	0.886	0.268	1.138	0.511	1.425	0.646	1.725	0.536	-0.028	0.533	1.357	-0.043	1.482	0	2.015	0.255	0.863	1.032	1.587	0.716	0.642	1.935	0.83	0.857	0.218	0.757	0.628	2.453	0.807	0.149	-0.149
ANBR26	TRR	DR	64	0.955	0.475	1.279	0.768	1.844	0.599	1.794	0.828	-0.081	1	1.324	0.388	1.624	0.259	2.01	0.532	1.069	1.377	1.604	1.06	0.924	2.064	0.95	0.862	0.823	0.95	0.714	2.807	1.004	0.067	-0.067
ANBR26	TRR	DR	68	1.065	0.813	1.487	1.092	2.241	0.712	1.718	1.157	-0.526	1.097	1.261	0.872	1.601	0.719	1.833	0.892	1.343	1.844	1.527	1.476	1.294	2.13	1.179	0.67	1.404	1.196	0.833	3.076	1.318	0.016	-0.016
ANBR26	TRR	DR	72	1.206	1.202	1.739	1.413	2.576	0.939	1.551	1.465	-1.137	0.903	1.201	1.262	1.55	1.292	1.639	1.326	1.633	2.347	1.35	1.907	1.679	2.115	1.443	0.393	1.832	1.472	0.974	3.272	1.703	0.055	-0.055
ANBR26	TRR	DR	76	1.266	1.464	1.863	1.546	2.687	1.068	1.296	1.555	-1.677	0.441	1.083	1.36	1.585	1.7	1.584	1.666	1.719	2.664	0.958	2.142	1.868	1.897	1.503	0.118	1.91	1.626	0.999	3.349	1.946	0.202	-0.202
ANBR26	TRR	DR	80	1.085	1.419	1.656	1.322	2.414	0.917	0.948	1.306	-2.006	-0.33	0.809	1.076	1.668	1.754	1.734	1.787	1.412	2.573	0.284	1.965	1.675	1.379	1.195	-0.089	1.573	1.478	0.807	3.245	1.879	0.372	-0.372
ANBR26	TRR	DR	84	0.625	1.046	1.094	0.784	1.814	0.558	0.614	0.881	-2.028	-1.359	0.333	0.565	1.697	1.6	2.058	1.847	0.781	2.065	-0.512	1.388	1.163	0.685	0.641	-0.114	1.044	1.007	0.484	3.001	1.613	0.466	-0.466
ANBR26	TRR	DR	88	0.022	0.525	0.355	0.167	1.145	0.272	0.445	0.638	-1.756	-2.268	-0.29	0.115	1.648	1.517	2.464	2.211	0.129	1.377	-1.125	0.667	0.622	0.091	0.182	0.113	0.724	0.373	0.2	2.751	1.458	0.469	-0.469
ANBR26	TRR	DR	92	-0.555	0.049	-0.361	-0.315	0.628	0.286	0.46	0.831	-1.428	-2.586	-0.94	-0.117	1.511	1.603	2.788	3.061	-0.265	0.764	-1.362	0.064	0.321	-0.213	0.104	0.458	0.844	-0.23	0.052	2.557	1.641	0.429	-0.429
ANBR26	TRR	DR	96	-1.022	-0.306	-0.943	-0.594	0.325	0.637	0.553	1.441	-1.369	-2.193	-1.488	-0.201	1.253	1.74	2.878	4.217	-0.323	0.32	-1.211	-0.313	0.316	-0.215	0.479	0.667	1.282	-0.677	0.068	2.394	2.163	0.372	-0.372
ANBR26	TRR	DR	100	-1.366	-0.543	-1.343	-0.696	0.207	1.21	0.589	2.2	-1.9	-1.437	-1.833	-0.295	0.934	1.802	2.687	5.292	-0.16	0.007	-0.8	-0.492	0.483	-0.002	1.157	0.515	1.605	-0.912	0.248	2.249	2.854	0.3	-0.3
ANBR26	TRR	DR	104	-1.526	-0.608	-1.462	-0.588	0.314	1.907	0.563	2.802	-3.208	-0.877	-1.893	-0.39	0.785	1.844	2.298	5.905	0.138	-0.142	-0.219	-0.462	0.739	0.412	1.958	-0.05	1.348	-0.868	0.634	2.228	3.534	0.251	-0.251
ANBR26	TRR	DR	108	-1.388	-0.372	-1.126	-0.139	0.824	2.792	0.685	3.203	-5.172	-0.901	-1.608	-0.286	1.042	2.039	1.86	5.832	0.699	0.059	0.661	-0.067	1.195	1.204	2.912	-0.794	0.423	-0.411	1.34	2.56	4.177	0.238	-0.238
ANBR26	TRR	DR	112	-0.889	0.262	-0.22	0.734	1.937	4.01	1.247	3.593	-7.519	-1.767	-0.984	0.213	1.759	2.495	1.448	5.016	1.774	0.791	2.071	0.864	2.048	2.611	4.195	-1.364	-0.918	0.536	2.439	3.438	4.881	0.229	-0.229
ANBR26	TRR	DR	116	-0.04	1.292	1.261	2.025	3.772	5.674	2.429	4.183	-10.013	-3.582	-0.032	1.192	2.883	3.3	1.1	3.536	3.564	2.121	4.135	2.426	3.463	4.769	5.947	-1.529	-2.335	1.962	3.91	4.925	5.749	0.208	-0.208
ANBR26	TRR	DR	120	1.113	2.626	3.202	3.653	6.262	7.776	4.19	5.077	-12.436	-5.918	1.244	2.57	4.323	4.501	0.837	1.588	6.078	3.985	6.774	4.586	5.489	7.596	8.154	-1.277	-3.455	3.784	5.666	6.903	6.812	0.193	-0.193
ANBR26	TRR	DR	124	2.465	4.089	5.323	5.426	9.063	10.087	6.232	6.171	-14.602	-8.063	2.704	4.07	5.868	5.908	0.596	-0.622	9.019	6.138	9.661	7.093	7.928	10.717	10.556	-0.805	-4.066	5.77	7.522	9.036	7.952	0.186	-0.186
ANBR26	TRR	DR	128	3.862	5.465	7.269	7.087	11.693	12.21	8.156	7.166	-16.373	-9.566	4.09	5.329	7.248	7.163	0.319	-2.906	11.87	8.217	12.318	9.521	10.367	13.598	12.723	-0.361	-4.261	7.593	9.234	10.941	8.922	0.156	-0.156
ANBR26	TRR	DR	132	5.125	6.557	8.775	8.397	13.764	13.752	9.647	7.741	-17.66	-10.373	5.224	6.119	8.281	7.996	0.025	-5.096	14.151	9.905	14.331	11.482	12.381	15.798	14.256	-0.107	-4.33	8.993	10.559	12.375	9.456	0.124	-0.124
ANBR26	TRR	DR	136	6.075	7.246	9.712	9.189	15.072	14.488	10.533	7.718	-18.414	-10.721	6.048	6.431	8.855	8.36	-0.294	-7.049	15.609	11.01	15.486	12.75	13.695	17.097	14.936	-0.095	-4.529	9.823	11.32	13.239	9.402	0.133	-0.133
ANBR26	TRR	DR	140	6.579	7.467	10.008	9.379	15.551	14.42	10.772	7.154	-18.61	-10.754	6.471	6.354	8.889	8.379	-0.674	-8.552	16.21	11.431	15.776	13.234	14.221	17.476	14.784	-0.305	-4.858	10	11.457	13.496	8.821	0.134	-0.134
ANBR26	TRR	DR	144	6.622	7.201	9.658	8.968	15.243	13.709	10.459	6.275	-18.255	-10.263	6.403	5.921	8.417	8.124	-1.068	-9.384	16.062	11.154	15.352	12.956	14.015	17.071	13.979	-0.657	-5.085	9.537	11.014	13.173	7.919	0.073	-0.073
ANBR26	TRR	DR	148	6.313	6.53	8.786	8.062	14.309	12.555	9.766	5.282	-17.414	-9.112	5.899	5.142	7.635	7.501	-1.397	-9.565	15.345	10.294	14.442	12.07	13.223	16.113	12.736	-1.057	-5.017	8.617	10.111	12.39	6.853	-0.004	0.004
ANBR26	TRR	DR	152	5.81	5.636	7.637	6.854	13.008	11.133	8.886	4.275	-16.206	-7.563	5.134	4.097	6.767	6.443	-1.584	-9.366	14.259	9.084	13.246	10.842	12.048	14.838	11.233	-1.429	-4.647	7.524	8.91	11.329	5.674	-0.004	0.004
ANBR26	TRR	DR	156	5.303	4.754	6.543	5.633	11.67	9.626	8.013	3.339	-14.726	-5.948	4.313	3.012	5.974	5.111	-1.521	-9.045	13.052	7.858	11.93	9.627	10.777	13.488	9.66	-1.675	-4.033	6.566	7.642	10.228	4.437	0.106	-0.106
ANBR26	TRR	DR	160	4.976	4.103	5.833	4.701	10.616	8.241	7.314	2.565	-13.016	-4.452	3.648	2.211	5.355	3.827	-1.147	-8.743	12.027	6.981	10.655	8.783	9.736	12.305	8.243	-1.67	-3.24	5.988	6.58	9.318	3.247	0.289	-0.289
ANBR26	TRR	DR	164	4.89	3.791	5.652	4.206	10	7.111	6.854	1.959	-11.109	-3.228	3.301	1.918	4.917	2.861	-0.607	-8.598	11.371	6.641	9.513	8.478	9.116	11.426	7.111	-1.362	-2.423	5.85	5.878	8.721	2.183	0.46	-0.46
ANBR26	TRR	DR	168	4.988	3.774	5.918	4.113	9.787	6.292	6.584	1.472	-9.1	-2.325	3.332	2.112	4.609	2.339	-0.144	-8.631	11.083	6.777	8.502	8.641	8.903	10.844	6.271	-0.841	-1.732	6.053	5.543	8.416	1.297	0.547	-0.547
ANBR26	TRR	DR	172	5.203	3.949	6.458	4.302	9.869	5.804	6.432	1.112	-7.192	-1.623	3.706	2.574	4.403	2.179	0.15	-8.631	11.06	7.211	7.59	9.093	8.978	10.501	5.687	-0.285	-1.157	6.464	5.535	8.312	0.663	0.576	-0.576
ANBR26	TRR	DR	176	5.471	4.195	7.068	4.601	10.103	5.596	6.319	0.876	-5.587	-1.065	4.241	3.025	4.254	2.087	0.331	-8.443	11.161	7.732	6.724	9.616	9.183	10.311	5.281	0.143	-0.659	6.94	5.744	8.291	0.296	0.643	-0.643
ANBR26	TRR	DR	180	5.727	4.385	7.569	4.849	10.366	5.559	6.193	0.709	-4.287	-0.669	4.714	3.293	4.144	1.806	0.482	-8.128	11.237	8.149	5.842	10.037	9.37	10.156	4.964	0.387	-0.269	7.375	6.006	8.267	0.125	0.787	-0.787
ANBR26	TRR	DR	184	5.914	4.428	7.902	4.955	10.597	5.586	6.036	0.567	-3.194	-0.435	5.014	3.367	4.096	1.343	0.674	-7.825	11.179	8.374	4.91	10.292	9.439	9.944	4.68	0.485	-0.013	7.737	6.186	8.225	0.064	0.928	-0.928
ANBR26	TRR	DR	188	5.974	4.309	8.1	4.899	10.75	5.589	5.835	0.454	-2.32	-0.377	5.137	3.336	4.098	0.904	0.939	-7.601	10.959	8.416	3.963	10.398	9.35	9.639	4.411	0.491	0.148	8.013	6.201	8.172	0.059	0.969	-0.969
ANBR26	TRR	DR	192	5.891	4.102	8.22	4.735	10.789	5.554	5.594	0.442	-1.644	-0.344	5.116	3.313	4.102	0.682	1.279	-7.357	10.642	8.334	3.123	10.395	9.135	9.281	4.207	0.486	0.348	8.197	6.037	8.115	0.129	0.908	-0.908
ANBR26	TRR	DR	196	5.719	3.904	8.295	4.566	10.73	5.542	5.366	0.644	-0.996	-0.017	4.977	3.369	4.068	0.701	1.649	-6.901	10.318	8.188	2.551	10.311	8.867	8.94	4.157	0.581	0.756	8.318	5.768	8.071	0.341	0.821	-0.821
ANBR26	TRR	DR	200	5.521	3.75	8.307	4.474	10.607	5.616	5.204	1.141	-0.244	0.719	4.725	3.476	3.988	0.853	1.902	-6.11	10.035	8.013	2.38	10.152	8.614	8.679	4.33	0.833	1.464	8.388	5.512	8.022	0.735	0.77	-0.77
ANBR26	TRR	DR	204	5.322	3.617	8.235	4.477	10.461	5.838	5.17	1.995	0.657	1.779	4.381	3.541	3.908	1.018	1.937	-4.939	9.857	7.853	2.706	9.949	8.442	8.569	4.783	1.277	2.521	8.377	5.372	7.938	1.332	0.761	-0.761
ANBR26	TRR	DR	208	5.126	3.475	8.091	4.537	10.329	6.234	5.35	3.216	1.778	2.997	4.004	3.489	3.915	1.109	1.918	-3.456	9.84	7.742	3.555	9.762	8.405	8.673	5.55	1.993	3.931	8.267	5.402	7.849	2.125	0.789	-0.789
ANBR26	TRR	DR	212	4.911	3.279	7.875	4.55	10.185	6.72	5.779	4.67	3.118	4.069	3.652	3.276	4.059	1.139	2.058	-1.942	9.93	7.628	4.828	9.581	8.454	8.974	6.54	3.01	5.547	8.055	5.528	7.809	3.006	0.854	-0.854
ANBR26	TRR	DR	216	4.639	2.947	7.582	4.395	9.996	7.166	6.442	6.196	4.564	4.879	3.362	2.908	4.313	1.203	2.442	-0.612	10.004	7.404	6.393	9.339	8.468	9.425	7.615	4.294	7.213	7.757	5.582	7.876	3.867	0.912	-0.912
ANBR26	TRR	DR	220	4.269	2.426	7.225	4.019	9.815	7.505	7.335	7.744	6.02	5.658	3.133	2.453	4.571	1.296	3.116	0.553	10.008	6.989	8.168	8.992	8.349	10.023	8.71	5.793	8.913	7.423	5.44	8.128	4.666	0.902	-0.902
ANBR26	TRR	DR	224	3.744	1.736	6.794	3.414	9.704	7.698	8.389	9.273	7.417	6.601	2.921	1.965	4.682	1.264	4.03	1.635	9.934	6.331	10.021	8.513	8.029	10.727	9.765	7.375	10.626	7.079	5.06	8.583	5.352	0.833	-0.833
ANBR26	TRR	DR	228	3.035	0.95	6.267	2.623	9.689	7.741	9.466	10.716	8.637	7.693	2.699	1.465	4.569	0.998	4.996	2.703	9.799	5.434	11.778	7.914	7.524	11.448	10.712	8.84	12.256	6.735	4.478	9.166	5.899	0.756	-0.756
ANBR26	TRR	DR	232	2.256	0.167	5.683	1.78	9.784	7.733	10.449	12.019	9.568	8.817	2.49	1.01	4.307	0.656	5.815	3.791	9.667	4.42	13.315	7.28	6.967	12.13	11.531	10.047	13.679	6.426	3.857	9.777	6.378	0.69	-0.69
ANBR26	TRR	DR	236	1.552	-0.504	5.098	1.03	9.931	7.787	11.221	13.102	10.109	9.71	2.282	0.659	4.022	0.518	6.313	4.823	9.562	3.447	14.515	6.681	6.483	12.702	12.197	10.89	14.742	6.161	3.399	10.289	6.868	0.623	-0.623
ANBR26	TRR	DR	240	0.96	-1.002	4.548	0.424	9.97	7.9	11.672	13.875	10.215	10.072	2.037	0.406	3.773	0.655	6.43	5.72	9.425	2.597	15.266	6.104	6.084	13.053	12.656	11.33	15.354	5.914	3.164	10.598	7.355	0.576	-0.576
ANBR26	TRR	DR	244	0.477	-1.333	4.078	-0.061	9.814	8.008	11.843	14.366	10.047	9.968	1.779	0.205	3.58	0.959	6.379	6.529	9.194	1.867	15.597	5.514	5.713	13.162	12.909	11.507	15.639	5.679	3.073	10.729	7.819	0.604	-0.604
ANBR26	TRR	DR	248	0.122	-1.572	3.676	-0.476	9.495	8.05	11.852	14.659	9.828	9.68	1.528	-0.011	3.393	1.349	6.468	7.304	8.824	1.186	15.622	4.872	5.3	13.079	12.997	11.597	15.784	5.423	3.02	10.769	8.258	0.708	-0.708
ANBR26	TRR	DR	252	-0.126	-1.823	3.223	-0.898	9.034	7.991	11.717	14.777	9.592	9.316	1.198	-0.326	3.074	1.745	6.737	7.988	8.281	0.443	15.381	4.121	4.779	12.804	12.925	11.601	15.84	5.029	2.924	10.702	8.65	0.815	-0.815
ANBR26	TRR	DR	256	-0.329	-2.155	2.613	-1.387	8.41	7.865	11.426	14.792	9.373	9.06	0.732	-0.751	2.553	2.036	6.982	8.622	7.596	-0.392	14.908	3.245	4.152	12.323	12.732	11.492	15.888	4.415	2.774	10.459	9.032	0.863	-0.863
ANBR26	TRR	DR	260	-0.528	-2.568	1.835	-1.962	7.611	7.72	11.055	14.804	9.311	9.182	0.174	-1.213	1.917	2.143	7.102	9.337	6.817	-1.258	14.29	2.289	3.459	11.661	12.472	11.348	16.018	3.596	2.582	10.041	9.463	0.845	-0.845
ANBR26	TRR	DR	264	-0.766	-3.035	0.94	-2.661	6.649	7.529	10.702	14.773	9.465	9.581	-0.427	-1.633	1.268	2.044	7.18	10.039	5.955	-2.12	13.598	1.296	2.706	10.875	12.129	11.26	16.11	2.659	2.29	9.511	9.881	0.775	-0.775
ANBR26	TRR	DR	268	-1.102	-3.532	-0.001	-3.502	5.603	7.26	10.447	14.634	9.805	9.929	-1.043	-1.97	0.635	1.798	7.31	10.517	5.071	-2.981	12.935	0.307	1.911	10.089	11.726	11.281	16.017	1.722	1.848	8.967	10.18	0.647	-0.647
ANBR26	TRR	DR	272	-1.561	-4.037	-0.894	-4.382	4.618	6.97	10.353	14.465	10.323	10.098	-1.599	-2.217	0.042	1.552	7.498	10.746	4.318	-3.804	12.46	-0.597	1.172	9.477	11.399	11.457	15.817	0.891	1.312	8.515	10.355	0.471	-0.471
ANBR26	TRR	DR	276	-2.067	-4.492	-1.623	-5.108	3.86	6.757	10.462	14.384	11.06	10.278	-1.982	-2.356	-0.406	1.454	7.712	10.841	3.85	-4.492	12.308	-1.296	0.622	9.179	11.272	11.82	15.695	0.236	0.814	8.245	10.462	0.282	-0.282
ANBR26	TRR	DR	280	-2.448	-4.763	-2.082	-5.528	3.448	6.694	10.759	14.433	11.98	10.746	-2.134	-2.374	-0.587	1.535	7.94	10.902	3.752	-4.933	12.519	-1.686	0.356	9.237	11.394	12.343	15.76	-0.177	0.482	8.196	10.548	0.133	-0.133
ANBR26	TRR	DR	284	-2.581	-4.763	-2.252	-5.638	3.33	6.764	11.098	14.528	12.772	11.322	-2.106	-2.342	-0.508	1.694	8.119	10.923	3.946	-5.099	12.947	-1.791	0.358	9.516	11.684	12.84	15.895	-0.321	0.356	8.275	10.592	0.068	-0.068
ANBR26	TRR	DR	288	-2.498	-4.592	-2.235	-5.592	3.263	6.839	11.22	14.486	13.024	11.442	-2.024	-2.383	-0.347	1.789	8.064	10.794	4.18	-5.112	13.294	-1.798	0.459	9.728	11.94	13.018	15.817	-0.288	0.356	8.252	10.487	0.096	-0.096
ANBR26	TRR	DR	292	-2.3	-4.435	-2.139	-5.56	3.066	6.824	11.019	14.247	12.668	10.96	-1.983	-2.538	-0.28	1.851	7.705	10.502	4.264	-5.109	13.405	-1.864	0.492	9.705	12.033	12.799	15.425	-0.203	0.387	7.996	10.204	0.197	-0.197
ANBR26	TRR	DR	296	-2.058	-4.382	-1.992	-5.583	2.809	6.759	10.666	13.954	11.98	10.168	-1.978	-2.728	-0.325	2.039	7.303	10.195	4.26	-5.105	13.408	-1.96	0.457	9.564	12.042	12.401	14.893	-0.117	0.431	7.626	9.868	0.326	-0.326
ANBR26	TRR	DR	300	-1.845	-4.447	-1.796	-5.605	2.666	6.723	10.358	13.73	11.186	9.216	-1.952	-2.877	-0.403	2.308	7.153	9.943	4.349	-5.057	13.448	-1.962	0.467	9.499	12.105	12.035	14.37	-0.046	0.477	7.322	9.57	0.42	-0.42
ANBR26	TRR	DR	304	-1.682	-4.569	-1.535	-5.513	2.74	6.76	10.17	13.605	10.42	8.265	-1.849	-2.946	-0.447	2.414	7.277	9.745	4.676	-4.881	13.549	-1.755	0.665	9.606	12.279	11.767	13.966	0.027	0.515	7.166	9.323	0.448	-0.448
ANBR26	TRR	DR	308	-1.505	-4.597	-1.151	-5.174	3.054	6.902	10.15	13.613	9.885	7.732	-1.671	-2.863	-0.393	2.235	7.549	9.674	5.3	-4.452	13.724	-1.264	1.169	9.915	12.583	11.66	13.838	0.187	0.602	7.195	9.141	0.439	-0.439
ANBR26	TRR	DR	312	-1.265	-4.408	-0.628	-4.572	3.538	7.113	10.308	13.702	9.696	7.681	-1.499	-2.577	-0.217	1.791	7.877	9.693	6.14	-3.748	13.961	-0.53	1.949	10.386	12.963	11.751	13.954	0.5	0.803	7.397	8.965	0.437	-0.437
ANBR26	TRR	DR	316	-0.987	-4.049	-0.036	-3.855	4.048	7.271	10.552	13.687	9.72	7.598	-1.408	-2.178	0.001	1.129	8.181	9.525	7.008	-2.905	14.164	0.295	2.811	10.894	13.294	11.942	14.026	0.936	1.078	7.662	8.633	0.458	-0.458
ANBR26	TRR	DR	320	-0.712	-3.649	0.563	-3.179	4.487	7.315	10.771	13.48	9.768	7.142	-1.357	-1.815	0.126	0.403	8.395	8.99	7.785	-2.07	14.297	1.099	3.59	11.356	13.539	12.11	13.888	1.437	1.363	7.877	8.091	0.509	-0.509
ANBR26	TRR	DR	324	-0.416	-3.244	1.206	-2.532	4.913	7.35	10.962	13.24	9.825	6.65	-1.193	-1.472	0.127	-0.117	8.523	8.308	8.52	-1.24	14.458	1.918	4.304	11.817	13.807	12.265	13.716	2.001	1.683	8.025	7.529	0.612	-0.612
ANBR26	TRR	DR	328	-0.035	-2.765	1.983	-1.805	5.443	7.538	11.179	13.197	10.008	6.809	-0.761	-1.012	0.082	-0.282	8.558	7.88	9.326	-0.32	14.745	2.863	5.061	12.349	14.212	12.487	13.801	2.663	2.098	8.138	7.194	0.749	-0.749
ANBR26	TRR	DR	332	0.42	-2.172	2.916	-0.974	6.095	7.908	11.424	13.388	10.343	7.846	-0.085	-0.446	0.036	-0.233	8.473	7.905	10.222	0.735	15.099	3.954	5.9	12.936	14.718	12.765	14.191	3.398	2.586	8.217	7.153	0.823	-0.823
ANBR26	TRR	DR	336	0.881	-1.517	3.927	-0.117	6.782	8.37	11.644	13.676	10.682	9.135	0.637	0.019	-0.046	-0.185	8.325	8.302	11.125	1.875	15.372	5.111	6.778	13.499	15.203	13.002	14.648	4.112	3.066	8.257	7.312	0.797	-0.797
ANBR26	TRR	DR	340	1.347	-0.885	4.907	0.704	7.445	8.864	11.83	13.957	10.882	9.95	1.233	0.214	-0.17	-0.12	8.237	8.912	11.962	3.018	15.496	6.24	7.655	14.005	15.61	13.137	14.96	4.726	3.505	8.303	7.602	0.744	-0.744
ANBR26	TRR	DR	344	1.859	-0.331	5.773	1.493	8.105	9.393	12.036	14.231	10.948	10.221	1.64	0.161	-0.278	0.142	8.303	9.609	12.725	4.098	15.534	7.294	8.525	14.488	15.956	13.204	15.124	5.239	3.945	8.438	8.031	0.729	-0.729
ANBR26	TRR	DR	348	2.397	0.111	6.475	2.247	8.784	9.944	12.301	14.516	10.889	10.208	1.859	-0.011	-0.297	0.554	8.541	10.288	13.436	5.066	15.568	8.248	9.368	14.978	16.271	13.259	15.232	5.676	4.415	8.712	8.594	0.798	-0.798
ANBR26	TRR	DR	352	2.871	0.434	6.982	2.911	9.423	10.444	12.575	14.805	10.653	10.056	1.943	-0.183	-0.205	0.822	8.914	10.902	14.057	5.86	15.602	9.044	10.107	15.42	16.533	13.308	15.342	6.032	4.853	9.092	9.243	0.965	-0.965
ANBR26	TRR	DR	356	3.163	0.644	7.258	3.393	9.893	10.811	12.767	15.064	10.307	9.918	1.956	-0.289	-0.065	0.797	9.329	11.469	14.475	6.39	15.576	9.59	10.636	15.688	16.675	13.331	15.475	6.27	5.146	9.465	9.902	1.123	-1.123
ANBR26	TRR	DR	360	3.179	0.728	7.251	3.612	10.083	10.988	12.826	15.254	10.038	9.999	1.901	-0.318	0.026	0.568	9.691	11.974	14.583	6.572	15.441	9.789	10.863	15.699	16.632	13.336	15.617	6.332	5.256	9.726	10.479	1.146	-1.146
ANBR26	TRR	DR	364	2.914	0.657	6.922	3.534	9.962	10.966	12.77	15.333	9.962	10.263	1.719	-0.329	0.035	0.253	9.966	12.334	14.344	6.37	15.196	9.592	10.735	15.46	16.38	13.346	15.702	6.154	5.233	9.84	10.887	1.043	-1.043
ANBR26	TRR	DR	368	2.435	0.35	6.264	3.144	9.583	10.76	12.637	15.267	10.089	10.489	1.336	-0.422	-0.012	-0.058	10.197	12.467	13.775	5.793	14.853	9.009	10.254	15.011	15.937	13.375	15.663	5.711	5.09	9.842	11.063	0.906	-0.906
ANBR26	TRR	DR	372	1.868	-0.231	5.365	2.488	9.088	10.417	12.505	15.09	10.432	10.736	0.775	-0.616	-0.063	-0.199	10.529	12.444	12.976	4.937	14.455	8.163	9.515	14.423	15.361	13.471	15.581	5.099	4.809	9.838	11.04	0.828	-0.828
ANBR26	TRR	DR	376	1.344	-0.96	4.416	1.703	8.653	10.006	12.455	14.855	10.938	11.198	0.174	-0.841	-0.047	-0.019	11.084	12.379	12.11	3.988	14.065	7.269	8.701	13.803	14.735	13.677	15.576	4.491	4.431	9.925	10.908	0.873	-0.873
ANBR26	TRR	DR	380	0.877	-1.689	3.529	0.861	8.312	9.511	12.426	14.443	11.329	11.528	-0.388	-1.083	0.044	0.366	11.722	12.105	11.257	3.057	13.621	6.446	7.905	13.178	14.038	13.861	15.431	3.951	3.965	10.04	10.604	1.016	-1.016
ANBR26	TRR	DR	384	0.378	-2.398	2.676	-0.069	7.992	8.85	12.276	13.664	11.341	11.066	-0.963	-1.405	0.123	0.677	12.163	11.369	10.407	2.133	13.003	5.679	7.097	12.51	13.193	13.826	14.768	3.407	3.341	10.04	9.995	1.19	-1.19
ANBR26	TRR	DR	388	-0.207	-3.106	1.828	-1.083	7.661	8.039	11.983	12.561	11.037	9.731	-1.561	-1.821	0.137	0.776	12.326	10.267	9.599	1.206	12.237	4.959	6.277	11.839	12.244	13.56	13.575	2.814	2.555	9.89	9.138	1.354	-1.354
ANBR26	TRR	DR	392	-0.83	-3.774	1.039	-2.075	7.36	7.208	11.612	11.357	10.605	8.002	-2.092	-2.281	0.111	0.711	12.309	9.099	8.916	0.331	11.446	4.334	5.525	11.261	11.311	13.167	12.156	2.225	1.731	9.65	8.226	1.477	-1.477
ANBR26	TRR	DR	396	-1.378	-4.327	0.391	-2.896	7.122	6.498	11.19	10.233	10.094	6.421	-2.475	-2.74	0.063	0.555	12.153	8.061	8.409	-0.414	10.706	3.849	4.937	10.81	10.477	12.681	10.798	1.736	1.04	9.354	7.398	1.543	-1.543
ANBR26	TRR	DR	400	-1.752	-4.711	-0.065	-3.43	6.945	6.008	10.718	9.315	9.455	5.384	-2.66	-3.154	-0.01	0.36	11.831	7.272	8.089	-0.974	10.07	3.505	4.581	10.47	9.802	12.092	9.702	1.401	0.631	9.024	6.748	1.555	-1.555
ANBR26	TRR	DR	404	-1.916	-4.885	-0.313	-3.637	6.818	5.807	10.257	8.702	8.687	4.929	-2.631	-3.448	-0.076	0.258	11.393	6.819	7.963	-1.327	9.615	3.298	4.481	10.253	9.36	11.45	8.966	1.218	0.582	8.719	6.374	1.531	-1.531
ANBR26	TRR	DR	408	-1.907	-4.826	-0.362	-3.55	6.749	5.911	9.899	8.415	7.884	4.787	-2.441	-3.563	-0.096	0.416	10.986	6.688	8.025	-1.481	9.392	3.231	4.606	10.199	9.217	10.85	8.522	1.159	0.888	8.523	6.326	1.472	-1.472
ANBR26	TRR	DR	412	-1.816	-4.583	-0.272	-3.253	6.765	6.279	9.69	8.406	7.141	4.749	-2.185	-3.483	-0.058	0.834	10.72	6.758	8.253	-1.475	9.384	3.286	4.898	10.328	9.388	10.344	8.22	1.219	1.457	8.485	6.575	1.37	-1.37
ANBR26	TRR	DR	416	-1.766	-4.297	-0.138	-2.882	6.878	6.812	9.592	8.598	6.467	4.688	-1.938	-3.22	0.036	1.315	10.57	6.898	8.599	-1.389	9.525	3.417	5.277	10.602	9.807	9.9	7.946	1.372	2.093	8.573	7.027	1.227	-1.227
ANBR26	TRR	DR	420	-1.811	-4.107	-0.035	-2.583	7.061	7.379	9.519	8.895	5.835	4.504	-1.76	-2.833	0.128	1.713	10.426	7.074	8.967	-1.307	9.699	3.555	5.646	10.9	10.335	9.448	7.664	1.55	2.582	8.682	7.574	1.057	-1.057
ANBR26	TRR	DR	424	-1.881	-4.017	0.047	-2.413	7.268	7.907	9.404	9.235	5.24	4.268	-1.677	-2.43	0.154	2.093	10.213	7.349	9.277	-1.239	9.807	3.663	5.959	11.109	10.853	8.953	7.434	1.703	2.867	8.728	8.169	0.899	-0.899
ANBR26	TRR	DR	428	-1.86	-3.935	0.151	-2.314	7.457	8.414	9.216	9.58	4.629	4.066	-1.643	-2.099	0.118	2.601	9.913	7.694	9.517	-1.136	9.824	3.753	6.24	11.187	11.316	8.397	7.314	1.813	3.068	8.701	8.8	0.784	-0.784
ANBR26	TRR	DR	432	-1.703	-3.799	0.287	-2.211	7.587	8.923	8.962	9.865	3.907	3.793	-1.583	-1.856	0.07	3.262	9.559	7.973	9.694	-0.984	9.758	3.835	6.503	11.143	11.678	7.778	7.246	1.839	3.313	8.643	9.411	0.718	-0.718
ANBR26	TRR	DR	436	-1.43	-3.605	0.454	-2.057	7.661	9.435	8.73	10.077	3.138	3.437	-1.445	-1.659	0.078	3.985	9.258	8.161	9.83	-0.799	9.648	3.92	6.74	11.044	11.93	7.189	7.212	1.768	3.669	8.649	9.958	0.73	-0.73
ANBR26	TRR	DR	440	-1.102	-3.376	0.675	-1.831	7.743	9.953	8.649	10.285	2.529	3.186	-1.217	-1.455	0.189	4.769	9.104	8.325	9.981	-0.58	9.565	4.045	6.967	10.994	12.147	6.788	7.307	1.679	4.167	8.813	10.462	0.835	-0.835
ANBR26	TRR	DR	444	-0.797	-3.136	0.981	-1.522	7.905	10.494	8.781	10.563	2.204	3.15	-0.916	-1.219	0.372	5.652	9.081	8.503	10.225	-0.293	9.582	4.257	7.243	11.077	12.401	6.661	7.612	1.671	4.792	9.135	10.972	0.951	-0.951
ANBR26	TRR	DR	448	-0.546	-2.896	1.375	-1.128	8.179	11.055	9.095	10.924	2.14	3.316	-0.56	-0.973	0.589	6.485	9.104	8.705	10.618	0.102	9.735	4.587	7.623	11.317	12.707	6.78	8.104	1.789	5.456	9.521	11.489	0.96	-0.96
ANBR26	TRR	DR	452	-0.336	-2.657	1.811	-0.71	8.528	11.557	9.471	11.284	2.201	3.61	-0.193	-0.768	0.819	7.009	9.028	8.905	11.102	0.575	9.958	4.994	8.061	11.642	13.003	7.004	8.639	2.015	6.011	9.833	11.929	0.86	-0.86
ANBR26	TRR	DR	456	-0.157	-2.408	2.233	-0.356	8.905	11.919	9.817	11.579	2.276	4.013	0.114	-0.6	1.047	7.168	8.802	9.112	11.566	1.055	10.175	5.408	8.453	11.97	13.244	7.219	9.116	2.32	6.355	10.03	12.249	0.729	-0.729
ANBR26	TRR	DR	460	0	-2.14	2.65	-0.077	9.321	12.155	10.164	11.868	2.41	4.609	0.317	-0.401	1.3	7.095	8.61	9.436	11.986	1.526	10.411	5.832	8.765	12.324	13.473	7.456	9.573	2.696	6.499	10.231	12.517	0.59	-0.59
ANBR26	TRR	DR	464	0.158	-1.878	3.079	0.153	9.785	12.304	10.564	12.204	2.704	5.357	0.407	-0.168	1.649	6.903	8.663	9.923	12.379	1.981	10.722	6.276	9.011	12.75	13.726	7.789	10.033	3.139	6.485	10.559	12.793	0.452	-0.452
ANBR26	TRR	DR	468	0.294	-1.707	3.441	0.288	10.205	12.346	10.966	12.529	3.136	5.984	0.37	0.011	2.086	6.705	8.905	10.418	12.691	2.331	11.088	6.649	9.152	13.192	13.972	8.183	10.413	3.543	6.346	10.965	13.016	0.337	-0.337
ANBR26	TRR	DR	472	0.354	-1.706	3.63	0.241	10.438	12.232	11.264	12.724	3.543	6.187	0.196	0.074	2.474	6.649	9.089	10.691	12.832	2.463	11.414	6.817	9.112	13.524	14.131	8.511	10.604	3.741	6.117	11.279	13.09	0.261	-0.261
ANBR26	TRR	DR	476	0.349	-1.845	3.638	0.021	10.442	11.945	11.405	12.703	3.791	5.934	-0.045	0.03	2.722	6.786	9.079	10.638	12.78	2.382	11.597	6.759	8.882	13.666	14.119	8.687	10.542	3.69	5.835	11.4	12.973	0.227	-0.227
ANBR26	TRR	DR	480	0.333	-2.011	3.52	-0.252	10.276	11.515	11.394	12.448	3.884	5.514	-0.251	-0.073	2.844	6.983	8.914	10.315	12.574	2.172	11.573	6.539	8.526	13.608	13.906	8.71	10.24	3.48	5.536	11.35	12.675	0.202	-0.202
ANBR26	TRR	DR	484	0.304	-2.15	3.305	-0.484	10.011	10.981	11.271	12.015	3.904	5.2	-0.396	-0.222	2.887	6.992	8.691	9.885	12.238	1.881	11.332	6.212	8.102	13.376	13.508	8.634	9.787	3.218	5.232	11.21	12.235	0.194	-0.194
ANBR26	TRR	DR	488	0.211	-2.289	3.02	-0.704	9.693	10.367	11.093	11.491	3.941	5.032	-0.498	-0.45	2.891	6.7	8.507	9.512	11.774	1.506	10.917	5.814	7.624	13.003	12.967	8.529	9.295	2.978	4.895	11.06	11.712	0.228	-0.228
ANBR26	TRR	DR	492	0.058	-2.441	2.745	-0.973	9.367	9.737	10.936	11.004	4.117	5.045	-0.535	-0.737	2.883	6.315	8.41	9.284	11.241	1.088	10.459	5.414	7.142	12.575	12.386	8.481	8.909	2.809	4.529	10.97	11.213	0.272	-0.272
ANBR26	TRR	DR	496	-0.092	-2.57	2.564	-1.278	9.07	9.201	10.873	10.688	4.499	5.301	-0.498	-0.984	2.896	6.137	8.382	9.209	10.755	0.706	10.146	5.075	6.734	12.223	11.91	8.575	8.766	2.744	4.219	10.971	10.852	0.3	-0.3
ANBR26	TRR	DR	500	-0.239	-2.681	2.453	-1.591	8.789	8.804	10.868	10.537	4.893	5.552	-0.448	-1.112	2.949	6.235	8.349	9.183	10.355	0.363	10.041	4.761	6.389	11.983	11.606	8.742	8.791	2.737	4.031	11.01	10.632	0.31	-0.31
ANBR26	TRR	DR	504	-0.427	-2.809	2.333	-1.901	8.501	8.511	10.815	10.426	4.969	5.437	-0.46	-1.068	3.037	6.482	8.254	9.05	10.004	0.013	10.036	4.418	6.037	11.797	11.43	8.8	8.773	2.704	3.954	11.007	10.478	0.301	-0.301
ANBR26	TRR	DR	508	-0.65	-2.97	2.155	-2.19	8.213	8.273	10.633	10.254	4.544	4.837	-0.569	-0.868	3.136	6.729	8.05	8.725	9.689	-0.351	10.003	4.052	5.645	11.613	11.312	8.603	8.574	2.58	3.932	10.903	10.333	0.252	-0.252
ANBR26	TRR	DR	512	-0.865	-3.143	1.909	-2.403	7.953	8.089	10.331	10.025	3.715	3.888	-0.77	-0.616	3.237	6.894	7.702	8.301	9.447	-0.687	9.902	3.701	5.262	11.435	11.208	8.149	8.198	2.359	3.943	10.688	10.221	0.128	-0.128
ANBR26	TRR	DR	516	-1.016	-3.274	1.648	-2.452	7.786	8.039	10.051	9.869	2.836	3.012	-0.997	-0.394	3.373	7	7.319	8.018	9.374	-0.917	9.832	3.434	5.02	11.349	11.167	7.635	7.817	2.127	4.035	10.46	10.263	-0.039	0.039
ANBR26	TRR	DR	520	-1.079	-3.342	1.42	-2.346	7.737	8.167	9.919	9.892	2.227	2.634	-1.167	-0.222	3.542	7.108	7.085	7.991	9.488	-1.021	9.895	3.285	4.989	11.397	11.247	7.294	7.624	1.961	4.223	10.334	10.51	-0.172	0.172
ANBR26	TRR	DR	524	-1.086	-3.358	1.216	-2.176	7.721	8.397	9.908	10.018	1.922	2.705	-1.243	-0.071	3.68	7.26	7.04	8.081	9.661	-1.078	10.039	3.203	5.097	11.481	11.391	7.162	7.572	1.857	4.477	10.32	10.841	-0.233	0.233
ANBR26	TRR	DR	528	-1.151	-3.378	0.964	-2.032	7.591	8.576	9.856	10.034	1.712	2.762	-1.283	0.095	3.721	7.454	7.059	8.084	9.693	-1.215	10.069	3.067	5.176	11.422	11.438	7.064	7.397	1.757	4.747	10.315	11.052	-0.264	0.264
ANBR26	TRR	DR	532	-1.438	-3.518	0.51	-2.032	7.206	8.518	9.555	9.743	1.328	2.428	-1.472	0.244	3.633	7.592	6.946	7.868	9.394	-1.588	9.765	2.706	5.01	11.047	11.193	6.752	6.888	1.532	4.885	10.158	10.965	-0.325	0.325
ANBR26	TRR	DR	536	-1.987	-3.832	-0.225	-2.273	6.552	8.134	8.908	9.131	0.69	1.754	-1.911	0.306	3.454	7.582	6.583	7.455	8.715	-2.269	9.076	2.036	4.497	10.325	10.599	6.101	6.108	1.088	4.75	9.758	10.546	-0.402	0.402
ANBR26	TRR	DR	540	-2.643	-4.245	-1.138	-2.75	5.753	7.483	8.005	8.343	-0.037	1.044	-2.475	0.229	3.265	7.484	6.007	7.025	7.796	-3.16	8.136	1.145	3.708	9.383	9.758	5.19	5.276	0.468	4.354	9.168	9.908	-0.452	0.452
ANBR26	TRR	DR	544	-3.224	-4.626	-2.052	-3.359	4.968	6.696	7.048	7.519	-0.606	0.597	-3.003	0.025	3.106	7.397	5.361	6.75	6.837	-4.075	7.139	0.203	2.811	8.409	8.802	4.227	4.542	-0.212	3.824	8.523	9.2	-0.458	0.458
ANBR26	TRR	DR	548	-3.655	-4.874	-2.835	-3.939	4.336	5.919	6.255	6.767	-0.841	0.607	-3.426	-0.185	2.966	7.292	4.837	6.676	6.001	-4.835	6.275	-0.629	2.005	7.589	7.873	3.45	3.972	-0.846	3.315	7.988	8.529	-0.426	0.426
ANBR26	TRR	DR	552	-3.953	-4.948	-3.422	-4.343	3.923	5.259	5.72	6.112	-0.83	0.903	-3.717	-0.288	2.797	7.048	4.57	6.665	5.362	-5.343	5.639	-1.249	1.426	7.021	7.073	2.959	3.494	-1.367	2.94	7.648	7.907	-0.358	0.358
ANBR26	TRR	DR	556	-4.134	-4.839	-3.769	-4.502	3.736	4.766	5.394	5.505	-0.814	1.02	-3.873	-0.288	2.601	6.638	4.561	6.468	4.934	-5.57	5.211	-1.586	1.119	6.697	6.448	2.677	2.958	-1.711	2.76	7.482	7.275	-0.267	0.267
ANBR26	TRR	DR	560	-4.225	-4.605	-3.894	-4.459	3.71	4.425	5.138	4.884	-0.993	0.681	-3.986	-0.247	2.411	6.16	4.628	5.92	4.688	-5.562	4.902	-1.646	1.037	6.535	5.991	2.433	2.289	-1.851	2.733	7.372	6.584	-0.206	0.206
ANBR26	TRR	DR	564	-4.291	-4.378	-3.919	-4.368	3.698	4.158	4.788	4.214	-1.492	0.004	-4.181	-0.213	2.205	5.736	4.484	5.044	4.53	-5.46	4.575	-1.563	1.047	6.392	5.609	2.041	1.526	-1.869	2.721	7.148	5.822	-0.242	0.242
ANBR26	TRR	DR	568	-4.328	-4.236	-3.901	-4.32	3.643	3.944	4.33	3.575	-2.178	-0.57	-4.405	-0.156	1.969	5.424	4.058	4.092	4.433	-5.332	4.202	-1.425	1.088	6.218	5.275	1.509	0.844	-1.82	2.655	6.77	5.083	-0.354	0.354
ANBR26	TRR	DR	572	-4.267	-4.176	-3.78	-4.27	3.63	3.806	3.887	3.08	-2.764	-0.756	-4.489	-0.017	1.751	5.119	3.541	3.339	4.457	-5.123	3.874	-1.198	1.2	6.081	5.042	1.005	0.392	-1.667	2.566	6.37	4.481	-0.439	0.439
ANBR26	TRR	DR	576	-4.102	-4.187	-3.552	-4.159	3.694	3.701	3.494	2.713	-3.178	-0.799	-4.391	0.176	1.591	4.636	3.048	2.805	4.599	-4.799	3.626	-0.881	1.394	6	4.903	0.57	0.063	-1.429	2.443	6.015	4.004	-0.452	0.452
ANBR26	TRR	DR	580	-3.916	-4.258	-3.297	-3.987	3.766	3.581	3.089	2.385	-3.564	-1.158	-4.178	0.329	1.507	3.964	2.533	2.313	4.779	-4.42	3.413	-0.543	1.616	5.917	4.8	0.102	-0.365	-1.203	2.255	5.66	3.582	-0.446	0.446
ANBR26	TRR	DR	584	-3.756	-4.34	-3.046	-3.801	3.811	3.475	2.658	2.115	-4.015	-1.92	-3.861	0.358	1.5	3.289	2.011	1.804	4.96	-4.048	3.245	-0.217	1.834	5.819	4.747	-0.425	-0.909	-1.016	2.035	5.291	3.233	-0.452	0.452
ANBR26	TRR	DR	588	-3.558	-4.323	-2.711	-3.624	3.915	3.491	2.303	2.062	-4.443	-2.644	-3.37	0.238	1.572	2.852	1.636	1.42	5.217	-3.661	3.241	0.161	2.105	5.797	4.862	-0.877	-1.316	-0.752	1.88	5.017	3.075	-0.431	0.431
ANBR26	TRR	DR	592	-3.248	-4.12	-2.234	-3.458	4.162	3.701	2.134	2.329	-4.686	-2.943	-2.736	0.066	1.738	2.816	1.52	1.263	5.601	-3.222	3.49	0.63	2.484	5.925	5.201	-1.1	-1.379	-0.321	1.878	4.961	3.19	-0.352	0.352
ANBR26	TRR	DR	596	-2.911	-3.802	-1.755	-3.354	4.46	4.029	2.13	2.801	-4.685	-2.82	-2.2	-0.002	1.922	3.108	1.598	1.298	5.983	-2.812	3.892	1.064	2.89	6.116	5.628	-1.094	-1.152	0.156	2.027	5.077	3.505	-0.254	0.254
ANBR26	TRR	DR	600	-2.754	-3.58	-1.53	-3.402	4.583	4.284	2.141	3.265	-4.543	-2.458	-2.02	0.087	1.95	3.465	1.676	1.486	6.118	-2.589	4.235	1.251	3.132	6.167	5.92	-1.008	-0.788	0.397	2.199	5.159	3.836	-0.206	0.206
ANBR26	TRR	DR	604	-2.864	-3.592	-1.664	-3.598	4.407	4.345	2.049	3.615	-4.4	-1.993	-2.227	0.255	1.748	3.719	1.596	1.833	5.914	-2.609	4.395	1.119	3.11	5.971	5.972	-0.982	-0.358	0.251	2.273	5.042	4.067	-0.234	0.234
ANBR26	TRR	DR	608	-3.091	-3.757	-1.992	-3.785	4.029	4.261	1.885	3.88	-4.281	-1.431	-2.607	0.411	1.453	3.886	1.417	2.317	5.538	-2.734	4.403	0.838	2.925	5.616	5.865	-1.018	0.129	-0.134	2.265	4.758	4.214	-0.308	0.308
ANBR26	TRR	DR	612	-3.229	-3.893	-2.268	-3.83	3.626	4.137	1.75	4.11	-4.142	-0.726	-2.922	0.52	1.252	4.042	1.343	2.85	5.215	-2.789	4.346	0.623	2.755	5.25	5.734	-1.028	0.642	-0.496	2.26	4.456	4.339	-0.388	0.388
ANBR26	TRR	DR	616	-3.206	-3.916	-2.386	-3.766	3.295	4.012	1.684	4.294	-3.966	0.055	-3.085	0.602	1.193	4.249	1.477	3.337	5.028	-2.719	4.248	0.552	2.673	4.948	5.645	-0.973	1.092	-0.704	2.299	4.233	4.466	-0.464	0.464
ANBR26	TRR	DR	620	-3.067	-3.845	-2.366	-3.699	3.065	3.846	1.636	4.332	-3.81	0.535	-3.146	0.682	1.215	4.472	1.762	3.669	4.928	-2.569	4.048	0.601	2.639	4.692	5.559	-0.908	1.294	-0.759	2.373	4.089	4.545	-0.538	0.538
ANBR26	TRR	DR	624	-2.894	-3.731	-2.299	-3.723	2.904	3.535	1.476	4.067	-3.784	0.32	-3.197	0.746	1.233	4.558	2.027	3.692	4.794	-2.431	3.624	0.679	2.555	4.389	5.327	-0.987	1.071	-0.743	2.406	3.939	4.444	-0.608	0.608
ANBR26	TRR	DR	628	-2.789	-3.646	-2.316	-3.925	2.714	2.98	1.064	3.434	-3.998	-0.437	-3.3	0.725	1.159	4.407	2.041	3.37	4.481	-2.425	2.894	0.651	2.299	3.913	4.812	-1.367	0.443	-0.792	2.281	3.656	4.054	-0.709	0.709
ANBR26	TRR	DR	632	-2.812	-3.65	-2.468	-4.315	2.44	2.217	0.405	2.553	-4.49	-1.201	-3.408	0.55	0.966	4.12	1.691	2.885	3.948	-2.61	1.931	0.445	1.829	3.245	4.036	-2.066	-0.361	-0.972	1.98	3.207	3.428	-0.851	0.851
ANBR26	TRR	DR	636	-2.922	-3.746	-2.683	-4.79	2.148	1.427	-0.309	1.653	-5.139	-1.693	-3.402	0.229	0.748	3.874	1.119	2.451	3.307	-2.93	0.939	0.126	1.239	2.532	3.157	-2.901	-1.112	-1.214	1.618	2.735	2.756	-0.949	0.949
ANBR26	TRR	DR	640	-3.018	-3.874	-2.867	-5.225	1.946	0.82	-0.831	0.937	-5.7	-1.904	-3.26	-0.122	0.635	3.746	0.638	2.162	2.749	-3.271	0.14	-0.194	0.697	1.981	2.382	-3.586	-1.687	-1.411	1.341	2.453	2.236	-0.896	0.896
ANBR26	TRR	DR	644	-3.023	-3.953	-3.004	-5.557	1.873	0.51	-1.028	0.499	-6.04	-1.855	-3.088	-0.363	0.666	3.754	0.472	2.008	2.409	-3.542	-0.342	-0.459	0.33	1.704	1.855	-3.931	-2.058	-1.534	1.204	2.454	1.98	-0.668	0.668
ANBR26	TRR	DR	648	-2.984	-3.972	-3.168	-5.794	1.84	0.445	-0.989	0.25	-6.246	-1.842	-3.07	-0.454	0.757	3.911	0.583	1.903	2.269	-3.734	-0.588	-0.698	0.13	1.63	1.566	-3.999	-2.366	-1.681	1.152	2.604	1.932	-0.373	0.373
ANBR26	TRR	DR	652	-3.037	-4.006	-3.46	-5.981	1.7	0.46	-0.933	-0.01	-6.473	-2.284	-3.366	-0.444	0.756	4.186	0.758	1.775	2.192	-3.911	-0.831	-0.966	-0.009	1.561	1.369	-4.025	-2.817	-1.996	1.077	2.667	1.938	-0.195	0.195
ANBR26	TRR	DR	656	-3.239	-4.124	-3.885	-6.154	1.39	0.399	-1.013	-0.394	-6.789	-3.052	-3.921	-0.392	0.59	4.429	0.832	1.667	2.059	-4.123	-1.242	-1.265	-0.184	1.343	1.127	-4.171	-3.433	-2.484	0.899	2.534	1.881	-0.256	0.256
ANBR26	TRR	DR	660	-3.506	-4.279	-4.308	-6.281	1.01	0.22	-1.189	-0.843	-7.092	-3.496	-4.446	-0.334	0.342	4.448	0.778	1.681	1.856	-4.328	-1.781	-1.521	-0.394	0.983	0.826	-4.388	-4.018	-2.954	0.632	2.297	1.744	-0.508	0.508
ANBR26	TRR	DR	664	-3.712	-4.354	-4.55	-6.278	0.747	-0.017	-1.314	-1.23	-7.243	-3.25	-4.661	-0.253	0.191	4.178	0.615	1.826	1.637	-4.431	-2.281	-1.643	-0.56	0.62	0.526	-4.524	-4.386	-3.17	0.375	2.132	1.571	-0.772	0.772
ANBR26	TRR	DR	668	-3.861	-4.33	-4.602	-6.177	0.661	-0.306	-1.361	-1.605	-7.333	-2.892	-4.584	-0.154	0.236	3.665	0.331	1.832	1.376	-4.459	-2.691	-1.675	-0.703	0.323	0.2	-4.562	-4.688	-3.103	0.169	2.105	1.308	-0.881	0.881
ANBR26	TRR	DR	672	-4.041	-4.319	-4.64	-6.145	0.643	-0.687	-1.419	-2.128	-7.517	-3.256	-4.469	-0.118	0.431	3.039	-0.037	1.406	0.977	-4.578	-3.093	-1.779	-0.942	0.035	-0.256	-4.6	-5.218	-2.94	-0.037	2.144	0.854	-0.801	0.801
ANBR26	TRR	DR	676	-4.242	-4.39	-4.794	-6.26	0.6	-1.084	-1.485	-2.713	-7.69	-4.2	-4.485	-0.186	0.68	2.518	-0.344	0.659	0.476	-4.87	-3.463	-2.032	-1.305	-0.246	-0.795	-4.611	-5.865	-2.851	-0.24	2.196	0.31	-0.623	0.623
ANBR26	TRR	DR	680	-4.405	-4.507	-5.022	-6.448	0.551	-1.336	-1.461	-3.081	-7.636	-4.933	-4.604	-0.326	0.923	2.247	-0.423	-0.065	0.046	-5.241	-3.658	-2.349	-1.674	-0.423	-1.213	-4.473	-6.22	-2.872	-0.353	2.288	-0.079	-0.438	0.438
ANBR26	TRR	DR	684	-4.507	-4.6	-5.194	-6.58	0.58	-1.338	-1.256	-3.046	-7.222	-4.981	-4.734	-0.451	1.152	2.266	-0.126	-0.518	-0.155	-5.527	-3.56	-2.576	-1.903	-0.39	-1.332	-4.102	-6.047	-2.924	-0.284	2.496	-0.148	-0.275	0.275
ANBR26	TRR	DR	688	-4.568	-4.634	-5.229	-6.572	0.74	-1.077	-0.855	-2.635	-6.446	-4.434	-4.837	-0.454	1.387	2.544	0.571	-0.661	-0.082	-5.626	-3.156	-2.617	-1.921	-0.119	-1.106	-3.513	-5.438	-2.909	-0.026	2.86	0.105	-0.123	0.123
ANBR26	TRR	DR	692	-4.648	-4.649	-5.186	-6.453	0.974	-0.647	-0.404	-2.054	-5.562	-3.798	-4.941	-0.309	1.6	2.897	1.37	-0.689	0.175	-5.58	-2.591	-2.527	-1.772	0.281	-0.667	-2.907	-4.736	-2.829	0.312	3.267	0.525	0.02	-0.02
ANBR26	TRR	DR	696	-4.756	-4.684	-5.152	-6.294	1.182	-0.185	-0.111	-1.541	-4.951	-3.541	-5.037	-0.097	1.752	3.14	1.809	-0.812	0.492	-5.471	-2.066	-2.413	-1.538	0.655	-0.211	-2.543	-4.255	-2.749	0.614	3.524	0.919	0.141	-0.141
ANBR26	TRR	DR	700	-4.815	-4.704	-5.132	-6.123	1.32	0.231	-0.061	-1.213	-4.781	-3.667	-5.023	0.088	1.84	3.284	1.674	-1.057	0.811	-5.332	-1.687	-2.313	-1.262	0.923	0.157	-2.519	-4.082	-2.688	0.861	3.523	1.178	0.223	-0.223
ANBR26	TRR	DR	704	-4.781	-4.699	-5.123	-5.976	1.35	0.57	-0.207	-1.058	-4.924	-3.878	-4.845	0.193	1.851	3.353	1.126	-1.323	1.074	-5.202	-1.451	-2.26	-0.992	1.054	0.418	-2.748	-4.109	-2.659	1.071	3.289	1.295	0.259	-0.259
ANBR26	TRR	DR	708	-4.69	-4.701	-5.163	-5.921	1.228	0.821	-0.438	-0.939	-5.127	-3.864	-4.575	0.207	1.752	3.293	0.468	-1.452	1.205	-5.146	-1.28	-2.299	-0.805	1.041	0.625	-3.059	-4.079	-2.703	1.24	2.916	1.361	0.267	-0.267
ANBR26	TRR	DR	712	-4.584	-4.687	-5.262	-5.953	0.989	1.019	-0.61	-0.633	-5.184	-3.348	-4.309	0.154	1.56	3.154	-0.074	-1.27	1.21	-5.175	-1.031	-2.427	-0.722	0.96	0.885	-3.263	-3.673	-2.823	1.371	2.537	1.534	0.27	-0.27
ANBR26	TRR	DR	716	-4.519	-4.61	-5.4	-6.007	0.727	1.225	-0.615	-0.029	-5.034	-2.35	-4.135	0.094	1.326	3.09	-0.39	-0.72	1.176	-5.25	-0.601	-2.589	-0.702	0.929	1.276	-3.241	-2.776	-2.995	1.491	2.261	1.909	0.256	-0.256
ANBR26	TRR	DR	720	-4.593	-4.534	-5.594	-6.05	0.471	1.449	-0.491	0.764	-4.801	-1.266	-4.17	0.108	1.027	3.208	-0.531	0.052	1.172	-5.36	-0.027	-2.758	-0.717	0.981	1.759	-3.045	-1.6	-3.251	1.603	2.077	2.423	0.177	-0.177
ANBR26	TRR	DR	724	-4.841	-4.6	-5.875	-6.1	0.198	1.663	-0.349	1.575	-4.635	-0.382	-4.484	0.241	0.623	3.522	-0.621	0.86	1.215	-5.513	0.57	-2.93	-0.756	1.067	2.226	-2.803	-0.41	-3.649	1.678	1.898	2.966	-0.02	0.02
ANBR26	TRR	DR	728	-5.172	-4.848	-6.212	-6.144	-0.057	1.855	-0.21	2.306	-4.528	0.261	-4.989	0.431	0.177	3.938	-0.679	1.589	1.324	-5.66	1.107	-3.08	-0.77	1.176	2.611	-2.539	0.627	-4.169	1.696	1.713	3.461	-0.332	0.332
ANBR26	TRR	DR	732	-5.413	-5.17	-6.504	-6.119	-0.207	2.028	-0.012	2.895	-4.362	0.682	-5.472	0.543	-0.175	4.295	-0.624	2.145	1.524	-5.707	1.557	-3.143	-0.692	1.339	2.901	-2.198	1.4	-4.674	1.701	1.605	3.858	-0.63	0.63
ANBR26	TRR	DR	736	-5.444	-5.411	-6.645	-6.001	-0.205	2.169	0.266	3.305	-4.101	0.945	-5.761	0.5	-0.362	4.503	-0.404	2.48	1.787	-5.606	1.913	-3.078	-0.505	1.563	3.108	-1.773	1.854	-5.02	1.736	1.637	4.132	-0.777	0.777
ANBR26	TRR	DR	740	-5.29	-5.509	-6.632	-5.884	-0.094	2.224	0.558	3.502	-3.83	1.009	-5.851	0.3	-0.401	4.575	-0.018	2.593	2.003	-5.447	2.143	-2.951	-0.318	1.773	3.219	-1.35	1.977	-5.169	1.739	1.806	4.26	-0.763	0.763
ANBR26	TRR	DR	744	-5.081	-5.51	-6.559	-5.927	0.028	2.127	0.784	3.466	-3.595	0.879	-5.817	-0.026	-0.302	4.548	0.474	2.539	2.029	-5.402	2.198	-2.903	-0.314	1.871	3.186	-1.022	1.824	-5.161	1.61	2.084	4.236	-0.658	0.658
ANBR26	TRR	DR	748	-4.95	-5.497	-6.516	-6.217	0.077	1.851	0.885	3.217	-3.426	0.786	-5.707	-0.406	-0.04	4.396	0.909	2.437	1.803	-5.576	2.07	-3.028	-0.599	1.801	2.985	-0.848	1.552	-5.036	1.35	2.414	4.086	-0.534	0.534
ANBR26	TRR	DR	752	-4.943	-5.551	-6.53	-6.723	0.012	1.396	0.817	2.763	-3.436	0.822	-5.551	-0.761	0.356	4.053	1.143	2.316	1.359	-5.956	1.761	-3.327	-1.147	1.554	2.595	-0.888	1.234	-4.835	1.018	2.705	3.802	-0.433	0.433
ANBR26	TRR	DR	756	-5.016	-5.72	-6.602	-7.359	-0.176	0.777	0.556	2.073	-3.71	0.723	-5.404	-1.109	0.764	3.543	1.185	2.031	0.782	-6.454	1.259	-3.748	-1.846	1.141	1.976	-1.174	0.756	-4.643	0.629	2.876	3.331	-0.357	0.357
ANBR26	TRR	DR	760	-5.1	-5.969	-6.731	-7.978	-0.464	0.07	0.124	1.158	-4.185	0.185	-5.343	-1.488	1.047	3	1.077	1.402	0.191	-6.938	0.578	-4.19	-2.531	0.612	1.168	-1.672	-0.008	-4.564	0.205	2.882	2.663	-0.292	0.292
ANBR26	TRR	DR	764	-5.117	-6.142	-6.842	-8.338	-0.716	-0.528	-0.352	0.171	-4.707	-0.766	-5.38	-1.786	1.174	2.588	0.837	0.424	-0.22	-7.212	-0.134	-4.467	-2.965	0.127	0.379	-2.253	-0.99	-4.59	-0.121	2.784	1.918	-0.202	0.202
ANBR26	TRR	DR	768	-4.976	-6.054	-6.78	-8.229	-0.718	-0.766	-0.678	-0.596	-5.125	-1.665	-5.412	-1.802	1.244	2.474	0.542	-0.623	-0.241	-7.101	-0.63	-4.395	-2.948	-0.093	-0.095	-2.755	-1.884	-4.575	-0.162	2.723	1.332	-0.075	0.075
ANBR26	TRR	DR	772	-4.643	-5.641	-6.452	-7.661	-0.379	-0.517	-0.723	-0.881	-5.333	-1.944	-5.351	-1.438	1.376	2.731	0.326	-1.377	0.176	-6.59	-0.714	-3.945	-2.468	0.067	-0.061	-3.057	-2.335	-4.402	0.131	2.817	1.112	0.066	-0.066
ANBR26	TRR	DR	776	-4.237	-5.043	-5.962	-6.896	0.178	0.107	-0.506	-0.648	-5.279	-1.566	-5.242	-0.814	1.566	3.175	0.247	-1.708	0.853	-5.873	-0.374	-3.294	-1.743	0.52	0.459	-3.123	-2.236	-4.115	0.591	3.06	1.262	0.208	-0.208
ANBR26	TRR	DR	780	-3.957	-4.514	-5.539	-6.238	0.737	0.858	-0.146	-0.053	-4.982	-0.972	-5.203	-0.227	1.705	3.496	0.228	-1.698	1.522	-5.221	0.256	-2.703	-1.057	1.071	1.278	-2.997	-1.74	-3.876	0.989	3.35	1.621	0.314	-0.314
ANBR26	TRR	DR	784	-3.872	-4.188	-5.335	-5.808	1.159	1.547	0.254	0.731	-4.523	-0.428	-5.265	0.062	1.73	3.633	0.205	-1.432	2.027	-4.778	1.015	-2.325	-0.551	1.57	2.178	-2.737	-1.019	-3.804	1.237	3.597	2.057	0.323	-0.323
ANBR26	TRR	DR	788	-3.891	-4.036	-5.367	-5.553	1.398	2.086	0.633	1.538	-3.979	0.093	-5.365	-0.013	1.633	3.792	0.201	-1.004	2.344	-4.529	1.76	-2.168	-0.222	1.947	2.986	-2.375	-0.221	-3.924	1.392	3.767	2.511	0.221	-0.221
ANBR26	TRR	DR	792	-3.93	-3.981	-5.581	-5.394	1.458	2.432	0.962	2.222	-3.351	0.68	-5.461	-0.329	1.409	4.112	0.259	-0.54	2.5	-4.422	2.378	-2.178	-0.037	2.181	3.577	-1.921	0.522	-4.201	1.522	3.842	2.92	0.048	-0.048
ANBR26	TRR	DR	796	-3.986	-3.96	-5.884	-5.291	1.379	2.565	1.217	2.716	-2.656	1.377	-5.555	-0.677	1.086	4.51	0.341	-0.095	2.532	-4.413	2.813	-2.291	0.015	2.279	3.907	-1.417	1.178	-4.567	1.623	3.801	3.207	-0.145	0.145
ANBR26	TRR	DR	800	-4.088	-3.922	-6.175	-5.247	1.211	2.485	1.342	3.037	-2.043	2.115	-5.651	-0.904	0.764	4.795	0.373	0.378	2.471	-4.46	3.063	-2.446	-0.056	2.262	4.008	-0.976	1.779	-4.922	1.636	3.623	3.327	-0.318	0.318
ANBR26	TRR	DR	804	-4.246	-3.873	-6.38	-5.311	1.004	2.212	1.31	3.208	-1.646	2.742	-5.763	-0.991	0.531	4.803	0.37	0.868	2.343	-4.541	3.157	-2.601	-0.241	2.163	3.939	-0.689	2.303	-5.179	1.498	3.345	3.272	-0.429	0.429
ANBR26	TRR	DR	808	-4.464	-3.913	-6.525	-5.569	0.783	1.77	1.145	3.214	-1.455	3.135	-5.929	-1.045	0.344	4.465	0.356	1.204	2.159	-4.694	3.135	-2.774	-0.542	2.003	3.738	-0.56	2.652	-5.366	1.139	3.014	3.021	-0.452	0.452
ANBR26	TRR	DR	812	-4.741	-4.132	-6.678	-6.05	0.563	1.241	0.933	3.104	-1.398	3.323	-6.141	-1.152	0.119	3.882	0.315	1.321	1.953	-4.938	3.073	-2.991	-0.922	1.834	3.464	-0.517	2.82	-5.57	0.568	2.695	2.629	-0.411	0.411
ANBR26	TRR	DR	816	-5.033	-4.429	-6.828	-6.607	0.422	0.824	0.842	3.045	-1.37	3.475	-6.316	-1.253	-0.072	3.356	0.345	1.373	1.825	-5.179	3.122	-3.203	-1.245	1.785	3.267	-0.414	2.963	-5.765	0.006	2.538	2.303	-0.359	0.359
ANBR26	TRR	DR	820	-5.289	-4.621	-6.933	-7.041	0.418	0.67	0.994	3.145	-1.298	3.589	-6.4	-1.262	-0.092	3.179	0.574	1.431	1.838	-5.322	3.358	-3.344	-1.401	1.94	3.271	-0.157	3.154	-5.86	-0.296	2.66	2.203	-0.33	0.33
ANBR26	TRR	DR	824	-5.474	-4.645	-7.003	-7.288	0.506	0.754	1.344	3.363	-1.214	3.48	-6.438	-1.207	0.079	3.302	0.959	1.42	1.962	-5.356	3.715	-3.41	-1.404	2.256	3.462	0.193	3.314	-5.838	-0.319	3.008	2.309	-0.302	0.302
ANBR26	TRR	DR	828	-5.571	-4.543	-7.064	-7.389	0.611	0.973	1.767	3.645	-1.135	3.131	-6.497	-1.147	0.347	3.436	1.333	1.353	2.148	-5.313	4.105	-3.406	-1.322	2.639	3.78	0.537	3.414	-5.739	-0.212	3.429	2.54	-0.22	0.22
ANBR26	TRR	DR	832	-5.595	-4.38	-7.12	-7.401	0.679	1.23	2.128	3.945	-1.065	2.683	-6.604	-1.117	0.596	3.41	1.589	1.297	2.349	-5.238	4.438	-3.356	-1.214	2.978	4.139	0.801	3.478	-5.625	-0.12	3.78	2.818	-0.093	0.093
ANBR26	TRR	DR	836	-5.583	-4.223	-7.17	-7.39	0.672	1.444	2.33	4.177	-1.028	2.376	-6.727	-1.162	0.784	3.249	1.737	1.258	2.499	-5.178	4.616	-3.311	-1.14	3.169	4.421	0.941	3.513	-5.545	-0.115	3.975	3.069	0.011	-0.011
ANBR26	TRR	DR	840	-5.547	-4.114	-7.224	-7.408	0.573	1.563	2.354	4.282	-1.031	2.427	-6.796	-1.293	0.931	3.029	1.847	1.234	2.534	-5.156	4.593	-3.325	-1.14	3.157	4.551	0.961	3.538	-5.525	-0.211	4.01	3.248	0.064	-0.064
ANBR26	TRR	DR	844	-5.492	-4.069	-7.301	-7.458	0.375	1.568	2.222	4.242	-1.052	2.669	-6.762	-1.463	1.027	2.829	1.94	1.234	2.413	-5.175	4.378	-3.441	-1.224	2.94	4.49	0.905	3.514	-5.6	-0.375	3.914	3.341	0.076	-0.076
ANBR26	TRR	DR	848	-5.455	-4.089	-7.423	-7.501	0.068	1.456	1.939	4.049	-1.104	2.758	-6.635	-1.624	0.991	2.707	1.97	1.269	2.133	-5.243	3.979	-3.673	-1.384	2.53	4.217	0.781	3.347	-5.815	-0.552	3.687	3.335	0.016	-0.016
ANBR26	TRR	DR	852	-5.447	-4.147	-7.599	-7.494	-0.347	1.235	1.495	3.712	-1.235	2.592	-6.461	-1.768	0.751	2.634	1.898	1.295	1.735	-5.337	3.424	-3.983	-1.59	1.956	3.762	0.552	3	-6.156	-0.717	3.314	3.204	-0.105	0.105
ANBR26	TRR	DR	856	-5.419	-4.203	-7.77	-7.404	-0.776	0.937	0.959	3.293	-1.398	2.272	-6.252	-1.903	0.379	2.507	1.805	1.247	1.322	-5.4	2.818	-4.258	-1.774	1.316	3.235	0.262	2.547	-6.492	-0.892	2.864	2.955	-0.166	0.166
ANBR26	TRR	DR	860	-5.337	-4.245	-7.845	-7.249	-1.065	0.618	0.47	2.9	-1.478	2.001	-5.98	-1.999	0.065	2.288	1.81	1.171	1.009	-5.397	2.3	-4.385	-1.872	0.748	2.782	0.022	2.125	-6.662	-1.106	2.472	2.653	-0.078	0.078
ANBR26	TRR	DR	864	-5.241	-4.294	-7.794	-7.11	-1.143	0.315	0.12	2.617	-1.427	1.878	-5.684	-2.033	-0.083	2.014	1.916	1.205	0.839	-5.363	1.938	-4.341	-1.893	0.342	2.486	-0.109	1.836	-6.616	-1.378	2.22	2.372	0.1	-0.1
ANBR26	TRR	DR	868	-5.237	-4.387	-7.673	-7.11	-1.081	0.018	-0.099	2.498	-1.236	1.852	-5.501	-2.039	-0.138	1.697	1.991	1.439	0.759	-5.381	1.727	-4.207	-1.924	0.09	2.358	-0.149	1.746	-6.427	-1.717	2.093	2.148	0.207	-0.207
ANBR26	TRR	DR	872	-5.387	-4.537	-7.556	-7.328	-0.99	-0.29	-0.226	2.573	-0.9	1.939	-5.524	-2.08	-0.236	1.385	1.912	1.882	0.684	-5.513	1.635	-4.084	-2.047	-0.052	2.367	-0.133	1.909	-6.198	-2.101	2.034	2.017	0.131	-0.131
ANBR26	TRR	DR	876	-5.637	-4.728	-7.47	-7.709	-0.931	-0.588	-0.289	2.807	-0.475	2.136	-5.709	-2.179	-0.451	1.212	1.686	2.448	0.58	-5.748	1.623	-4.029	-2.263	-0.123	2.461	-0.079	2.261	-6.005	-2.447	2.005	2.016	-0.104	0.104
ANBR26	TRR	DR	880	-5.915	-4.971	-7.447	-8.136	-0.961	-0.856	-0.336	3.071	-0.069	2.377	-5.947	-2.298	-0.808	1.22	1.356	3.004	0.427	-6.048	1.619	-4.087	-2.541	-0.198	2.553	-0.021	2.635	-5.926	-2.674	1.929	2.116	-0.412	0.412
ANBR26	TRR	DR	884	-6.189	-5.276	-7.518	-8.523	-1.133	-1.09	-0.421	3.24	0.231	2.738	-6.154	-2.376	-1.238	1.364	0.944	3.461	0.191	-6.388	1.557	-4.291	-2.856	-0.361	2.533	-0.001	2.952	-6.001	-2.764	1.721	2.246	-0.707	0.707
ANBR26	TRR	DR	888	-6.42	-5.57	-7.648	-8.787	-1.413	-1.241	-0.533	3.263	0.365	3.284	-6.286	-2.363	-1.575	1.688	0.545	3.769	-0.12	-6.709	1.428	-4.595	-3.141	-0.612	2.371	-0.038	3.217	-6.178	-2.717	1.406	2.35	-0.923	0.923
ANBR26	TRR	DR	892	-6.562	-5.738	-7.756	-8.82	-1.706	-1.246	-0.622	3.158	0.29	3.81	-6.37	-2.217	-1.715	2.218	0.26	3.875	-0.432	-6.907	1.275	-4.89	-3.287	-0.861	2.121	-0.115	3.408	-6.369	-2.493	1.097	2.416	-1.016	1.016
ANBR26	TRR	DR	896	-6.599	-5.697	-7.776	-8.541	-1.906	-1.069	-0.613	3.007	0.118	4.104	-6.441	-1.913	-1.694	2.813	0.109	3.802	-0.631	-6.882	1.199	-5.043	-3.205	-0.992	1.888	-0.154	3.544	-6.505	-2.053	0.904	2.462	-0.998	0.998
ANBR26	TRR	DR	900	-6.537	-5.437	-7.666	-7.957	-1.922	-0.732	-0.438	2.908	0.063	4.168	-6.483	-1.489	-1.611	3.206	0.083	3.621	-0.626	-6.59	1.312	-4.963	-2.876	-0.919	1.762	-0.06	3.69	-6.559	-1.435	0.901	2.482	-0.934	0.934
ANBR26	TRR	DR	904	-6.395	-5.019	-7.445	-7.199	-1.744	-0.36	-0.119	2.831	0.135	3.997	-6.469	-1.007	-1.551	3.166	0.189	3.289	-0.447	-6.107	1.588	-4.685	-2.398	-0.672	1.718	0.146	3.783	-6.573	-0.794	1.076	2.404	-0.888	0.888
ANBR26	TRR	DR	908	-6.223	-4.563	-7.205	-6.483	-1.488	-0.124	0.187	2.637	0.08	3.469	-6.395	-0.535	-1.549	2.667	0.35	2.695	-0.24	-5.612	1.841	-4.361	-1.955	-0.411	1.649	0.289	3.637	-6.614	-0.325	1.311	2.147	-0.88	0.88
ANBR26	TRR	DR	912	-6.081	-4.188	-7.023	-5.984	-1.294	-0.098	0.316	2.282	-0.311	2.598	-6.291	-0.133	-1.589	1.927	0.385	1.925	-0.129	-5.266	1.916	-4.122	-1.699	-0.274	1.503	0.197	3.183	-6.708	-0.121	1.456	1.758	-0.913	0.913
ANBR26	TRR	DR	916	-5.966	-3.928	-6.901	-5.738	-1.213	-0.216	0.236	1.876	-0.968	1.732	-6.188	0.203	-1.647	1.231	0.179	1.231	-0.117	-5.101	1.808	-3.991	-1.65	-0.277	1.327	-0.141	2.573	-6.822	-0.127	1.457	1.395	-0.978	0.978
ANBR26	TRR	DR	920	-5.841	-3.734	-6.804	-5.686	-1.217	-0.395	0.014	1.546	-1.674	1.259	-6.101	0.475	-1.706	0.787	-0.177	0.776	-0.159	-5.062	1.601	-3.94	-1.748	-0.371	1.18	-0.628	2.018	-6.905	-0.229	1.369	1.164	-1.039	1.039
ANBR26	TRR	DR	924	-5.695	-3.578	-6.733	-5.789	-1.282	-0.629	-0.264	1.32	-2.225	1.191	-6.023	0.592	-1.743	0.685	-0.451	0.513	-0.249	-5.114	1.373	-3.966	-1.954	-0.524	1.048	-1.132	1.616	-6.916	-0.374	1.281	1.051	-1.047	1.047
ANBR26	TRR	DR	928	-5.572	-3.508	-6.738	-6.075	-1.42	-0.986	-0.547	1.129	-2.453	1.258	-5.95	0.461	-1.691	0.809	-0.463	0.296	-0.445	-5.273	1.127	-4.105	-2.297	-0.763	0.855	-1.535	1.322	-6.874	-0.623	1.223	0.936	-0.977	0.977
ANBR26	TRR	DR	932	-5.529	-3.585	-6.872	-6.587	-1.662	-1.522	-0.838	0.888	-2.316	1.256	-5.916	0.115	-1.505	0.87	-0.216	0.059	-0.787	-5.554	0.81	-4.383	-2.796	-1.128	0.534	-1.82	1.05	-6.845	-1.093	1.145	0.709	-0.856	0.856
ANBR26	TRR	DR	936	-5.573	-3.78	-7.124	-7.315	-2.015	-2.196	-1.182	0.591	-2.021	1.151	-5.988	-0.348	-1.263	0.65	0.105	-0.134	-1.247	-5.93	0.385	-4.766	-3.399	-1.614	0.113	-2.074	0.761	-6.897	-1.824	0.981	0.354	-0.742	0.742
ANBR26	TRR	DR	940	-5.67	-3.997	-7.429	-8.18	-2.452	-2.891	-1.611	0.292	-1.865	1.01	-6.21	-0.828	-1.119	0.206	0.242	-0.199	-1.754	-6.355	-0.14	-5.192	-4.019	-2.172	-0.303	-2.393	0.449	-7.062	-2.734	0.692	-0.048	-0.676	0.676
ANBR26	TRR	DR	944	-5.808	-4.157	-7.724	-9.036	-2.921	-3.46	-2.102	0.084	-2.006	0.929	-6.547	-1.198	-1.171	-0.184	0.046	-0.068	-2.229	-6.787	-0.693	-5.606	-4.566	-2.724	-0.597	-2.789	0.17	-7.319	-3.632	0.299	-0.36	-0.661	0.661
ANBR26	TRR	DR	948	-5.981	-4.23	-7.947	-9.698	-3.339	-3.77	-2.539	0.077	-2.313	1.042	-6.888	-1.386	-1.403	-0.307	-0.39	0.318	-2.575	-7.159	-1.115	-5.942	-4.931	-3.158	-0.675	-3.124	0.066	-7.58	-4.274	-0.094	-0.466	-0.689	0.689
ANBR26	TRR	DR	952	-6.173	-4.25	-8.068	-10.049	-3.615	-3.785	-2.767	0.297	-2.477	1.397	-7.123	-1.471	-1.731	-0.223	-0.781	0.921	-2.754	-7.426	-1.267	-6.168	-5.069	-3.389	-0.54	-3.199	0.23	-7.762	-4.511	-0.341	-0.355	-0.735	0.735
ANBR26	TRR	DR	956	-6.425	-4.362	-8.168	-10.168	-3.778	-3.643	-2.764	0.584	-2.33	1.747	-7.248	-1.64	-2.093	-0.179	-0.928	1.528	-2.897	-7.672	-1.202	-6.372	-5.112	-3.482	-0.368	-2.978	0.547	-7.891	-4.428	-0.416	-0.169	-0.763	0.763
ANBR26	TRR	DR	960	-6.811	-4.713	-8.371	-10.241	-3.94	-3.547	-2.626	0.752	-1.898	1.786	-7.344	-1.998	-2.455	-0.303	-0.857	1.95	-3.17	-8.033	-1.078	-6.677	-5.266	-3.553	-0.334	-2.582	0.832	-8.051	-4.258	-0.403	-0.07	-0.772	0.772
ANBR26	TRR	DR	964	-7.271	-5.225	-8.665	-10.331	-4.113	-3.542	-2.36	0.841	-1.234	1.678	-7.459	-2.413	-2.757	-0.463	-0.646	2.267	-3.528	-8.473	-0.92	-7.05	-5.558	-3.566	-0.394	-2.065	1.109	-8.239	-4.139	-0.309	-0.023	-0.756	0.756
ANBR26	TRR	DR	968	-7.614	-5.639	-8.918	-10.364	-4.206	-3.564	-1.912	0.981	-0.419	1.817	-7.529	-2.668	-2.918	-0.494	-0.294	2.639	-3.797	-8.824	-0.665	-7.344	-5.86	-3.403	-0.398	-1.421	1.456	-8.385	-4.077	-0.084	0.081	-0.677	0.677
ANBR26	TRR	DR	972	-7.745	-5.819	-9.064	-10.313	-4.177	-3.631	-1.332	1.129	0.351	2.098	-7.468	-2.71	-2.892	-0.397	0.179	3.009	-3.919	-9.011	-0.355	-7.508	-6.106	-3.074	-0.357	-0.726	1.73	-8.468	-4.101	0.258	0.208	-0.521	0.521
ANBR26	TRR	DR	976	-7.731	-5.851	-9.151	-10.249	-4.085	-3.818	-0.784	1.164	0.828	2.142	-7.284	-2.656	-2.72	-0.241	0.678	3.26	-3.97	-9.097	-0.118	-7.612	-6.315	-2.714	-0.38	-0.14	1.767	-8.524	-4.272	0.627	0.252	-0.374	0.374
ANBR26	TRR	DR	980	-7.637	-5.848	-9.217	-10.214	-3.996	-4.088	-0.417	1.085	0.925	1.914	-7.052	-2.61	-2.508	-0.021	1.097	3.443	-3.99	-9.119	-0.037	-7.693	-6.456	-2.44	-0.487	0.201	1.615	-8.561	-4.556	0.941	0.204	-0.34	0.34
ANBR26	TRR	DR	984	-7.459	-5.822	-9.218	-10.173	-3.933	-4.303	-0.307	0.946	0.714	1.614	-6.831	-2.576	-2.347	0.256	1.34	3.647	-3.941	-9.039	-0.138	-7.704	-6.438	-2.295	-0.63	0.225	1.381	-8.515	-4.808	1.149	0.135	-0.412	0.412
ANBR26	TRR	DR	988	-7.219	-5.734	-9.087	-10.079	-3.893	-4.373	-0.477	0.752	0.262	1.355	-6.664	-2.503	-2.294	0.449	1.348	3.857	-3.811	-8.829	-0.419	-7.598	-6.238	-2.293	-0.78	-0.092	1.088	-8.336	-4.931	1.215	0.101	-0.519	0.519
ANBR26	TRR	DR	992	-6.936	-5.521	-8.776	-9.892	-3.848	-4.324	-0.873	0.493	-0.361	1.207	-6.542	-2.32	-2.34	0.483	1.132	3.994	-3.648	-8.5	-0.841	-7.376	-5.921	-2.416	-0.939	-0.692	0.737	-8.029	-4.924	1.148	0.103	-0.608	0.608
ANBR26	TRR	DR	996	-6.565	-5.11	-8.267	-9.557	-3.739	-4.215	-1.345	0.191	-1.009	1.261	-6.375	-1.97	-2.371	0.492	0.786	4.002	-3.483	-8.047	-1.316	-7.046	-5.554	-2.581	-1.103	-1.405	0.363	-7.622	-4.79	1.028	0.128	-0.631	0.631
ANBR26	TRR	DR	1000	-6.104	-4.545	-7.626	-9.082	-3.54	-4.092	-1.743	-0.128	-1.528	1.452	-6.073	-1.51	-2.277	0.58	0.459	3.875	-3.322	-7.494	-1.755	-6.637	-5.197	-2.707	-1.267	-2.03	-0.006	-7.182	-4.534	0.934	0.153	-0.568	0.568
ANBR26	TRR	DR	1004	-5.674	-4.028	-7.005	-8.597	-3.311	-4.008	-2.043	-0.466	-1.903	1.52	-5.67	-1.133	-2.117	0.698	0.239	3.643	-3.223	-6.947	-2.139	-6.238	-4.945	-2.812	-1.475	-2.477	-0.367	-6.819	-4.234	0.85	0.136	-0.51	0.51
ANBR26	TRR	DR	1008	-5.387	-3.724	-6.502	-8.229	-3.124	-3.978	-2.29	-0.77	-2.199	1.41	-5.284	-0.976	-2.032	0.831	0.112	3.436	-3.221	-6.497	-2.453	-5.905	-4.837	-2.946	-1.721	-2.769	-0.631	-6.597	-3.978	0.737	0.084	-0.58	0.58
ANBR26	TRR	DR	1012	-5.212	-3.61	-6.085	-7.996	-2.975	-3.95	-2.48	-0.91	-2.381	1.359	-4.977	-0.983	-2.026	1.012	0.056	3.402	-3.26	-6.11	-2.629	-5.587	-4.798	-3.089	-1.914	-2.918	-0.637	-6.453	-3.811	0.629	0.069	-0.778	0.778
ANBR26	TRR	DR	1016	-5.04	-3.545	-5.711	-7.862	-2.849	-3.886	-2.591	-0.83	-2.357	1.546	-4.733	-1.014	-1.977	1.172	0.083	3.501	-3.281	-5.733	-2.624	-5.235	-4.742	-3.217	-1.983	-2.92	-0.35	-6.306	-3.745	0.582	0.128	-0.972	0.972
ANBR26	TRR	DR	1020	-4.825	-3.429	-5.406	-7.806	-2.779	-3.822	-2.655	-0.604	-2.137	1.938	-4.536	-0.986	-1.85	1.209	0.211	3.544	-3.304	-5.402	-2.484	-4.906	-4.666	-3.362	-1.953	-2.806	0.1	-6.169	-3.763	0.574	0.202	-1.042	1.042
ANBR26	TRR	DR	1024	-4.606	-3.258	-5.208	-7.807	-2.791	-3.831	-2.703	-0.348	-1.813	2.415	-4.393	-0.929	-1.691	1.034	0.446	3.441	-3.383	-5.191	-2.275	-4.69	-4.619	-3.559	-1.899	-2.639	0.566	-6.091	-3.83	0.552	0.211	-0.949	0.949
ANBR26	TRR	DR	1028	-4.44	-3.099	-5.135	-7.838	-2.856	-3.96	-2.713	-0.113	-1.418	2.836	-4.288	-0.951	-1.479	0.586	0.762	3.27	-3.538	-5.161	-2.008	-4.639	-4.654	-3.77	-1.858	-2.438	0.991	-6.072	-3.925	0.519	0.122	-0.695	0.695
ANBR26	TRR	DR	1032	-4.354	-3.063	-5.195	-7.888	-2.924	-4.195	-2.649	0.091	-0.966	3.054	-4.175	-1.138	-1.163	0	1.078	3.135	-3.76	-5.336	-1.68	-4.762	-4.802	-3.913	-1.833	-2.206	1.353	-6.083	-4.046	0.503	-0.055	-0.333	0.333
ANBR26	TRR	DR	1036	-4.324	-3.231	-5.36	-7.976	-2.951	-4.477	-2.526	0.253	-0.592	3.03	-4.013	-1.517	-0.753	-0.497	1.287	3.032	-4.013	-5.69	-1.319	-5.014	-5.053	-3.938	-1.806	-1.997	1.598	-6.09	-4.211	0.493	-0.287	0.044	-0.044
ANBR26	TRR	DR	1040	-4.355	-3.612	-5.603	-8.163	-2.927	-4.739	-2.408	0.34	-0.464	2.792	-3.888	-2.082	-0.329	-0.908	1.329	2.874	-4.266	-6.161	-0.976	-5.333	-5.382	-3.857	-1.756	-1.902	1.639	-6.106	-4.468	0.45	-0.547	0.374	-0.374
ANBR26	TRR	DR	1044	-4.476	-4.121	-5.894	-8.485	-2.871	-4.909	-2.326	0.34	-0.585	2.354	-3.971	-2.765	0.021	-1.299	1.232	2.633	-4.472	-6.655	-0.673	-5.647	-5.728	-3.695	-1.657	-1.941	1.434	-6.174	-4.815	0.365	-0.776	0.612	-0.612
ANBR26	TRR	DR	1048	-4.635	-4.565	-6.147	-8.859	-2.793	-4.871	-2.229	0.33	-0.786	1.828	-4.275	-3.395	0.266	-1.518	1.12	2.422	-4.523	-7.01	-0.365	-5.856	-5.947	-3.436	-1.422	-2.02	1.083	-6.279	-5.106	0.314	-0.847	0.761	-0.761
ANBR26	TRR	DR	1052	-4.762	-4.804	-6.301	-9.175	-2.729	-4.569	-2.092	0.388	-0.93	1.44	-4.661	-3.797	0.41	-1.407	1.092	2.344	-4.345	-7.124	-0.04	-5.917	-5.933	-3.086	-1.005	-2.054	0.736	-6.385	-5.185	0.35	-0.671	0.88	-0.88
ANBR26	TRR	DR	1056	-4.872	-4.863	-6.406	-9.418	-2.754	-4.092	-1.963	0.487	-1.003	1.312	-5.05	-3.929	0.445	-1.019	1.167	2.378	-3.992	-7.057	0.226	-5.901	-5.721	-2.729	-0.498	-2.049	0.44	-6.509	-5.06	0.432	-0.304	1.001	-1.001
ANBR26	TRR	DR	1060	-4.978	-4.825	-6.49	-9.593	-2.861	-3.581	-1.882	0.553	-1.024	1.293	-5.38	-3.868	0.401	-0.563	1.291	2.444	-3.568	-6.891	0.345	-5.86	-5.41	-2.449	-0.031	-2.048	0.143	-6.643	-4.853	0.505	0.109	1.097	-1.097
ANBR26	TRR	DR	1064	-4.995	-4.717	-6.485	-9.657	-2.934	-3.135	-1.851	0.549	-1.014	1.123	-5.525	-3.697	0.365	-0.251	1.368	2.448	-3.134	-6.619	0.29	-5.742	-5.054	-2.251	0.325	-2.083	-0.202	-6.715	-4.678	0.571	0.45	1.111	-1.111
ANBR26	TRR	DR	1068	-4.861	-4.551	-6.347	-9.583	-2.864	-2.791	-1.857	0.489	-1.029	0.738	-5.436	-3.45	0.394	-0.104	1.346	2.33	-2.719	-6.236	0.1	-5.494	-4.676	-2.107	0.583	-2.166	-0.571	-6.683	-4.58	0.658	0.67	1.008	-1.008
ANBR26	TRR	DR	1072	-4.64	-4.335	-6.109	-9.378	-2.624	-2.517	-1.884	0.421	-1.128	0.299	-5.242	-3.14	0.442	0.035	1.259	2.141	-2.339	-5.795	-0.158	-5.126	-4.297	-2.007	0.781	-2.286	-0.88	-6.57	-4.493	0.764	0.811	0.777	-0.777
ANBR26	TRR	DR	1076	-4.4	-3.991	-5.767	-8.993	-2.213	-2.203	-1.863	0.433	-1.215	0.1	-5.071	-2.764	0.464	0.322	1.184	2.083	-1.95	-5.315	-0.375	-4.646	-3.874	-1.907	0.974	-2.362	-0.999	-6.366	-4.236	0.915	1.002	0.472	-0.472
ANBR26	TRR	DR	1080	-4.103	-3.397	-5.266	-8.344	-1.637	-1.758	-1.711	0.584	-1.167	0.386	-4.899	-2.315	0.518	0.871	1.184	2.305	-1.495	-4.751	-0.445	-4.043	-3.329	-1.728	1.209	-2.301	-0.841	-6.018	-3.678	1.177	1.35	0.2	-0.2
ANBR26	TRR	DR	1084	-3.717	-2.609	-4.647	-7.485	-0.978	-1.241	-1.46	0.772	-1.069	1.018	-4.64	-1.827	0.695	1.623	1.273	2.629	-1.024	-4.147	-0.404	-3.401	-2.692	-1.479	1.426	-2.146	-0.55	-5.53	-2.901	1.566	1.776	0.016	-0.016
ANBR26	TRR	DR	1088	-3.335	-1.895	-4.08	-6.618	-0.393	-0.813	-1.233	0.779	-1.09	1.538	-4.293	-1.363	0.969	2.257	1.4	2.718	-0.675	-3.658	-0.417	-2.896	-2.119	-1.275	1.482	-2.035	-0.436	-5.019	-2.136	1.995	2.064	-0.12	0.12
ANBR26	TRR	DR	1092	-3.075	-1.503	-3.725	-5.95	-0.019	-0.585	-1.136	0.482	-1.337	1.582	-3.95	-0.986	1.175	2.505	1.425	2.453	-0.53	-3.416	-0.597	-2.648	-1.744	-1.213	1.304	-2.086	-0.682	-4.638	-1.599	2.318	2.079	-0.257	0.257
ANBR26	TRR	DR	1096	-2.98	-1.466	-3.614	-5.577	0.1	-0.568	-1.187	-0.049	-1.789	1.143	-3.698	-0.687	1.161	2.428	1.246	1.987	-0.558	-3.422	-0.887	-2.644	-1.59	-1.294	0.95	-2.3	-1.196	-4.455	-1.365	2.432	1.854	-0.414	0.414
ANMU22	TRC	DC	-200	0.045	0.013	0.203	0.609	0.917	0.677	0.273	0.573	-0.34	0.112	-0.189	0.277	0.224	0.168	0.105	0.324	1.014	0.369	0.414	0.609	0.53	0.984	0.825	-0.436	0.311	-0.145	0.548	0.372	0.633	-0.124	0.124
ANMU22	TRC	DC	-196	-0.025	-0.029	0.205	0.816	0.886	0.696	0.264	0.468	-0.337	0.048	-0.091	0.294	0.311	-0.098	0.175	0.221	1.058	0.414	0.281	0.574	0.584	0.912	0.742	-0.42	0.22	-0.103	0.608	0.442	0.605	-0.083	0.083
ANMU22	TRC	DC	-192	0.033	0.09	0.251	0.925	0.823	0.703	0.209	0.396	-0.362	0.013	0.006	0.431	0.336	-0.167	0.173	0.177	1.074	0.43	0.152	0.519	0.606	0.8	0.659	-0.44	0.149	-0.072	0.659	0.462	0.6	-0.049	0.049
ANMU22	TRC	DC	-188	0.164	0.29	0.274	0.903	0.721	0.698	0.135	0.37	-0.412	-0.001	0.062	0.603	0.311	-0.032	0.113	0.207	1.068	0.382	0.064	0.435	0.587	0.685	0.603	-0.477	0.106	-0.092	0.68	0.425	0.61	-0.045	0.045
ANMU22	TRC	DC	-184	0.271	0.494	0.204	0.798	0.585	0.695	0.067	0.385	-0.471	-0.001	0.052	0.739	0.233	0.211	0.015	0.277	1.049	0.266	0.038	0.318	0.534	0.594	0.586	-0.511	0.093	-0.168	0.663	0.326	0.626	-0.08	0.08
ANMU22	TRC	DC	-180	0.309	0.669	0.026	0.687	0.449	0.72	0.018	0.417	-0.545	-0.012	-0.056	0.824	0.092	0.41	-0.108	0.333	1.036	0.129	0.063	0.196	0.481	0.542	0.614	-0.541	0.091	-0.261	0.646	0.187	0.655	-0.144	0.144
ANMU22	TRC	DC	-176	0.251	0.748	-0.182	0.628	0.363	0.785	0.008	0.457	-0.617	-0.039	-0.252	0.856	-0.064	0.463	-0.212	0.356	1.064	0.027	0.121	0.12	0.465	0.544	0.681	-0.551	0.094	-0.33	0.675	0.077	0.707	-0.212	0.212
ANMU22	TRC	DC	-172	0.09	0.641	-0.333	0.612	0.339	0.867	0.056	0.501	-0.629	-0.05	-0.452	0.815	-0.154	0.364	-0.236	0.355	1.122	-0.029	0.198	0.101	0.478	0.594	0.766	-0.505	0.122	-0.371	0.737	0.046	0.762	-0.26	0.26
ANMU22	TRC	DC	-168	-0.124	0.363	-0.422	0.585	0.33	0.915	0.142	0.526	-0.56	-0.039	-0.559	0.685	-0.144	0.167	-0.166	0.334	1.144	-0.087	0.263	0.091	0.467	0.649	0.82	-0.407	0.168	-0.432	0.779	0.079	0.783	-0.275	0.275
ANMU22	TRC	DC	-164	-0.325	0.027	-0.511	0.499	0.282	0.892	0.223	0.512	-0.448	-0.03	-0.564	0.501	-0.06	-0.024	-0.044	0.299	1.076	-0.207	0.284	0.032	0.39	0.665	0.806	-0.301	0.193	-0.564	0.761	0.132	0.747	-0.263	0.263
ANMU22	TRC	DC	-160	-0.5	-0.268	-0.641	0.342	0.183	0.802	0.284	0.477	-0.326	-0.024	-0.554	0.331	0.035	-0.072	0.084	0.281	0.933	-0.408	0.277	-0.085	0.243	0.642	0.741	-0.208	0.197	-0.743	0.676	0.179	0.674	-0.245	0.245
ANMU22	TRC	DC	-156	-0.679	-0.461	-0.79	0.142	0.069	0.68	0.333	0.461	-0.213	0.004	-0.569	0.217	0.082	0.053	0.181	0.314	0.793	-0.657	0.281	-0.222	0.055	0.611	0.67	-0.122	0.216	-0.868	0.547	0.225	0.608	-0.227	0.227
ANMU22	TRC	DC	-152	-0.844	-0.51	-0.914	-0.036	-0.024	0.559	0.368	0.47	-0.143	0.04	-0.56	0.179	0.047	0.222	0.226	0.389	0.717	-0.894	0.297	-0.34	-0.136	0.59	0.608	-0.054	0.254	-0.858	0.413	0.275	0.572	-0.198	0.198
ANMU22	TRC	DC	-148	-0.926	-0.447	-0.991	-0.153	-0.085	0.446	0.391	0.49	-0.123	0.076	-0.488	0.22	-0.054	0.323	0.219	0.473	0.679	-1.068	0.312	-0.424	-0.302	0.572	0.548	-0.007	0.297	-0.738	0.299	0.329	0.551	-0.16	0.16
ANMU22	TRC	DC	-144	-0.905	-0.376	-1.018	-0.239	-0.126	0.329	0.423	0.517	-0.095	0.14	-0.397	0.285	-0.152	0.361	0.194	0.539	0.602	-1.172	0.336	-0.482	-0.442	0.555	0.486	0.059	0.36	-0.608	0.193	0.374	0.526	-0.13	0.13
ANMU22	TRC	DC	-140	-0.85	-0.379	-1.006	-0.335	-0.165	0.204	0.483	0.545	-0.007	0.236	-0.342	0.28	-0.164	0.403	0.194	0.575	0.462	-1.237	0.379	-0.527	-0.564	0.538	0.428	0.17	0.445	-0.543	0.075	0.401	0.493	-0.12	0.12
ANMU22	TRC	DC	-136	-0.845	-0.433	-0.97	-0.422	-0.198	0.093	0.566	0.556	0.141	0.342	-0.335	0.163	-0.063	0.482	0.236	0.569	0.322	-1.279	0.425	-0.559	-0.661	0.524	0.379	0.321	0.524	-0.526	-0.047	0.421	0.462	-0.12	0.12
ANMU22	TRC	DC	-132	-0.915	-0.427	-0.914	-0.479	-0.207	0.018	0.651	0.543	0.316	0.446	-0.368	-0.008	0.092	0.551	0.311	0.518	0.258	-1.292	0.461	-0.569	-0.719	0.52	0.346	0.474	0.577	-0.498	-0.149	0.436	0.444	-0.116	0.116
ANMU22	TRC	DC	-128	-1.038	-0.333	-0.846	-0.541	-0.187	-0.018	0.698	0.521	0.453	0.531	-0.449	-0.152	0.209	0.521	0.383	0.439	0.286	-1.279	0.474	-0.547	-0.746	0.52	0.336	0.575	0.604	-0.431	-0.219	0.438	0.434	-0.1	0.1
ANMU22	TRC	DC	-124	-1.156	-0.273	-0.773	-0.63	-0.148	-0.03	0.677	0.501	0.499	0.575	-0.553	-0.241	0.262	0.365	0.418	0.359	0.364	-1.254	0.464	-0.498	-0.762	0.516	0.349	0.584	0.609	-0.323	-0.254	0.428	0.414	-0.064	0.064
ANMU22	TRC	DC	-120	-1.206	-0.347	-0.701	-0.71	-0.092	-0.026	0.604	0.485	0.461	0.575	-0.574	-0.264	0.29	0.109	0.417	0.292	0.443	-1.21	0.452	-0.428	-0.763	0.508	0.382	0.517	0.601	-0.186	-0.249	0.409	0.37	-0.007	0.007
ANMU22	TRC	DC	-116	-1.143	-0.494	-0.638	-0.74	-0.025	-0.011	0.515	0.464	0.381	0.536	-0.415	-0.207	0.325	-0.202	0.396	0.225	0.493	-1.128	0.453	-0.346	-0.727	0.501	0.421	0.417	0.582	-0.054	-0.215	0.387	0.302	0.058	-0.058
ANMU22	TRC	DC	-112	-0.971	-0.579	-0.588	-0.714	0.043	0.026	0.434	0.434	0.285	0.454	-0.127	-0.082	0.375	-0.462	0.371	0.147	0.498	-1.007	0.456	-0.261	-0.644	0.49	0.453	0.312	0.538	0.023	-0.169	0.37	0.238	0.106	-0.106
ANMU22	TRC	DC	-108	-0.748	-0.544	-0.559	-0.642	0.088	0.095	0.376	0.398	0.202	0.351	0.12	0.058	0.431	-0.554	0.358	0.065	0.452	-0.878	0.445	-0.198	-0.529	0.467	0.47	0.223	0.473	0.009	-0.105	0.362	0.205	0.126	-0.126
ANMU22	TRC	DC	-104	-0.547	-0.421	-0.552	-0.561	0.086	0.183	0.348	0.365	0.156	0.272	0.22	0.14	0.461	-0.464	0.365	-0.003	0.372	-0.785	0.415	-0.185	-0.421	0.422	0.466	0.181	0.418	-0.08	-0.026	0.362	0.204	0.132	-0.132
ANMU22	TRC	DC	-100	-0.406	-0.25	-0.552	-0.523	0.028	0.245	0.337	0.335	0.145	0.244	0.219	0.12	0.442	-0.308	0.374	-0.041	0.276	-0.761	0.358	-0.236	-0.373	0.343	0.421	0.18	0.395	-0.188	0.038	0.362	0.21	0.138	-0.138
ANMU22	TRC	DC	-96	-0.317	-0.089	-0.536	-0.537	-0.068	0.244	0.32	0.299	0.151	0.259	0.21	0.02	0.392	-0.204	0.366	-0.049	0.153	-0.802	0.272	-0.332	-0.406	0.232	0.325	0.195	0.399	-0.26	0.043	0.349	0.196	0.144	-0.144
ANMU22	TRC	DC	-92	-0.267	-0.003	-0.486	-0.564	-0.152	0.17	0.288	0.256	0.17	0.299	0.22	-0.102	0.348	-0.157	0.329	-0.037	0.003	-0.858	0.185	-0.421	-0.492	0.115	0.201	0.21	0.413	-0.247	-0.03	0.316	0.152	0.143	-0.143
ANMU22	TRC	DC	-88	-0.267	-0.004	-0.4	-0.571	-0.189	0.046	0.242	0.211	0.195	0.34	0.214	-0.195	0.325	-0.075	0.258	-0.006	-0.135	-0.875	0.128	-0.455	-0.582	0.022	0.087	0.215	0.42	-0.148	-0.164	0.264	0.087	0.139	-0.139
ANMU22	TRC	DC	-84	-0.325	-0.052	-0.294	-0.545	-0.181	-0.089	0.18	0.169	0.204	0.35	0.181	-0.23	0.311	0.119	0.162	0.04	-0.213	-0.831	0.103	-0.43	-0.634	-0.045	0.01	0.197	0.399	-0.023	-0.317	0.196	0.031	0.141	-0.141
ANMU22	TRC	DC	-80	-0.389	-0.11	-0.203	-0.497	-0.151	-0.203	0.112	0.131	0.187	0.311	0.155	-0.222	0.283	0.379	0.074	0.078	-0.217	-0.735	0.1	-0.371	-0.629	-0.088	-0.025	0.156	0.342	0.06	-0.454	0.124	-0.01	0.144	-0.144
ANMU22	TRC	DC	-76	-0.425	-0.22	-0.175	-0.447	-0.131	-0.289	0.047	0.089	0.153	0.23	0.125	-0.23	0.231	0.573	0.022	0.085	-0.188	-0.622	0.1	-0.314	-0.579	-0.117	-0.038	0.109	0.252	0.061	-0.539	0.052	-0.06	0.133	-0.133
ANMU22	TRC	DC	-72	-0.449	-0.432	-0.247	-0.396	-0.15	-0.35	-0.015	0.035	0.114	0.131	0.024	-0.29	0.159	0.579	0.004	0.066	-0.189	-0.53	0.078	-0.293	-0.512	-0.154	-0.057	0.066	0.144	-0.021	-0.548	-0.026	-0.131	0.104	-0.104
ANMU22	TRC	DC	-68	-0.452	-0.65	-0.373	-0.33	-0.192	-0.366	-0.055	-0.016	0.104	0.071	-0.141	-0.373	0.092	0.35	0.01	0.054	-0.229	-0.461	0.039	-0.302	-0.435	-0.194	-0.086	0.051	0.055	-0.14	-0.475	-0.088	-0.189	0.06	-0.06
ANMU22	TRC	DC	-64	-0.405	-0.729	-0.439	-0.248	-0.206	-0.317	-0.048	-0.039	0.155	0.09	-0.251	-0.427	0.065	-0.048	0.038	0.056	-0.272	-0.386	0.014	-0.294	-0.336	-0.207	-0.102	0.082	0.019	-0.216	-0.346	-0.096	-0.197	0.016	-0.016
ANMU22	TRC	DC	-60	-0.309	-0.634	-0.381	-0.168	-0.165	-0.219	-0.015	-0.049	0.228	0.139	-0.219	-0.425	0.094	-0.438	0.075	0.043	-0.282	-0.283	0	-0.236	-0.221	-0.188	-0.105	0.124	0.009	-0.187	-0.207	-0.064	-0.154	-0.012	0.012
ANMU22	TRC	DC	-56	-0.184	-0.418	-0.222	-0.093	-0.088	-0.105	-0.001	-0.073	0.24	0.129	-0.074	-0.361	0.153	-0.634	0.095	-0.015	-0.251	-0.152	-0.026	-0.14	-0.101	-0.161	-0.104	0.119	-0.033	-0.074	-0.074	-0.039	-0.088	-0.014	0.014
ANMU22	TRC	DC	-52	-0.024	-0.141	-0.024	-0.006	-0.008	0.008	-0.009	-0.109	0.176	0.048	0.115	-0.24	0.187	-0.591	0.081	-0.106	-0.189	-0.006	-0.051	-0.04	0.016	-0.132	-0.093	0.065	-0.108	0.046	0.057	-0.029	-0.029	-0.002	0.002
ANMU22	TRC	DC	-48	0.166	0.131	0.153	0.112	0.054	0.111	-0.019	-0.133	0.074	-0.063	0.286	-0.1	0.155	-0.426	0.034	-0.189	-0.117	0.14	-0.056	0.04	0.13	-0.094	-0.063	-0.003	-0.182	0.117	0.171	-0.017	0.016	0.003	-0.003
ANMU22	TRC	DC	-44	0.308	0.33	0.249	0.235	0.085	0.184	-0.034	-0.146	-0.054	-0.187	0.355	0.025	0.046	-0.294	-0.04	-0.24	-0.061	0.259	-0.058	0.089	0.218	-0.055	-0.034	-0.08	-0.245	0.123	0.235	-0.008	0.048	-0.013	0.013
ANMU22	TRC	DC	-40	0.339	0.438	0.254	0.308	0.092	0.206	-0.059	-0.148	-0.185	-0.297	0.262	0.136	-0.101	-0.202	-0.113	-0.251	-0.036	0.331	-0.077	0.112	0.256	-0.019	-0.02	-0.159	-0.284	0.07	0.236	-0.013	0.061	-0.055	0.055
ANMU22	TRC	DC	-36	0.3	0.492	0.222	0.304	0.093	0.194	-0.066	-0.11	-0.245	-0.318	0.05	0.234	-0.212	-0.042	-0.135	-0.202	-0.024	0.363	-0.088	0.13	0.256	0.029	-0.005	-0.194	-0.247	-0.022	0.211	-0.025	0.073	-0.095	0.095
ANMU22	TRC	DC	-32	0.27	0.483	0.189	0.263	0.096	0.173	-0.047	-0.028	-0.222	-0.238	-0.146	0.305	-0.254	0.195	-0.1	-0.09	0.001	0.374	-0.078	0.154	0.247	0.087	0.024	-0.178	-0.128	-0.117	0.204	-0.038	0.096	-0.105	0.105
ANMU22	TRC	DC	-28	0.291	0.386	0.162	0.255	0.108	0.152	-0.031	0.056	-0.191	-0.137	-0.199	0.344	-0.236	0.418	-0.056	0.037	0.065	0.384	-0.064	0.187	0.254	0.136	0.056	-0.154	0.002	-0.163	0.224	-0.044	0.114	-0.081	0.081
ANMU22	TRC	DC	-24	0.346	0.263	0.144	0.306	0.132	0.131	-0.028	0.104	-0.182	-0.061	-0.119	0.359	-0.172	0.54	-0.035	0.131	0.163	0.405	-0.054	0.23	0.285	0.165	0.079	-0.138	0.088	-0.132	0.251	-0.037	0.101	-0.047	0.047
ANMU22	TRC	DC	-20	0.371	0.194	0.131	0.366	0.146	0.106	-0.042	0.104	-0.175	-0.011	-0.032	0.353	-0.11	0.496	-0.04	0.168	0.255	0.415	-0.056	0.259	0.315	0.162	0.076	-0.124	0.111	-0.051	0.256	-0.031	0.057	-0.018	0.018
ANMU22	TRC	DC	-16	0.309	0.208	0.103	0.34	0.115	0.069	-0.076	0.054	-0.17	0.001	0.001	0.325	-0.098	0.288	-0.069	0.144	0.298	0.366	-0.083	0.237	0.297	0.115	0.037	-0.119	0.061	0.027	0.218	-0.037	0.002	-0.001	0.001
ANMU22	TRC	DC	-12	0.172	0.256	0.06	0.183	0.046	0.032	-0.092	-0.007	-0.157	-0.017	0.013	0.266	-0.122	0.009	-0.096	0.078	0.29	0.237	-0.101	0.166	0.214	0.06	-0.009	-0.102	-0.02	0.076	0.144	-0.03	-0.036	0.004	-0.004
ANMU22	TRC	DC	-8	0.025	0.225	0.049	-0.045	-0.003	0.042	-0.027	-0.016	-0.093	-0.014	0.001	0.175	-0.12	-0.241	-0.062	0.018	0.271	0.066	-0.042	0.103	0.115	0.07	0.006	-0.022	-0.051	0.113	0.091	0.027	-0.015	0.001	-0.001
ANMU22	TRC	DC	-4	-0.09	0.07	0.115	-0.215	0.018	0.136	0.138	0.068	0.036	0.04	-0.061	0.091	-0.065	-0.412	0.063	0.023	0.301	-0.064	0.126	0.105	0.078	0.189	0.126	0.14	0.021	0.174	0.119	0.137	0.09	-0.007	0.007
ANMU22	TRC	DC	0	-0.171	-0.142	0.232	-0.228	0.108	0.306	0.367	0.231	0.206	0.154	-0.144	0.052	0.025	-0.499	0.251	0.112	0.414	-0.101	0.379	0.178	0.135	0.396	0.335	0.36	0.193	0.257	0.226	0.281	0.251	-0.013	0.013
ANMU22	TRC	DC	4	-0.258	-0.381	0.329	-0.089	0.221	0.495	0.599	0.417	0.381	0.306	-0.224	0.028	0.114	-0.481	0.434	0.248	0.578	-0.072	0.65	0.273	0.246	0.625	0.568	0.586	0.411	0.312	0.347	0.429	0.401	-0.005	0.005
ANMU22	TRC	DC	8	-0.374	-0.613	0.35	0.097	0.298	0.63	0.762	0.552	0.515	0.427	-0.304	-0.035	0.17	-0.339	0.558	0.353	0.737	-0.043	0.85	0.334	0.34	0.802	0.747	0.754	0.583	0.301	0.418	0.53	0.48	0.035	-0.035
ANMU22	TRC	DC	12	-0.464	-0.71	0.276	0.21	0.318	0.674	0.825	0.595	0.584	0.464	-0.337	-0.119	0.197	-0.129	0.628	0.369	0.86	-0.054	0.935	0.345	0.377	0.897	0.832	0.835	0.65	0.245	0.405	0.557	0.465	0.107	-0.107
ANMU22	TRC	DC	16	-0.466	-0.598	0.11	0.187	0.299	0.641	0.828	0.57	0.62	0.439	-0.274	-0.163	0.228	0.061	0.681	0.301	0.941	-0.103	0.944	0.321	0.359	0.939	0.848	0.863	0.634	0.172	0.318	0.539	0.374	0.183	-0.183
ANMU22	TRC	DC	20	-0.377	-0.372	-0.101	0.061	0.278	0.58	0.842	0.535	0.666	0.405	-0.152	-0.145	0.281	0.171	0.736	0.211	0.982	-0.166	0.947	0.295	0.318	0.981	0.849	0.9	0.599	0.111	0.208	0.542	0.254	0.229	-0.229
ANMU22	TRC	DC	24	-0.25	-0.173	-0.288	-0.099	0.275	0.533	0.906	0.535	0.741	0.397	-0.076	-0.088	0.329	0.153	0.791	0.154	0.986	-0.235	0.989	0.283	0.279	1.043	0.871	0.982	0.602	0.083	0.118	0.601	0.159	0.231	-0.231
ANMU22	TRC	DC	28	-0.169	-0.062	-0.4	-0.262	0.29	0.514	1.023	0.581	0.86	0.448	-0.101	-0.014	0.35	-0.007	0.845	0.147	0.96	-0.304	1.077	0.286	0.242	1.118	0.919	1.125	0.676	0.086	0.048	0.696	0.121	0.191	-0.191
ANMU22	TRC	DC	32	-0.194	-0.036	-0.399	-0.405	0.327	0.523	1.174	0.672	1.026	0.576	-0.179	0.049	0.361	-0.206	0.901	0.178	0.932	-0.353	1.201	0.313	0.217	1.193	0.986	1.314	0.826	0.107	0.002	0.795	0.147	0.132	-0.132
ANMU22	TRC	DC	36	-0.308	-0.105	-0.287	-0.471	0.37	0.555	1.313	0.785	1.206	0.744	-0.218	0.047	0.353	-0.315	0.947	0.226	0.925	-0.37	1.327	0.35	0.214	1.245	1.052	1.5	1.013	0.11	-0.004	0.864	0.215	0.094	-0.094
ANMU22	TRC	DC	40	-0.432	-0.271	-0.117	-0.446	0.386	0.6	1.407	0.896	1.364	0.906	-0.182	-0.037	0.288	-0.32	0.97	0.272	0.925	-0.378	1.426	0.367	0.224	1.257	1.1	1.639	1.189	0.073	0.041	0.889	0.302	0.105	-0.105
ANMU22	TRC	DC	44	-0.5	-0.473	0.037	-0.375	0.369	0.652	1.447	0.994	1.476	1.037	-0.111	-0.15	0.181	-0.326	0.98	0.322	0.91	-0.404	1.49	0.35	0.229	1.236	1.131	1.717	1.328	0.025	0.117	0.887	0.397	0.161	-0.161
ANMU22	TRC	DC	48	-0.524	-0.626	0.091	-0.327	0.317	0.682	1.428	1.063	1.51	1.109	-0.076	-0.236	0.083	-0.406	0.985	0.396	0.857	-0.458	1.506	0.296	0.21	1.188	1.129	1.721	1.404	0.002	0.166	0.864	0.477	0.236	-0.236
ANMU22	TRC	DC	52	-0.56	-0.686	-0.009	-0.357	0.215	0.644	1.338	1.075	1.464	1.119	-0.132	-0.305	0.003	-0.522	0.968	0.485	0.733	-0.553	1.445	0.189	0.136	1.094	1.057	1.647	1.401	-0.02	0.132	0.799	0.497	0.299	-0.299
ANMU22	TRC	DC	56	-0.643	-0.69	-0.224	-0.48	0.063	0.519	1.197	1.008	1.379	1.085	-0.279	-0.398	-0.076	-0.611	0.915	0.551	0.534	-0.698	1.298	0.031	-0.007	0.948	0.898	1.527	1.32	-0.077	0.01	0.692	0.441	0.327	-0.327
ANMU22	TRC	DC	60	-0.756	-0.705	-0.462	-0.652	-0.09	0.343	1.048	0.873	1.29	1.006	-0.456	-0.523	-0.144	-0.652	0.853	0.568	0.307	-0.86	1.087	-0.127	-0.182	0.786	0.682	1.402	1.17	-0.155	-0.153	0.57	0.338	0.326	-0.326
ANMU22	TRC	DC	64	-0.855	-0.731	-0.64	-0.807	-0.169	0.184	0.945	0.725	1.225	0.881	-0.555	-0.632	-0.159	-0.617	0.827	0.567	0.147	-0.964	0.874	-0.208	-0.311	0.67	0.484	1.316	0.988	-0.208	-0.3	0.486	0.238	0.315	-0.315
ANMU22	TRC	DC	68	-0.898	-0.729	-0.702	-0.89	-0.124	0.099	0.935	0.649	1.225	0.759	-0.512	-0.678	-0.101	-0.47	0.859	0.623	0.124	-0.951	0.738	-0.161	-0.332	0.659	0.38	1.321	0.855	-0.197	-0.388	0.493	0.192	0.291	-0.291
ANMU22	TRC	DC	72	-0.908	-0.741	-0.662	-0.894	0.013	0.099	1.016	0.695	1.328	0.71	-0.38	-0.689	0	-0.265	0.937	0.789	0.203	-0.846	0.706	-0.023	-0.26	0.734	0.375	1.44	0.845	-0.123	-0.409	0.589	0.231	0.244	-0.244
ANMU22	TRC	DC	76	-0.938	-0.819	-0.586	-0.87	0.135	0.13	1.13	0.85	1.533	0.772	-0.262	-0.714	0.091	-0.152	1.028	1.084	0.25	-0.752	0.725	0.097	-0.192	0.806	0.401	1.641	0.972	-0.04	-0.392	0.698	0.357	0.19	-0.19
ANMU22	TRC	DC	80	-0.987	-0.907	-0.521	-0.888	0.157	0.14	1.227	1.113	1.844	1.004	-0.218	-0.725	0.133	-0.177	1.094	1.537	0.156	-0.75	0.758	0.11	-0.215	0.798	0.399	1.905	1.257	-0.019	-0.383	0.749	0.562	0.147	-0.147
ANMU22	TRC	DC	84	-1.037	-0.923	-0.503	-0.988	0.05	0.122	1.309	1.518	2.303	1.497	-0.301	-0.678	0.092	-0.203	1.123	2.192	-0.098	-0.864	0.83	-0.008	-0.344	0.705	0.382	2.249	1.758	-0.117	-0.415	0.713	0.845	0.117	-0.117
ANMU22	TRC	DC	88	-1.121	-0.886	-0.584	-1.178	-0.158	0.109	1.411	2.08	2.922	2.274	-0.53	-0.584	-0.058	-0.086	1.132	3.054	-0.446	-1.08	0.976	-0.229	-0.543	0.577	0.4	2.682	2.49	-0.355	-0.503	0.605	1.199	0.091	-0.091
ANMU22	TRC	DC	92	-1.284	-0.922	-0.783	-1.431	-0.387	0.17	1.59	2.792	3.67	3.281	-0.855	-0.479	-0.293	0.219	1.162	4.068	-0.745	-1.357	1.252	-0.477	-0.742	0.515	0.536	3.208	3.423	-0.689	-0.61	0.498	1.617	0.071	-0.071
ANMU22	TRC	DC	96	-1.529	-1.142	-1.032	-1.626	-0.509	0.388	1.927	3.655	4.536	4.469	-1.174	-0.401	-0.508	0.707	1.257	5.135	-0.804	-1.591	1.744	-0.628	-0.834	0.65	0.894	3.863	4.538	-1.004	-0.636	0.51	2.116	0.048	-0.048
ANMU22	TRC	DC	100	-1.814	-1.526	-1.209	-1.578	-0.408	0.812	2.465	4.663	5.501	5.791	-1.39	-0.398	-0.592	1.304	1.441	6.161	-0.482	-1.644	2.505	-0.561	-0.711	1.062	1.528	4.666	5.819	-1.147	-0.489	0.717	2.705	0.006	-0.006
ANMU22	TRC	DC	104	-2.047	-1.953	-1.191	-1.182	-0.05	1.413	3.176	5.775	6.505	7.183	-1.45	-0.479	-0.51	1.835	1.697	7.083	0.215	-1.437	3.506	-0.233	-0.341	1.72	2.4	5.587	7.23	-1.014	-0.149	1.105	3.366	-0.058	0.058
ANMU22	TRC	DC	108	-2.07	-2.262	-0.892	-0.471	0.521	2.128	4.003	6.962	7.498	8.609	-1.354	-0.554	-0.29	2.161	1.994	7.916	1.147	-0.978	4.684	0.322	0.235	2.541	3.425	6.593	8.751	-0.575	0.353	1.616	4.082	-0.122	0.122
ANMU22	TRC	DC	112	-1.787	-2.262	-0.321	0.426	1.232	2.906	4.898	8.229	8.463	10.047	-1.145	-0.502	0.026	2.288	2.305	8.755	2.167	-0.335	5.989	1.032	0.949	3.446	4.539	7.662	10.379	0.122	0.965	2.191	4.868	-0.157	0.157
ANMU22	TRC	DC	116	-1.27	-1.879	0.415	1.335	1.995	3.716	5.792	9.564	9.35	11.429	-0.886	-0.286	0.381	2.338	2.588	9.687	3.192	0.392	7.357	1.807	1.732	4.366	5.691	8.736	12.063	0.941	1.613	2.753	5.721	-0.165	0.165
ANMU22	TRC	DC	120	-0.633	-1.221	1.186	2.107	2.738	4.525	6.596	10.895	10.07	12.648	-0.588	0.067	0.714	2.435	2.775	10.679	4.175	1.113	8.706	2.568	2.529	5.243	6.833	9.711	13.694	1.697	2.214	3.226	6.583	-0.184	0.184
ANMU22	TRC	DC	124	0.051	-0.427	1.888	2.691	3.422	5.311	7.238	12.113	10.54	13.606	-0.21	0.515	0.996	2.613	2.812	11.584	5.093	1.783	9.955	3.273	3.308	6.04	7.917	10.485	15.143	2.25	2.726	3.574	7.374	-0.24	0.24
ANMU22	TRC	DC	128	0.693	0.387	2.456	3.109	4.024	6.036	7.674	13.104	10.716	14.221	0.257	0.981	1.222	2.812	2.69	12.213	5.932	2.387	11.03	3.9	4.037	6.73	8.887	10.989	16.287	2.558	3.141	3.784	8.012	-0.32	0.32
ANMU22	TRC	DC	132	1.207	1.09	2.891	3.374	4.54	6.639	7.91	13.785	10.593	14.466	0.769	1.388	1.413	2.971	2.438	12.443	6.65	2.915	11.887	4.443	4.666	7.3	9.687	11.204	17.052	2.694	3.429	3.886	8.428	-0.394	0.394
ANMU22	TRC	DC	136	1.585	1.631	3.253	3.506	5	7.079	7.986	14.127	10.193	14.365	1.266	1.711	1.611	3.105	2.099	12.262	7.194	3.373	12.513	4.925	5.163	7.759	10.279	11.154	17.428	2.818	3.568	3.953	8.593	-0.441	0.441
ANMU22	TRC	DC	140	1.883	2.022	3.628	3.599	5.453	7.361	7.947	14.132	9.54	13.942	1.684	1.967	1.864	3.28	1.72	11.727	7.564	3.794	12.908	5.388	5.552	8.132	10.651	10.864	17.421	3.102	3.617	4.046	8.534	-0.451	0.451
ANMU22	TRC	DC	144	2.146	2.248	4.106	3.77	5.934	7.504	7.804	13.793	8.656	13.2	1.997	2.165	2.191	3.538	1.334	10.895	7.809	4.214	13.054	5.868	5.877	8.434	10.798	10.341	17.007	3.64	3.668	4.176	8.282	-0.433	0.433
ANMU22	TRC	DC	148	2.429	2.349	4.706	4.054	6.44	7.502	7.536	13.105	7.561	12.146	2.269	2.315	2.565	3.849	0.934	9.802	7.979	4.649	12.924	6.371	6.161	8.645	10.714	9.581	16.171	4.376	3.752	4.307	7.849	-0.413	0.413
ANMU22	TRC	DC	152	2.775	2.437	5.308	4.403	6.91	7.355	7.1	12.107	6.27	10.819	2.567	2.427	2.905	4.113	0.49	8.494	8.098	5.074	12.498	6.846	6.393	8.717	10.405	8.575	14.943	5.134	3.858	4.377	7.256	-0.405	0.405
ANMU22	TRC	DC	156	3.154	2.574	5.731	4.738	7.257	7.101	6.483	10.897	4.828	9.31	2.879	2.518	3.124	4.189	-0.005	7.07	8.156	5.428	11.788	7.213	6.552	8.602	9.905	7.357	13.416	5.736	3.973	4.335	6.566	-0.389	0.389
ANMU22	TRC	DC	160	3.478	2.75	5.879	4.966	7.423	6.797	5.739	9.614	3.38	7.769	3.157	2.599	3.182	3.963	-0.496	5.663	8.124	5.651	10.862	7.409	6.618	8.3	9.279	6.046	11.744	6.082	4.067	4.168	5.869	-0.351	0.351
ANMU22	TRC	DC	164	3.673	2.915	5.805	5	7.396	6.479	4.953	8.371	2.09	6.337	3.375	2.668	3.096	3.454	-0.901	4.392	7.985	5.711	9.805	7.417	6.568	7.842	8.583	4.787	10.076	6.166	4.087	3.889	5.229	-0.297	0.297
ANMU22	TRC	DC	168	3.69	3.005	5.651	4.821	7.21	6.158	4.185	7.225	1.033	5.069	3.505	2.715	2.936	2.827	-1.171	3.319	7.75	5.607	8.673	7.26	6.391	7.273	7.853	3.662	8.492	6.06	4.015	3.535	4.68	-0.241	0.241
ANMU22	TRC	DC	172	3.533	3.004	5.534	4.454	6.919	5.836	3.484	6.199	0.223	3.97	3.518	2.725	2.783	2.258	-1.283	2.459	7.445	5.354	7.516	6.981	6.089	6.646	7.111	2.713	7.031	5.86	3.859	3.166	4.227	-0.188	0.188
ANMU22	TRC	DC	176	3.273	2.947	5.471	3.93	6.567	5.496	2.884	5.296	-0.35	3.043	3.449	2.689	2.686	1.84	-1.252	1.796	7.086	4.978	6.379	6.616	5.677	6.014	6.375	1.958	5.722	5.611	3.623	2.834	3.831	-0.138	0.138
ANMU22	TRC	DC	180	3.006	2.853	5.345	3.3	6.169	5.12	2.384	4.513	-0.735	2.278	3.387	2.602	2.635	1.616	-1.127	1.312	6.689	4.518	5.291	6.186	5.186	5.409	5.655	1.37	4.586	5.291	3.316	2.563	3.455	-0.086	0.086
ANMU22	TRC	DC	184	2.804	2.702	5.016	2.657	5.75	4.739	1.983	3.876	-0.982	1.674	3.369	2.444	2.605	1.589	-0.951	1.023	6.286	4.019	4.294	5.717	4.672	4.87	4.989	0.922	3.652	4.895	2.986	2.377	3.115	-0.021	0.021
ANMU22	TRC	DC	188	2.678	2.494	4.49	2.111	5.361	4.425	1.716	3.441	-1.082	1.282	3.355	2.218	2.58	1.719	-0.727	0.947	5.922	3.527	3.459	5.26	4.206	4.448	4.442	0.631	2.983	4.468	2.704	2.307	2.871	0.057	-0.057
ANMU22	TRC	DC	192	2.581	2.238	3.9	1.732	5.052	4.229	1.602	3.231	-1.011	1.147	3.283	1.963	2.545	1.949	-0.453	1.068	5.625	3.081	2.833	4.869	3.836	4.17	4.047	0.513	2.622	4.079	2.513	2.351	2.758	0.127	-0.127
ANMU22	TRC	DC	196	2.41	1.934	3.38	1.507	4.844	4.141	1.609	3.213	-0.795	1.243	3.117	1.703	2.5	2.182	-0.141	1.332	5.408	2.692	2.4	4.579	3.56	4.014	3.794	0.537	2.549	3.795	2.396	2.466	2.758	0.175	-0.175
ANMU22	TRC	DC	200	2.089	1.58	3.003	1.352	4.739	4.126	1.701	3.353	-0.488	1.519	2.86	1.439	2.466	2.309	0.183	1.691	5.271	2.347	2.146	4.395	3.348	3.957	3.662	0.661	2.729	3.661	2.313	2.622	2.839	0.201	-0.201
ANMU22	TRC	DC	204	1.662	1.195	2.766	1.197	4.72	4.174	1.873	3.651	-0.132	1.955	2.557	1.2	2.474	2.294	0.488	2.136	5.194	2.033	2.084	4.298	3.167	3.998	3.656	0.87	3.155	3.661	2.255	2.828	3.01	0.214	-0.214
ANMU22	TRC	DC	208	1.237	0.827	2.635	1.03	4.757	4.282	2.113	4.109	0.24	2.531	2.266	1.019	2.543	2.17	0.746	2.678	5.158	1.753	2.223	4.256	3.008	4.13	3.781	1.148	3.806	3.724	2.244	3.081	3.287	0.228	-0.228
ANMU22	TRC	DC	212	0.901	0.549	2.602	0.907	4.832	4.435	2.392	4.684	0.589	3.193	2.034	0.91	2.637	1.996	0.936	3.301	5.178	1.535	2.534	4.258	2.891	4.331	4.018	1.46	4.611	3.804	2.289	3.337	3.642	0.241	-0.241
ANMU22	TRC	DC	216	0.725	0.423	2.694	0.912	4.957	4.615	2.69	5.312	0.877	3.871	1.9	0.897	2.711	1.894	1.05	3.958	5.281	1.432	2.977	4.32	2.857	4.587	4.339	1.776	5.475	3.893	2.384	3.552	4.034	0.24	-0.24
ANMU22	TRC	DC	220	0.736	0.476	2.928	1.051	5.143	4.809	3.003	5.928	1.082	4.491	1.881	1.005	2.789	1.988	1.111	4.602	5.463	1.464	3.502	4.456	2.925	4.889	4.708	2.081	6.302	3.981	2.524	3.741	4.432	0.22	-0.22
ANMU22	TRC	DC	224	0.896	0.669	3.242	1.25	5.383	5.003	3.34	6.484	1.213	5.004	1.983	1.207	2.917	2.296	1.159	5.197	5.693	1.598	4.062	4.655	3.07	5.234	5.091	2.379	7.02	4.062	2.691	3.949	4.804	0.181	-0.181
ANMU22	TRC	DC	228	1.128	0.911	3.508	1.472	5.667	5.201	3.706	6.969	1.286	5.386	2.183	1.457	3.092	2.719	1.216	5.722	5.956	1.798	4.634	4.903	3.274	5.625	5.479	2.675	7.604	4.165	2.865	4.193	5.129	0.122	-0.122
ANMU22	TRC	DC	232	1.364	1.142	3.677	1.771	5.986	5.418	4.079	7.372	1.28	5.587	2.43	1.736	3.287	3.104	1.262	6.154	6.25	2.053	5.179	5.19	3.539	6.05	5.864	2.946	8.017	4.332	3.059	4.471	5.405	0.051	-0.051
ANMU22	TRC	DC	236	1.603	1.37	3.815	2.184	6.326	5.648	4.411	7.66	1.159	5.538	2.668	2.039	3.493	3.329	1.26	6.472	6.54	2.353	5.631	5.504	3.846	6.467	6.205	3.142	8.196	4.579	3.296	4.769	5.629	-0.014	0.014
ANMU22	TRC	DC	240	1.87	1.624	3.999	2.653	6.672	5.865	4.692	7.838	0.959	5.251	2.861	2.322	3.678	3.371	1.206	6.692	6.775	2.666	5.977	5.834	4.145	6.85	6.48	3.275	8.15	4.883	3.56	5.056	5.811	-0.069	0.069
ANMU22	TRC	DC	244	2.167	1.917	4.237	3.08	7.014	6.055	4.963	7.954	0.779	4.827	3.008	2.549	3.808	3.329	1.149	6.87	6.928	2.958	6.266	6.168	4.396	7.207	6.704	3.417	7.964	5.21	3.811	5.311	5.986	-0.119	0.119
ANMU22	TRC	DC	248	2.513	2.245	4.526	3.396	7.348	6.217	5.269	8.038	0.685	4.326	3.177	2.745	3.908	3.376	1.148	7.045	7.002	3.218	6.537	6.499	4.592	7.56	6.896	3.622	7.69	5.538	4.021	5.56	6.174	-0.16	0.16
ANMU22	TRC	DC	252	2.94	2.587	4.859	3.578	7.679	6.363	5.639	8.094	0.687	3.778	3.453	2.945	4.035	3.647	1.243	7.219	7.028	3.446	6.823	6.822	4.754	7.944	7.081	3.91	7.359	5.831	4.174	5.851	6.374	-0.188	0.188
ANMU22	TRC	DC	256	3.404	2.898	5.16	3.642	7.986	6.509	6.08	8.142	0.785	3.238	3.83	3.14	4.208	4.127	1.431	7.372	7.032	3.625	7.155	7.104	4.888	8.366	7.283	4.288	7.035	6.032	4.267	6.187	6.578	-0.206	0.206
ANMU22	TRC	DC	260	3.747	3.119	5.334	3.619	8.201	6.627	6.529	8.178	0.947	2.763	4.196	3.284	4.382	4.659	1.655	7.466	7.004	3.713	7.496	7.28	4.954	8.76	7.471	4.712	6.759	6.126	4.308	6.497	6.752	-0.219	0.219
ANMU22	TRC	DC	264	3.796	3.183	5.367	3.541	8.269	6.672	6.896	8.186	1.131	2.392	4.405	3.329	4.491	5.052	1.837	7.469	6.91	3.67	7.771	7.299	4.903	9.031	7.579	5.114	6.545	6.148	4.312	6.695	6.853	-0.228	0.228
ANMU22	TRC	DC	268	3.534	3.04	5.312	3.445	8.195	6.646	7.164	8.203	1.363	2.21	4.369	3.272	4.498	5.207	1.933	7.415	6.716	3.503	7.978	7.172	4.732	9.154	7.602	5.495	6.457	6.125	4.298	6.764	6.896	-0.242	0.242
ANMU22	TRC	DC	272	3.099	2.688	5.21	3.36	8.027	6.588	7.384	8.309	1.724	2.322	4.125	3.171	4.42	5.15	1.957	7.398	6.418	3.25	8.193	6.949	4.476	9.181	7.598	5.914	6.597	6.064	4.285	6.755	6.942	-0.275	0.275
ANMU22	TRC	DC	276	2.635	2.182	5.075	3.301	7.809	6.528	7.591	8.541	2.241	2.76	3.786	3.076	4.293	4.96	1.934	7.49	6.062	2.948	8.469	6.68	4.178	9.17	7.623	6.388	7.003	5.965	4.28	6.714	7.026	-0.334	0.334
ANMU22	TRC	DC	280	2.25	1.645	4.903	3.283	7.579	6.486	7.778	8.865	2.845	3.445	3.467	2.998	4.131	4.717	1.871	7.681	5.725	2.635	8.806	6.402	3.889	9.155	7.695	6.864	7.611	5.834	4.281	6.646	7.145	-0.422	0.422
ANMU22	TRC	DC	284	2.028	1.255	4.673	3.288	7.344	6.448	7.897	9.193	3.421	4.229	3.233	2.942	3.917	4.481	1.759	7.908	5.455	2.33	9.149	6.124	3.636	9.125	7.784	7.258	8.299	5.658	4.276	6.535	7.249	-0.526	0.526
ANMU22	TRC	DC	288	1.955	1.116	4.35	3.239	7.064	6.347	7.888	9.413	3.874	4.959	3.063	2.873	3.642	4.261	1.588	8.09	5.227	1.998	9.409	5.805	3.377	9.027	7.812	7.501	8.932	5.402	4.221	6.362	7.26	-0.622	0.622
ANMU22	TRC	DC	292	1.9	1.139	3.919	3.053	6.711	6.128	7.752	9.473	4.202	5.562	2.894	2.707	3.343	4.024	1.374	8.176	4.975	1.597	9.54	5.411	3.053	8.82	7.722	7.605	9.438	5.075	4.078	6.128	7.129	-0.685	0.685
ANMU22	TRC	DC	296	1.725	1.145	3.419	2.704	6.301	5.798	7.551	9.4	4.484	6.045	2.666	2.408	3.069	3.796	1.171	8.159	4.657	1.124	9.575	4.956	2.648	8.53	7.526	7.65	9.828	4.745	3.85	5.862	6.871	-0.702	0.702
ANMU22	TRC	DC	300	1.362	1.016	2.912	2.216	5.865	5.38	7.33	9.226	4.757	6.416	2.339	2.028	2.825	3.621	1.006	8.039	4.27	0.594	9.549	4.474	2.177	8.195	7.257	7.676	10.101	4.462	3.532	5.582	6.511	-0.668	0.668
ANMU22	TRC	DC	304	0.818	0.713	2.434	1.662	5.418	4.892	7.086	8.949	4.973	6.648	1.905	1.649	2.589	3.447	0.856	7.801	3.833	0.019	9.46	3.985	1.655	7.838	6.934	7.651	10.217	4.221	3.122	5.283	6.055	-0.592	0.592
ANMU22	TRC	DC	308	0.157	0.267	1.989	1.131	4.97	4.365	6.809	8.567	5.064	6.721	1.416	1.312	2.346	3.174	0.687	7.444	3.371	-0.581	9.301	3.503	1.108	7.465	6.565	7.537	10.153	3.973	2.659	4.961	5.525	-0.511	0.511
ANMU22	TRC	DC	312	-0.495	-0.219	1.549	0.648	4.512	3.834	6.482	8.09	4.988	6.635	0.987	1.026	2.08	2.786	0.478	6.994	2.897	-1.175	9.058	3.018	0.556	7.066	6.149	7.307	9.908	3.656	2.206	4.604	4.971	-0.457	0.457
ANMU22	TRC	DC	316	-0.956	-0.596	1.065	0.172	4.029	3.321	6.094	7.533	4.739	6.403	0.729	0.801	1.781	2.349	0.237	6.497	2.398	-1.739	8.708	2.509	0.017	6.629	5.676	6.96	9.488	3.21	1.795	4.207	4.436	-0.435	0.435
ANMU22	TRC	DC	320	-1.102	-0.802	0.519	-0.297	3.537	2.843	5.684	6.93	4.391	6.07	0.665	0.63	1.489	1.922	0.012	6	1.85	-2.253	8.276	1.988	-0.48	6.176	5.167	6.547	8.934	2.629	1.422	3.82	3.94	-0.43	0.43
ANMU22	TRC	DC	324	-1.005	-0.908	-0.014	-0.7	3.092	2.421	5.309	6.323	4.044	5.691	0.717	0.459	1.255	1.545	-0.152	5.528	1.283	-2.688	7.811	1.506	-0.897	5.756	4.661	6.136	8.308	1.997	1.081	3.508	3.484	-0.414	0.414
ANMU22	TRC	DC	328	-0.889	-1.025	-0.441	-0.996	2.737	2.07	4.974	5.746	3.725	5.281	0.756	0.246	1.08	1.269	-0.253	5.085	0.772	-3.034	7.339	1.113	-1.211	5.384	4.19	5.735	7.651	1.442	0.783	3.269	3.075	-0.377	0.377
ANMU22	TRC	DC	332	-0.91	-1.212	-0.735	-1.185	2.485	1.802	4.658	5.231	3.416	4.847	0.696	0.02	0.928	1.096	-0.313	4.68	0.363	-3.288	6.875	0.834	-1.424	5.059	3.775	5.325	7.001	1.081	0.538	3.075	2.732	-0.333	0.333
ANMU22	TRC	DC	336	-1.065	-1.433	-0.888	-1.261	2.35	1.629	4.375	4.811	3.117	4.416	0.527	-0.159	0.8	0.968	-0.333	4.338	0.071	-3.442	6.456	0.688	-1.539	4.799	3.44	4.929	6.406	0.982	0.369	2.938	2.474	-0.3	0.3
ANMU22	TRC	DC	340	-1.293	-1.611	-0.899	-1.225	2.34	1.565	4.162	4.507	2.854	4.015	0.29	-0.262	0.734	0.863	-0.302	4.097	-0.082	-3.492	6.115	0.68	-1.552	4.633	3.205	4.596	5.901	1.126	0.309	2.895	2.316	-0.276	0.276
ANMU22	TRC	DC	344	-1.54	-1.69	-0.812	-1.114	2.44	1.604	4.04	4.306	2.644	3.655	0.041	-0.299	0.743	0.83	-0.23	3.977	-0.096	-3.448	5.863	0.786	-1.463	4.565	3.068	4.358	5.486	1.419	0.361	2.95	2.255	-0.254	0.254
ANMU22	TRC	DC	348	-1.779	-1.668	-0.681	-0.967	2.61	1.724	4	4.178	2.485	3.344	-0.162	-0.302	0.806	0.899	-0.147	3.96	-0.003	-3.338	5.685	0.962	-1.298	4.571	3.005	4.211	5.149	1.748	0.488	3.065	2.277	-0.248	0.248
ANMU22	TRC	DC	352	-1.998	-1.589	-0.566	-0.801	2.804	1.887	4.024	4.097	2.378	3.099	-0.283	-0.299	0.91	1.011	-0.055	4.02	0.143	-3.196	5.563	1.161	-1.092	4.621	2.988	4.142	4.889	2.004	0.634	3.193	2.353	-0.265	0.265
ANMU22	TRC	DC	356	-2.158	-1.525	-0.524	-0.648	2.975	2.055	4.086	4.054	2.337	2.944	-0.318	-0.296	1.03	1.078	0.054	4.128	0.275	-3.053	5.483	1.341	-0.876	4.686	3.002	4.13	4.718	2.092	0.74	3.298	2.451	-0.298	0.298
ANMU22	TRC	DC	360	-2.188	-1.521	-0.543	-0.546	3.115	2.22	4.175	4.059	2.365	2.886	-0.275	-0.304	1.128	1.103	0.176	4.25	0.357	-2.909	5.456	1.493	-0.658	4.76	3.054	4.164	4.654	1.996	0.778	3.378	2.554	-0.336	0.336
ANMU22	TRC	DC	364	-2.047	-1.553	-0.548	-0.493	3.258	2.415	4.306	4.145	2.462	2.924	-0.167	-0.335	1.205	1.163	0.314	4.375	0.417	-2.737	5.514	1.648	-0.415	4.874	3.176	4.255	4.725	1.806	0.801	3.468	2.68	-0.371	0.371
ANMU22	TRC	DC	368	-1.779	-1.557	-0.487	-0.444	3.451	2.669	4.5	4.344	2.632	3.073	-0.025	-0.381	1.289	1.268	0.484	4.531	0.524	-2.506	5.672	1.85	-0.123	5.06	3.387	4.42	4.946	1.655	0.883	3.608	2.859	-0.391	0.391
ANMU22	TRC	DC	372	-1.493	-1.493	-0.325	-0.347	3.721	2.976	4.751	4.649	2.862	3.333	0.088	-0.423	1.387	1.383	0.684	4.752	0.73	-2.215	5.903	2.127	0.217	5.318	3.67	4.65	5.295	1.653	1.039	3.81	3.088	-0.401	0.401
ANMU22	TRC	DC	376	-1.309	-1.402	-0.032	-0.16	4.069	3.305	5.033	5.023	3.119	3.685	0.093	-0.446	1.477	1.5	0.878	5.031	1.037	-1.888	6.171	2.479	0.581	5.625	3.986	4.915	5.73	1.855	1.233	4.057	3.345	-0.412	0.412
ANMU22	TRC	DC	380	-1.315	-1.374	0.361	0.119	4.461	3.639	5.319	5.433	3.371	4.11	-0.035	-0.421	1.557	1.583	1.035	5.347	1.406	-1.559	6.449	2.875	0.939	5.947	4.307	5.188	6.221	2.229	1.43	4.321	3.633	-0.436	0.436
ANMU22	TRC	DC	384	-1.497	-1.425	0.777	0.435	4.85	3.965	5.594	5.851	3.616	4.583	-0.216	-0.316	1.653	1.575	1.17	5.676	1.791	-1.262	6.726	3.266	1.268	6.259	4.615	5.46	6.736	2.662	1.617	4.581	3.951	-0.476	0.476
ANMU22	TRC	DC	388	-1.724	-1.5	1.138	0.721	5.202	4.279	5.864	6.242	3.863	5.052	-0.338	-0.135	1.78	1.511	1.31	5.974	2.148	-1	7.008	3.617	1.568	6.556	4.911	5.734	7.226	3.024	1.795	4.831	4.271	-0.535	0.535
ANMU22	TRC	DC	392	-1.846	-1.543	1.366	0.95	5.5	4.581	6.123	6.567	4.093	5.428	-0.348	0.066	1.909	1.545	1.464	6.192	2.464	-0.755	7.288	3.915	1.859	6.839	5.199	5.997	7.614	3.231	1.979	5.059	4.554	-0.602	0.602
ANMU22	TRC	DC	396	-1.792	-1.498	1.432	1.137	5.739	4.86	6.343	6.781	4.253	5.629	-0.223	0.225	2.008	1.798	1.621	6.308	2.758	-0.515	7.525	4.157	2.148	7.093	5.457	6.201	7.815	3.276	2.187	5.253	4.777	-0.653	0.653
ANMU22	TRC	DC	400	-1.577	-1.316	1.423	1.307	5.928	5.101	6.51	6.864	4.302	5.631	0.008	0.339	2.061	2.212	1.763	6.328	3.054	-0.287	7.691	4.353	2.423	7.308	5.664	6.319	7.806	3.219	2.421	5.41	4.936	-0.681	0.681
ANMU22	TRC	DC	404	-1.288	-1.022	1.447	1.467	6.078	5.28	6.622	6.826	4.237	5.464	0.243	0.443	2.055	2.609	1.864	6.266	3.344	-0.088	7.778	4.515	2.656	7.474	5.806	6.347	7.617	3.133	2.636	5.525	5.019	-0.709	0.709
ANMU22	TRC	DC	408	-1.022	-0.724	1.545	1.613	6.208	5.379	6.684	6.682	4.082	5.164	0.379	0.564	2.027	2.828	1.914	6.135	3.607	0.085	7.784	4.663	2.841	7.601	5.881	6.3	7.281	3.086	2.782	5.609	5.016	-0.74	0.74
ANMU22	TRC	DC	412	-0.831	-0.549	1.739	1.771	6.359	5.435	6.738	6.478	3.894	4.78	0.395	0.702	2.054	2.824	1.954	5.955	3.852	0.255	7.744	4.83	3.009	7.728	5.927	6.226	6.852	3.14	2.874	5.706	4.963	-0.763	0.763
ANMU22	TRC	DC	416	-0.726	-0.539	2.026	1.973	6.566	5.514	6.843	6.279	3.745	4.394	0.347	0.829	2.177	2.688	2.04	5.754	4.121	0.441	7.728	5.041	3.192	7.906	6	6.199	6.416	3.329	2.975	5.856	4.928	-0.775	0.775
ANMU22	TRC	DC	420	-0.711	-0.638	2.359	2.231	6.828	5.648	7.032	6.147	3.698	4.075	0.316	0.927	2.39	2.607	2.218	5.578	4.446	0.644	7.788	5.296	3.396	8.157	6.134	6.275	6.058	3.618	3.128	6.072	4.953	-0.781	0.781
ANMU22	TRC	DC	424	-0.759	-0.782	2.7	2.521	7.122	5.831	7.297	6.114	3.766	3.849	0.358	1.002	2.671	2.757	2.495	5.475	4.816	0.862	7.937	5.581	3.614	8.464	6.332	6.461	5.824	3.945	3.323	6.335	5.038	-0.77	0.77
ANMU22	TRC	DC	428	-0.805	-0.9	3.019	2.779	7.412	6.028	7.597	6.17	3.914	3.705	0.475	1.079	2.963	3.111	2.817	5.438	5.176	1.068	8.158	5.863	3.82	8.79	6.572	6.712	5.719	4.267	3.51	6.609	5.154	-0.73	0.73
ANMU22	TRC	DC	432	-0.791	-0.904	3.266	2.93	7.657	6.201	7.881	6.279	4.081	3.629	0.622	1.163	3.202	3.45	3.106	5.418	5.469	1.211	8.407	6.095	3.974	9.083	6.816	6.965	5.724	4.558	3.637	6.863	5.268	-0.664	0.664
ANMU22	TRC	DC	436	-0.714	-0.762	3.401	2.947	7.839	6.323	8.114	6.413	4.232	3.616	0.748	1.224	3.365	3.606	3.313	5.381	5.681	1.262	8.641	6.254	4.049	9.317	7.032	7.179	5.814	4.795	3.687	7.085	5.354	-0.594	0.594
ANMU22	TRC	DC	440	-0.608	-0.538	3.448	2.878	7.981	6.411	8.316	6.571	4.38	3.686	0.815	1.237	3.483	3.589	3.458	5.337	5.849	1.252	8.866	6.362	4.07	9.52	7.232	7.369	5.977	4.982	3.687	7.288	5.413	-0.551	0.551
ANMU22	TRC	DC	444	-0.511	-0.359	3.467	2.815	8.118	6.519	8.536	6.781	4.573	3.866	0.82	1.221	3.589	3.491	3.595	5.319	6.039	1.245	9.129	6.467	4.1	9.745	7.467	7.585	6.229	5.144	3.706	7.495	5.491	-0.55	0.55
ANMU22	TRC	DC	448	-0.457	-0.327	3.491	2.808	8.262	6.684	8.801	7.062	4.836	4.155	0.804	1.213	3.691	3.407	3.769	5.368	6.294	1.277	9.454	6.585	4.176	10.018	7.766	7.86	6.572	5.277	3.795	7.714	5.631	-0.565	0.565
ANMU22	TRC	DC	452	-0.476	-0.422	3.503	2.821	8.382	6.881	9.097	7.391	5.15	4.504	0.804	1.244	3.794	3.389	3.984	5.486	6.578	1.325	9.826	6.689	4.273	10.316	8.106	8.187	6.977	5.327	3.918	7.923	5.818	-0.557	0.557
ANMU22	TRC	DC	456	-0.562	-0.531	3.455	2.786	8.445	7.07	9.401	7.739	5.484	4.87	0.813	1.329	3.901	3.413	4.208	5.64	6.825	1.343	10.22	6.739	4.349	10.595	8.451	8.546	7.415	5.253	4.01	8.102	6.017	-0.523	0.523
ANMU22	TRC	DC	460	-0.661	-0.592	3.316	2.689	8.441	7.238	9.68	8.088	5.802	5.235	0.819	1.442	3.995	3.437	4.394	5.8	7.023	1.309	10.599	6.723	4.393	10.821	8.779	8.894	7.869	5.087	4.051	8.236	6.222	-0.484	0.484
ANMU22	TRC	DC	464	-0.726	-0.636	3.085	2.577	8.377	7.382	9.892	8.418	6.056	5.579	0.827	1.493	4.048	3.456	4.51	5.949	7.187	1.213	10.917	6.641	4.4	10.967	9.066	9.178	8.307	4.889	4.059	8.315	6.436	-0.458	0.458
ANMU22	TRC	DC	468	-0.731	-0.705	2.806	2.493	8.255	7.49	10.033	8.711	6.239	5.896	0.839	1.411	4.067	3.496	4.568	6.081	7.305	1.048	11.158	6.493	4.355	11.025	9.289	9.39	8.714	4.684	4.042	8.351	6.64	-0.452	0.452
ANMU22	TRC	DC	472	-0.697	-0.814	2.581	2.444	8.103	7.564	10.145	8.978	6.407	6.209	0.841	1.21	4.084	3.589	4.629	6.215	7.385	0.836	11.351	6.311	4.264	11.032	9.456	9.58	9.106	4.498	4.019	8.38	6.834	-0.459	0.459
ANMU22	TRC	DC	476	-0.728	-0.979	2.48	2.418	7.96	7.624	10.263	9.23	6.609	6.517	0.79	0.98	4.114	3.73	4.741	6.372	7.478	0.623	11.525	6.145	4.168	11.036	9.594	9.792	9.477	4.375	4.033	8.435	7.029	-0.47	0.47
ANMU22	TRC	DC	480	-0.906	-1.187	2.464	2.385	7.853	7.68	10.385	9.457	6.843	6.788	0.65	0.815	4.144	3.862	4.902	6.545	7.601	0.441	11.682	6.021	4.086	11.054	9.713	10.021	9.79	4.34	4.096	8.512	7.225	-0.484	0.484
ANMU22	TRC	DC	484	-1.187	-1.339	2.448	2.283	7.77	7.718	10.488	9.643	7.069	6.998	0.429	0.738	4.161	3.949	5.069	6.706	7.699	0.282	11.805	5.925	3.996	11.064	9.8	10.235	10.014	4.362	4.161	8.588	7.414	-0.495	0.495
ANMU22	TRC	DC	488	-1.45	-1.346	2.347	2.057	7.671	7.707	10.54	9.764	7.238	7.135	0.198	0.712	4.15	4.049	5.194	6.829	7.723	0.109	11.862	5.815	3.857	11.029	9.831	10.389	10.127	4.36	4.167	8.63	7.574	-0.508	0.508
ANMU22	TRC	DC	492	-1.637	-1.246	2.114	1.731	7.514	7.622	10.513	9.788	7.322	7.187	0.037	0.706	4.1	4.219	5.25	6.887	7.658	-0.107	11.825	5.648	3.65	10.916	9.783	10.444	10.109	4.259	4.09	8.602	7.651	-0.528	0.528
ANMU22	TRC	DC	496	-1.768	-1.155	1.775	1.368	7.281	7.452	10.401	9.703	7.318	7.15	-0.023	0.716	4.022	4.38	5.24	6.869	7.501	-0.376	11.692	5.403	3.379	10.711	9.652	10.389	9.969	4.041	3.933	8.493	7.601	-0.548	0.548
ANMU22	TRC	DC	500	-1.843	-1.176	1.382	1.016	6.973	7.209	10.22	9.527	7.245	7.036	-0.008	0.731	3.937	4.375	5.185	6.794	7.236	-0.685	11.481	5.08	3.065	10.423	9.447	10.249	9.744	3.724	3.715	8.325	7.432	-0.542	0.542
ANMU22	TRC	DC	504	-1.846	-1.342	0.986	0.719	6.622	6.937	10.014	9.304	7.142	6.867	0.033	0.718	3.869	4.143	5.121	6.684	6.879	-0.993	11.223	4.718	2.752	10.09	9.198	10.081	9.476	3.358	3.48	8.135	7.211	-0.5	0.5
ANMU22	TRC	DC	508	-1.805	-1.576	0.685	0.56	6.313	6.716	9.849	9.095	7.075	6.695	0.065	0.666	3.856	3.792	5.086	6.562	6.528	-1.233	10.983	4.401	2.51	9.789	8.967	9.966	9.225	3.074	3.307	7.975	7.028	-0.444	0.444
ANMU22	TRC	DC	512	-1.783	-1.754	0.579	0.591	6.132	6.601	9.771	8.96	7.094	6.584	0.051	0.591	3.918	3.529	5.099	6.469	6.304	-1.352	10.82	4.217	2.385	9.587	8.809	9.958	9.05	3.011	3.257	7.881	6.949	-0.399	0.399
ANMU22	TRC	DC	516	-1.81	-1.858	0.681	0.758	6.084	6.579	9.773	8.904	7.184	6.542	-0.004	0.503	4.025	3.509	5.142	6.433	6.235	-1.365	10.733	4.173	2.361	9.484	8.727	10.042	8.958	3.169	3.311	7.846	6.971	-0.371	0.371
ANMU22	TRC	DC	520	-1.871	-1.966	0.919	0.935	6.102	6.586	9.808	8.884	7.285	6.523	-0.045	0.408	4.114	3.715	5.183	6.432	6.238	-1.342	10.682	4.197	2.362	9.424	8.674	10.159	8.91	3.409	3.382	7.829	7.034	-0.36	0.36
ANMU22	TRC	DC	524	-1.973	-2.098	1.159	1.025	6.111	6.571	9.842	8.875	7.373	6.508	-0.042	0.319	4.139	4.024	5.209	6.437	6.233	-1.354	10.64	4.206	2.324	9.362	8.617	10.272	8.89	3.591	3.406	7.8	7.099	-0.365	0.365
ANMU22	TRC	DC	528	-2.115	-2.201	1.289	1.014	6.084	6.546	9.882	8.907	7.489	6.545	-0.008	0.263	4.11	4.316	5.237	6.467	6.207	-1.417	10.617	4.172	2.243	9.298	8.57	10.397	8.928	3.659	3.396	7.776	7.188	-0.373	0.373
ANMU22	TRC	DC	532	-2.248	-2.255	1.262	0.909	6.018	6.526	9.933	9.005	7.662	6.667	0.035	0.236	4.052	4.533	5.274	6.539	6.156	-1.514	10.619	4.098	2.138	9.239	8.547	10.549	9.055	3.603	3.371	7.773	7.311	-0.373	0.373
ANMU22	TRC	DC	536	-2.329	-2.258	1.084	0.702	5.908	6.497	9.981	9.15	7.865	6.859	0.055	0.196	3.97	4.683	5.298	6.624	6.056	-1.629	10.637	3.988	2.011	9.172	8.538	10.713	9.259	3.441	3.323	7.764	7.432	-0.362	0.362
ANMU22	TRC	DC	540	-2.4	-2.209	0.831	0.427	5.767	6.443	10.012	9.303	8.063	7.074	0.015	0.13	3.888	4.764	5.297	6.682	5.901	-1.743	10.655	3.86	1.865	9.091	8.521	10.87	9.505	3.232	3.258	7.728	7.512	-0.337	0.337
ANMU22	TRC	DC	544	-2.513	-2.133	0.618	0.171	5.63	6.365	10.032	9.434	8.247	7.278	-0.079	0.089	3.848	4.725	5.293	6.692	5.72	-1.834	10.67	3.745	1.717	9.006	8.489	11.017	9.756	3.06	3.192	7.69	7.534	-0.312	0.312
ANMU22	TRC	DC	548	-2.604	-2.071	0.52	0.011	5.529	6.274	10.067	9.548	8.432	7.485	-0.168	0.115	3.857	4.544	5.307	6.68	5.539	-1.885	10.699	3.664	1.592	8.937	8.455	11.169	10.013	2.963	3.127	7.684	7.499	-0.306	0.306
ANMU22	TRC	DC	552	-2.555	-2.06	0.525	-0.008	5.473	6.193	10.128	9.672	8.631	7.736	-0.18	0.183	3.882	4.291	5.338	6.709	5.382	-1.885	10.764	3.62	1.515	8.895	8.445	11.335	10.304	2.939	3.076	7.721	7.443	-0.317	0.317
ANMU22	TRC	DC	556	-2.358	-2.113	0.584	0.123	5.461	6.157	10.204	9.83	8.827	8.035	-0.097	0.22	3.888	4.082	5.372	6.818	5.289	-1.825	10.86	3.613	1.502	8.882	8.475	11.494	10.629	2.971	3.068	7.776	7.426	-0.335	0.335
ANMU22	TRC	DC	560	-2.123	-2.189	0.657	0.346	5.47	6.173	10.265	10.004	8.996	8.339	0.041	0.184	3.869	4.002	5.404	6.967	5.269	-1.731	10.962	3.626	1.542	8.884	8.53	11.619	10.944	3.028	3.102	7.795	7.462	-0.354	0.354
ANMU22	TRC	DC	564	-1.934	-2.213	0.713	0.544	5.457	6.202	10.278	10.14	9.11	8.582	0.185	0.125	3.821	4.038	5.421	7.086	5.273	-1.651	11.023	3.622	1.583	8.866	8.567	11.684	11.184	3.066	3.138	7.729	7.513	-0.364	0.364
ANMU22	TRC	DC	568	-1.815	-2.171	0.765	0.651	5.404	6.204	10.228	10.186	9.143	8.699	0.276	0.122	3.749	4.094	5.412	7.125	5.24	-1.605	11.006	3.584	1.592	8.803	8.548	11.67	11.292	3.07	3.148	7.581	7.536	-0.353	0.353
ANMU22	TRC	DC	572	-1.775	-2.118	0.857	0.695	5.333	6.163	10.141	10.13	9.096	8.675	0.246	0.174	3.676	4.073	5.383	7.073	5.154	-1.572	10.918	3.538	1.581	8.715	8.47	11.596	11.252	3.047	3.123	7.415	7.51	-0.328	0.328
ANMU22	TRC	DC	576	-1.781	-2.069	1.005	0.734	5.282	6.084	10.069	9.993	9.005	8.549	0.106	0.222	3.616	3.968	5.347	6.939	5.057	-1.53	10.804	3.514	1.571	8.645	8.361	11.517	11.099	3.024	3.066	7.307	7.43	-0.299	0.299
ANMU22	TRC	DC	580	-1.761	-1.968	1.162	0.793	5.267	5.987	10.04	9.808	8.897	8.357	-0.031	0.261	3.559	3.848	5.31	6.751	5.016	-1.471	10.698	3.527	1.579	8.616	8.249	11.466	10.87	3.037	3.014	7.289	7.312	-0.271	0.271
ANMU22	TRC	DC	584	-1.68	-1.798	1.245	0.863	5.284	5.903	10.041	9.608	8.778	8.129	-0.077	0.336	3.493	3.767	5.268	6.55	5.049	-1.393	10.6	3.569	1.607	8.619	8.153	11.435	10.595	3.1	3.013	7.335	7.19	-0.238	0.238
ANMU22	TRC	DC	588	-1.559	-1.622	1.206	0.91	5.305	5.852	10.053	9.43	8.664	7.916	-0.044	0.463	3.433	3.729	5.218	6.378	5.103	-1.308	10.514	3.611	1.648	8.631	8.084	11.411	10.315	3.163	3.059	7.393	7.09	-0.211	0.211
ANMU22	TRC	DC	592	-1.45	-1.515	1.082	0.91	5.297	5.841	10.062	9.292	8.577	7.749	0.011	0.617	3.416	3.713	5.172	6.249	5.124	-1.24	10.443	3.624	1.689	8.636	8.041	11.389	10.063	3.162	3.127	7.428	7.029	-0.21	0.21
ANMU22	TRC	DC	596	-1.382	-1.463	0.967	0.877	5.258	5.872	10.063	9.198	8.538	7.627	0.053	0.764	3.472	3.706	5.157	6.163	5.126	-1.197	10.378	3.606	1.73	8.63	8.022	11.367	9.856	3.095	3.204	7.449	7.024	-0.243	0.243
ANMU22	TRC	DC	600	-1.337	-1.408	0.903	0.856	5.21	5.936	10.064	9.15	8.551	7.558	0.103	0.855	3.588	3.728	5.189	6.124	5.16	-1.166	10.324	3.578	1.785	8.625	8.031	11.354	9.711	2.996	3.279	7.483	7.068	-0.29	0.29
ANMU22	TRC	DC	604	-1.311	-1.386	0.853	0.887	5.153	6.002	10.057	9.126	8.577	7.525	0.186	0.828	3.71	3.801	5.241	6.111	5.249	-1.144	10.276	3.537	1.852	8.617	8.051	11.336	9.626	2.887	3.323	7.522	7.113	-0.319	0.319
ANMU22	TRC	DC	608	-1.332	-1.452	0.778	0.972	5.048	6.014	9.987	9.063	8.524	7.451	0.277	0.689	3.757	3.89	5.25	6.063	5.361	-1.157	10.186	3.446	1.891	8.559	8.029	11.255	9.537	2.775	3.329	7.511	7.089	-0.316	0.316
ANMU22	TRC	DC	612	-1.424	-1.573	0.654	1.039	4.862	5.948	9.812	8.92	8.332	7.276	0.319	0.539	3.662	3.924	5.159	5.936	5.42	-1.242	10.018	3.273	1.852	8.412	7.925	11.062	9.384	2.639	3.293	7.394	6.982	-0.301	0.301
ANMU22	TRC	DC	616	-1.555	-1.671	0.47	1.002	4.606	5.838	9.568	8.746	8.055	7.063	0.241	0.491	3.426	3.905	4.97	5.779	5.37	-1.404	9.809	3.025	1.729	8.197	7.775	10.793	9.209	2.446	3.225	7.184	6.857	-0.302	0.302
ANMU22	TRC	DC	620	-1.652	-1.698	0.262	0.847	4.331	5.737	9.335	8.628	7.809	6.927	0.008	0.582	3.142	3.932	4.751	5.694	5.214	-1.614	9.628	2.756	1.564	7.976	7.643	10.533	9.105	2.212	3.156	6.957	6.789	-0.33	0.33
ANMU22	TRC	DC	624	-1.693	-1.641	0.075	0.605	4.073	5.66	9.159	8.605	7.665	6.927	-0.334	0.747	2.904	4.055	4.567	5.734	5.018	-1.844	9.51	2.502	1.392	7.791	7.559	10.338	9.122	1.976	3.097	6.767	6.782	-0.376	0.376
ANMU22	TRC	DC	628	-1.751	-1.539	-0.112	0.331	3.828	5.6	9.031	8.665	7.613	7.04	-0.665	0.866	2.726	4.213	4.435	5.866	4.868	-2.081	9.448	2.267	1.236	7.645	7.52	10.207	9.245	1.749	3.027	6.6	6.802	-0.431	0.431
ANMU22	TRC	DC	632	-1.888	-1.512	-0.36	0.094	3.591	5.548	8.927	8.759	7.59	7.182	-0.884	0.866	2.574	4.315	4.34	6.001	4.809	-2.306	9.417	2.043	1.112	7.521	7.512	10.106	9.41	1.523	2.936	6.432	6.817	-0.474	0.474
ANMU22	TRC	DC	636	-2.09	-1.672	-0.661	-0.044	3.385	5.511	8.834	8.844	7.538	7.276	-0.984	0.752	2.446	4.275	4.277	6.065	4.827	-2.484	9.397	1.852	1.036	7.422	7.524	10.012	9.548	1.326	2.836	6.273	6.826	-0.486	0.486
ANMU22	TRC	DC	640	-2.289	-1.993	-0.922	-0.049	3.26	5.51	8.769	8.913	7.462	7.325	-1.011	0.583	2.364	4.049	4.241	6.042	4.897	-2.575	9.403	1.738	1.025	7.372	7.565	9.938	9.647	1.216	2.761	6.149	6.849	-0.482	0.482
ANMU22	TRC	DC	644	-2.403	-2.318	-1.067	0.051	3.233	5.555	8.743	8.976	7.397	7.369	-0.981	0.429	2.35	3.705	4.22	5.97	4.995	-2.567	9.444	1.724	1.079	7.384	7.639	9.893	9.726	1.204	2.734	6.094	6.894	-0.483	0.483
ANMU22	TRC	DC	648	-2.413	-2.486	-1.098	0.168	3.276	5.622	8.74	9.015	7.342	7.4	-0.888	0.344	2.415	3.404	4.211	5.893	5.105	-2.483	9.487	1.787	1.168	7.43	7.718	9.854	9.775	1.241	2.749	6.126	6.938	-0.483	0.483
ANMU22	TRC	DC	652	-2.358	-2.411	-1.069	0.201	3.328	5.663	8.72	8.992	7.267	7.374	-0.766	0.322	2.528	3.246	4.215	5.811	5.195	-2.389	9.475	1.862	1.236	7.456	7.754	9.777	9.751	1.274	2.772	6.206	6.937	-0.454	0.454
ANMU22	TRC	DC	656	-2.278	-2.146	-1.069	0.105	3.311	5.633	8.639	8.864	7.134	7.25	-0.676	0.317	2.608	3.202	4.205	5.683	5.202	-2.363	9.361	1.865	1.226	7.409	7.694	9.623	9.61	1.253	2.755	6.255	6.85	-0.383	0.383
ANMU22	TRC	DC	660	-2.2	-1.873	-1.16	-0.069	3.174	5.499	8.463	8.606	6.906	7.003	-0.642	0.3	2.599	3.224	4.136	5.477	5.063	-2.449	9.111	1.738	1.107	7.251	7.501	9.361	9.321	1.131	2.669	6.221	6.658	-0.282	0.282
ANMU22	TRC	DC	664	-2.167	-1.746	-1.317	-0.25	2.939	5.267	8.202	8.228	6.583	6.64	-0.647	0.26	2.505	3.324	3.994	5.194	4.784	-2.635	8.729	1.507	0.893	6.993	7.179	8.994	8.888	0.917	2.509	6.101	6.38	-0.183	0.183
ANMU22	TRC	DC	668	-2.207	-1.784	-1.416	-0.398	2.714	4.999	7.923	7.811	6.243	6.246	-0.668	0.194	2.381	3.475	3.82	4.88	4.482	-2.841	8.3	1.282	0.655	6.721	6.814	8.602	8.407	0.725	2.314	5.946	6.088	-0.119	0.119
ANMU22	TRC	DC	672	-2.302	-1.925	-1.341	-0.477	2.608	4.786	7.707	7.462	5.972	5.939	-0.687	0.121	2.298	3.583	3.667	4.609	4.306	-2.963	7.93	1.179	0.489	6.531	6.514	8.282	8.006	0.701	2.152	5.833	5.865	-0.098	0.098
ANMU22	TRC	DC	676	-2.395	-2.099	-1.087	-0.451	2.648	4.675	7.572	7.235	5.791	5.765	-0.68	0.078	2.308	3.566	3.564	4.427	4.302	-2.941	7.662	1.23	0.451	6.451	6.33	8.06	7.735	0.893	2.075	5.791	5.735	-0.105	0.105
ANMU22	TRC	DC	680	-2.435	-2.235	-0.787	-0.321	2.771	4.66	7.476	7.119	5.655	5.676	-0.664	0.074	2.394	3.394	3.495	4.336	4.395	-2.797	7.481	1.377	0.528	6.435	6.249	7.891	7.565	1.213	2.085	5.768	5.674	-0.109	0.109
ANMU22	TRC	DC	684	-2.417	-2.295	-0.625	-0.142	2.875	4.701	7.362	7.069	5.493	5.587	-0.714	0.074	2.472	3.134	3.421	4.302	4.47	-2.614	7.347	1.514	0.649	6.419	6.224	7.712	7.431	1.494	2.142	5.689	5.656	-0.098	0.098
ANMU22	TRC	DC	688	-2.36	-2.281	-0.684	0.009	2.894	4.749	7.208	7.037	5.271	5.438	-0.86	0.052	2.473	2.943	3.318	4.282	4.458	-2.468	7.218	1.567	0.741	6.364	6.207	7.493	7.282	1.598	2.202	5.543	5.666	-0.082	0.082
ANMU22	TRC	DC	692	-2.279	-2.159	-0.902	0.063	2.829	4.754	7.027	6.982	5.017	5.239	-0.995	0.037	2.415	2.932	3.188	4.248	4.371	-2.396	7.065	1.531	0.761	6.265	6.156	7.247	7.106	1.509	2.228	5.369	5.671	-0.074	0.074
ANMU22	TRC	DC	696	-2.17	-1.877	-1.152	-0.008	2.714	4.689	6.83	6.883	4.769	5.033	-0.954	0.077	2.343	3.064	3.029	4.181	4.259	-2.396	6.88	1.438	0.702	6.137	6.048	6.991	6.921	1.305	2.2	5.207	5.626	-0.065	0.065
ANMU22	TRC	DC	700	-2.004	-1.497	-1.328	-0.18	2.585	4.562	6.62	6.74	4.534	4.854	-0.691	0.165	2.271	3.202	2.842	4.084	4.163	-2.437	6.665	1.325	0.592	5.993	5.893	6.725	6.754	1.073	2.123	5.067	5.514	-0.045	0.045
ANMU22	TRC	DC	704	-1.781	-1.176	-1.396	-0.392	2.469	4.408	6.411	6.572	4.325	4.717	-0.344	0.225	2.197	3.22	2.66	3.958	4.083	-2.479	6.444	1.225	0.479	5.852	5.721	6.464	6.624	0.868	2.009	4.945	5.352	-0.023	0.023
ANMU22	TRC	DC	708	-1.547	-1.006	-1.381	-0.55	2.399	4.276	6.237	6.413	4.167	4.639	-0.084	0.229	2.123	3.07	2.527	3.807	4.003	-2.481	6.264	1.167	0.412	5.741	5.579	6.248	6.55	0.732	1.886	4.836	5.18	-0.012	0.012
ANMU22	TRC	DC	712	-1.343	-0.981	-1.302	-0.573	2.39	4.198	6.106	6.284	4.054	4.601	0.033	0.22	2.057	2.796	2.443	3.642	3.922	-2.416	6.143	1.173	0.416	5.668	5.487	6.084	6.525	0.685	1.798	4.731	5.033	-0.011	0.011
ANMU22	TRC	DC	716	-1.214	-1.045	-1.147	-0.449	2.428	4.173	5.991	6.171	3.929	4.532	0.039	0.237	2.004	2.507	2.358	3.463	3.871	-2.286	6.056	1.237	0.486	5.62	5.435	5.94	6.492	0.713	1.77	4.626	4.915	-0.018	0.018
ANMU22	TRC	DC	720	-1.218	-1.137	-0.896	-0.217	2.509	4.192	5.894	6.066	3.772	4.398	-0.034	0.282	1.957	2.31	2.24	3.276	3.914	-2.105	5.995	1.354	0.604	5.601	5.42	5.808	6.426	0.805	1.805	4.545	4.82	-0.042	0.042
ANMU22	TRC	DC	724	-1.349	-1.217	-0.593	0.054	2.629	4.254	5.854	5.997	3.642	4.272	-0.163	0.34	1.914	2.261	2.112	3.119	4.076	-1.899	5.988	1.509	0.756	5.639	5.459	5.732	6.371	0.965	1.896	4.524	4.764	-0.084	0.084
ANMU22	TRC	DC	728	-1.481	-1.255	-0.36	0.297	2.751	4.345	5.878	5.978	3.588	4.218	-0.3	0.409	1.874	2.34	2.009	3.029	4.289	-1.717	6.034	1.653	0.907	5.723	5.54	5.722	6.357	1.155	2.024	4.557	4.751	-0.132	0.132
ANMU22	TRC	DC	732	-1.488	-1.248	-0.319	0.477	2.814	4.422	5.915	5.981	3.577	4.217	-0.402	0.489	1.82	2.446	1.931	2.993	4.436	-1.612	6.082	1.722	1.01	5.797	5.616	5.725	6.361	1.275	2.152	4.587	4.75	-0.18	0.18
ANMU22	TRC	DC	736	-1.359	-1.212	-0.493	0.582	2.798	4.464	5.932	5.985	3.572	4.247	-0.466	0.569	1.744	2.47	1.875	2.985	4.459	-1.596	6.109	1.7	1.048	5.831	5.665	5.705	6.373	1.233	2.232	4.572	4.746	-0.23	0.23
ANMU22	TRC	DC	740	-1.166	-1.111	-0.784	0.605	2.746	4.489	5.945	6.004	3.593	4.316	-0.496	0.631	1.683	2.4	1.858	3.003	4.417	-1.628	6.131	1.636	1.05	5.845	5.708	5.69	6.408	1.038	2.247	4.535	4.755	-0.265	0.265
ANMU22	TRC	DC	744	-0.982	-0.883	-0.999	0.57	2.724	4.52	5.976	6.032	3.643	4.401	-0.479	0.67	1.675	2.319	1.876	3.028	4.425	-1.642	6.172	1.607	1.065	5.876	5.773	5.701	6.448	0.812	2.224	4.52	4.778	-0.258	0.258
ANMU22	TRC	DC	748	-0.835	-0.547	-0.989	0.538	2.775	4.562	6.011	6.041	3.663	4.444	-0.403	0.719	1.701	2.274	1.886	3.02	4.546	-1.59	6.224	1.655	1.121	5.933	5.853	5.703	6.448	0.69	2.21	4.536	4.779	-0.208	0.208
ANMU22	TRC	DC	752	-0.731	-0.213	-0.8	0.555	2.879	4.606	6.018	6.009	3.594	4.409	-0.297	0.806	1.713	2.277	1.86	2.961	4.751	-1.479	6.268	1.762	1.208	6	5.932	5.65	6.391	0.701	2.239	4.554	4.742	-0.148	0.148
ANMU22	TRC	DC	756	-0.7	-0.026	-0.624	0.627	2.976	4.637	5.974	5.928	3.44	4.283	-0.213	0.913	1.677	2.336	1.806	2.841	4.95	-1.357	6.273	1.867	1.291	6.039	5.981	5.525	6.271	0.774	2.306	4.536	4.663	-0.111	0.111
ANMU22	TRC	DC	760	-0.758	-0.067	-0.57	0.742	3.016	4.637	5.872	5.788	3.231	4.072	-0.173	1.023	1.601	2.412	1.741	2.648	5.057	-1.269	6.217	1.918	1.342	6.015	5.977	5.333	6.089	0.836	2.379	4.457	4.535	-0.115	0.115
ANMU22	TRC	DC	764	-0.864	-0.298	-0.598	0.887	3.003	4.617	5.729	5.624	2.995	3.824	-0.184	1.163	1.518	2.444	1.668	2.429	5.052	-1.221	6.112	1.916	1.364	5.931	5.931	5.103	5.889	0.872	2.432	4.332	4.39	-0.158	0.158
ANMU22	TRC	DC	768	-0.983	-0.596	-0.631	1.028	2.962	4.608	5.584	5.498	2.769	3.608	-0.259	1.334	1.457	2.411	1.584	2.265	4.974	-1.204	6.009	1.888	1.373	5.826	5.883	4.885	5.727	0.876	2.456	4.203	4.292	-0.216	0.216
ANMU22	TRC	DC	772	-1.134	-0.848	-0.669	1.116	2.918	4.625	5.484	5.446	2.595	3.465	-0.419	1.458	1.428	2.364	1.499	2.194	4.874	-1.224	5.951	1.849	1.374	5.748	5.863	4.731	5.631	0.832	2.452	4.118	4.272	-0.268	0.268
ANMU22	TRC	DC	776	-1.299	-0.954	-0.781	1.138	2.882	4.668	5.461	5.468	2.516	3.42	-0.65	1.477	1.426	2.419	1.435	2.208	4.799	-1.277	5.959	1.806	1.371	5.723	5.881	4.674	5.604	0.737	2.455	4.109	4.32	-0.316	0.316
ANMU22	TRC	DC	780	-1.398	-0.873	-0.991	1.112	2.848	4.717	5.502	5.528	2.538	3.457	-0.877	1.44	1.427	2.629	1.423	2.272	4.767	-1.355	6.008	1.754	1.355	5.739	5.919	4.707	5.62	0.602	2.506	4.167	4.408	-0.366	0.366
ANMU22	TRC	DC	784	-1.391	-0.696	-1.245	1.028	2.78	4.727	5.547	5.561	2.611	3.51	-1.012	1.406	1.393	2.835	1.459	2.32	4.744	-1.474	6.03	1.671	1.286	5.742	5.926	4.767	5.623	0.431	2.579	4.239	4.477	-0.404	0.404
ANMU22	TRC	DC	788	-1.336	-0.561	-1.457	0.868	2.654	4.665	5.542	5.518	2.684	3.533	-1.038	1.37	1.31	2.84	1.513	2.287	4.685	-1.655	5.976	1.535	1.138	5.684	5.862	4.798	5.577	0.246	2.611	4.272	4.482	-0.419	0.419
ANMU22	TRC	DC	792	-1.309	-0.529	-1.564	0.677	2.495	4.556	5.493	5.422	2.765	3.55	-1.018	1.308	1.224	2.657	1.574	2.192	4.601	-1.873	5.87	1.371	0.948	5.575	5.75	4.806	5.517	0.093	2.579	4.256	4.427	-0.407	0.407
ANMU22	TRC	DC	796	-1.352	-0.595	-1.555	0.529	2.352	4.446	5.439	5.337	2.872	3.606	-1.002	1.218	1.186	2.442	1.644	2.12	4.544	-2.071	5.769	1.225	0.787	5.464	5.643	4.82	5.505	0.006	2.509	4.214	4.353	-0.375	0.375
ANMU22	TRC	DC	800	-1.488	-0.732	-1.501	0.441	2.243	4.353	5.388	5.299	2.965	3.694	-1.012	1.115	1.191	2.28	1.693	2.116	4.522	-2.216	5.702	1.111	0.68	5.37	5.565	4.83	5.555	-0.028	2.424	4.161	4.283	-0.337	0.337
ANMU22	TRC	DC	804	-1.704	-0.897	-1.516	0.392	2.15	4.255	5.316	5.295	2.982	3.771	-1.065	1.011	1.193	2.192	1.67	2.164	4.488	-2.315	5.657	1.013	0.604	5.276	5.5	4.793	5.642	-0.061	2.33	4.085	4.211	-0.299	0.299
ANMU22	TRC	DC	808	-1.93	-1.05	-1.646	0.354	2.051	4.126	5.201	5.302	2.91	3.817	-1.159	0.915	1.153	2.174	1.57	2.235	4.409	-2.389	5.609	0.92	0.529	5.167	5.424	4.691	5.733	-0.12	2.204	3.969	4.126	-0.259	0.259
ANMU22	TRC	DC	812	-2.075	-1.156	-1.837	0.274	1.935	3.946	5.034	5.285	2.777	3.824	-1.246	0.824	1.048	2.143	1.419	2.297	4.272	-2.47	5.528	0.821	0.417	5.026	5.317	4.525	5.791	-0.193	2.01	3.807	4.015	-0.22	0.22
ANMU22	TRC	DC	816	-2.099	-1.163	-2.021	0.109	1.777	3.713	4.813	5.213	2.602	3.788	-1.279	0.739	0.878	1.999	1.245	2.322	4.071	-2.595	5.39	0.683	0.233	4.829	5.156	4.3	5.784	-0.264	1.746	3.592	3.882	-0.198	0.198
ANMU22	TRC	DC	820	-2.07	-1.087	-2.164	-0.115	1.571	3.465	4.557	5.093	2.414	3.728	-1.272	0.672	0.684	1.766	1.083	2.325	3.833	-2.769	5.193	0.493	-0.01	4.585	4.944	4.045	5.717	-0.33	1.475	3.34	3.755	-0.196	0.196
ANMU22	TRC	DC	824	-2.075	-1.014	-2.262	-0.315	1.348	3.247	4.309	4.946	2.249	3.658	-1.244	0.648	0.539	1.564	0.973	2.317	3.611	-2.949	4.958	0.276	-0.242	4.334	4.712	3.805	5.603	-0.41	1.27	3.103	3.649	-0.208	0.208
ANMU22	TRC	DC	828	-2.085	-0.987	-2.316	-0.404	1.153	3.083	4.111	4.786	2.123	3.573	-1.178	0.682	0.496	1.504	0.929	2.289	3.443	-3.063	4.713	0.085	-0.39	4.116	4.489	3.609	5.45	-0.513	1.185	2.946	3.548	-0.231	0.231
ANMU22	TRC	DC	832	-2.03	-1.003	-2.327	-0.355	1.015	2.979	3.974	4.633	2.021	3.467	-1.095	0.743	0.539	1.603	0.934	2.262	3.331	-3.074	4.478	-0.042	-0.428	3.944	4.301	3.458	5.268	-0.626	1.219	2.892	3.456	-0.252	0.252
ANMU22	TRC	DC	836	-1.928	-1.089	-2.31	-0.237	0.922	2.923	3.875	4.507	1.928	3.342	-1.077	0.786	0.607	1.773	0.961	2.278	3.233	-3.014	4.263	-0.112	-0.395	3.799	4.15	3.337	5.072	-0.727	1.304	2.907	3.399	-0.252	0.252
ANMU22	TRC	DC	840	-1.857	-1.256	-2.287	-0.157	0.838	2.87	3.782	4.401	1.84	3.214	-1.172	0.766	0.653	1.877	0.985	2.334	3.094	-2.952	4.063	-0.165	-0.371	3.65	4.011	3.227	4.876	-0.798	1.344	2.934	3.366	-0.238	0.238
ANMU22	TRC	DC	844	-1.87	-1.452	-2.304	-0.153	0.737	2.781	3.665	4.289	1.755	3.097	-1.348	0.672	0.669	1.813	0.986	2.392	2.896	-2.941	3.862	-0.238	-0.409	3.475	3.852	3.103	4.679	-0.822	1.298	2.926	3.324	-0.223	0.223
ANMU22	TRC	DC	848	-1.979	-1.59	-2.407	-0.178	0.615	2.656	3.501	4.149	1.64	2.955	-1.529	0.54	0.66	1.594	0.954	2.419	2.674	-2.978	3.644	-0.338	-0.504	3.267	3.661	2.936	4.459	-0.793	1.201	2.858	3.264	-0.214	0.214
ANMU22	TRC	DC	852	-2.166	-1.615	-2.557	-0.193	0.49	2.519	3.293	3.968	1.46	2.749	-1.64	0.415	0.638	1.312	0.878	2.387	2.476	-3.025	3.402	-0.452	-0.614	3.041	3.445	2.709	4.2	-0.748	1.107	2.741	3.185	-0.199	0.199
ANMU22	TRC	DC	856	-2.341	-1.545	-2.635	-0.178	0.39	2.385	3.073	3.761	1.237	2.504	-1.609	0.323	0.62	1.104	0.768	2.286	2.343	-3.04	3.157	-0.545	-0.697	2.831	3.229	2.456	3.933	-0.722	1.038	2.613	3.074	-0.162	0.162
ANMU22	TRC	DC	860	-2.37	-1.413	-2.566	-0.117	0.352	2.278	2.891	3.573	1.034	2.284	-1.393	0.281	0.619	1.093	0.659	2.158	2.305	-2.992	2.949	-0.573	-0.715	2.681	3.054	2.229	3.712	-0.711	1.012	2.528	2.954	-0.101	0.101
ANMU22	TRC	DC	864	-2.233	-1.232	-2.394	-0.039	0.379	2.226	2.776	3.454	0.89	2.138	-1.087	0.272	0.628	1.283	0.58	2.079	2.353	-2.889	2.803	-0.526	-0.669	2.61	2.951	2.061	3.579	-0.698	1.034	2.507	2.884	-0.045	0.045
ANMU22	TRC	DC	868	-2.051	-1.027	-2.202	-0.016	0.442	2.228	2.726	3.415	0.805	2.085	-0.874	0.278	0.633	1.538	0.54	2.081	2.432	-2.776	2.723	-0.437	-0.6	2.604	2.916	1.956	3.541	-0.663	1.074	2.53	2.885	-0.028	0.028
ANMU22	TRC	DC	872	-1.901	-0.841	-2.027	-0.076	0.5	2.237	2.706	3.407	0.748	2.081	-0.797	0.317	0.622	1.694	0.521	2.127	2.463	-2.691	2.67	-0.354	-0.562	2.616	2.9	1.884	3.546	-0.583	1.083	2.545	2.915	-0.051	0.051
ANMU22	TRC	DC	876	-1.744	-0.731	-1.891	-0.164	0.519	2.21	2.667	3.368	0.669	2.04	-0.755	0.418	0.582	1.688	0.492	2.141	2.385	-2.639	2.589	-0.315	-0.578	2.591	2.844	1.799	3.509	-0.467	1.055	2.51	2.919	-0.092	0.092
ANMU22	TRC	DC	880	-1.529	-0.703	-1.825	-0.216	0.491	2.152	2.593	3.282	0.555	1.935	-0.682	0.577	0.512	1.584	0.433	2.088	2.19	-2.602	2.472	-0.325	-0.623	2.515	2.739	1.691	3.412	-0.371	1.02	2.428	2.883	-0.134	0.134
ANMU22	TRC	DC	884	-1.267	-0.675	-1.849	-0.217	0.431	2.077	2.499	3.179	0.442	1.807	-0.6	0.75	0.431	1.491	0.35	1.995	1.927	-2.561	2.337	-0.374	-0.664	2.396	2.61	1.581	3.296	-0.369	0.993	2.327	2.817	-0.169	0.169
ANMU22	TRC	DC	888	-1.033	-0.623	-1.934	-0.164	0.345	2.002	2.39	3.085	0.36	1.692	-0.537	0.883	0.364	1.49	0.259	1.915	1.673	-2.506	2.185	-0.45	-0.684	2.245	2.472	1.483	3.193	-0.491	0.989	2.225	2.751	-0.199	0.199
ANMU22	TRC	DC	892	-0.939	-0.624	-2.038	-0.042	0.241	1.951	2.271	3.018	0.314	1.614	-0.55	0.943	0.323	1.557	0.18	1.888	1.498	-2.437	2.028	-0.538	-0.67	2.079	2.348	1.398	3.117	-0.696	1.039	2.132	2.712	-0.239	0.239
ANMU22	TRC	DC	896	-1.062	-0.694	-2.119	0.128	0.134	1.931	2.156	2.989	0.297	1.594	-0.71	0.933	0.285	1.6	0.126	1.93	1.435	-2.369	1.891	-0.621	-0.629	1.924	2.258	1.325	3.08	-0.886	1.131	2.051	2.706	-0.291	0.291
ANMU22	TRC	DC	900	-1.34	-0.73	-2.126	0.279	0.044	1.92	2.047	2.978	0.277	1.617	-0.978	0.881	0.234	1.565	0.102	2.026	1.478	-2.319	1.78	-0.686	-0.592	1.798	2.193	1.243	3.068	-0.967	1.214	1.978	2.709	-0.332	0.332
ANMU22	TRC	DC	904	-1.592	-0.657	-2.059	0.354	-0.023	1.892	1.939	2.959	0.233	1.651	-1.209	0.814	0.165	1.47	0.103	2.138	1.567	-2.292	1.683	-0.736	-0.584	1.698	2.133	1.14	3.054	-0.94	1.248	1.901	2.71	-0.348	0.348
ANMU22	TRC	DC	908	-1.671	-0.508	-1.991	0.342	-0.092	1.836	1.838	2.922	0.188	1.697	-1.296	0.76	0.082	1.383	0.115	2.232	1.609	-2.293	1.596	-0.795	-0.618	1.603	2.058	1.034	3.036	-0.89	1.237	1.823	2.701	-0.349	0.349
ANMU22	TRC	DC	912	-1.56	-0.348	-1.964	0.271	-0.176	1.758	1.738	2.867	0.149	1.747	-1.254	0.757	0.008	1.387	0.116	2.287	1.54	-2.314	1.505	-0.874	-0.688	1.496	1.957	0.93	3.009	-0.892	1.22	1.757	2.673	-0.35	0.35
ANMU22	TRC	DC	916	-1.314	-0.22	-1.944	0.214	-0.245	1.69	1.634	2.8	0.083	1.76	-1.156	0.834	-0.002	1.481	0.099	2.291	1.378	-2.309	1.401	-0.932	-0.748	1.387	1.845	0.812	2.957	-0.938	1.234	1.712	2.642	-0.346	0.346
ANMU22	TRC	DC	920	-1.003	-0.136	-1.877	0.254	-0.249	1.667	1.542	2.725	-0.022	1.706	-1.044	0.962	0.066	1.562	0.079	2.238	1.198	-2.23	1.301	-0.918	-0.745	1.312	1.76	0.681	2.861	-0.974	1.275	1.698	2.619	-0.334	0.334
ANMU22	TRC	DC	924	-0.717	-0.108	-1.763	0.388	-0.189	1.677	1.475	2.627	-0.148	1.567	-0.921	1.072	0.164	1.561	0.066	2.113	1.062	-2.096	1.212	-0.838	-0.685	1.284	1.707	0.551	2.697	-0.975	1.307	1.711	2.582	-0.31	0.31
ANMU22	TRC	DC	928	-0.529	-0.129	-1.672	0.538	-0.119	1.681	1.423	2.489	-0.28	1.339	-0.783	1.139	0.252	1.519	0.06	1.917	0.973	-1.97	1.125	-0.75	-0.623	1.284	1.662	0.43	2.453	-0.96	1.301	1.734	2.507	-0.266	0.266
ANMU22	TRC	DC	932	-0.477	-0.153	-1.67	0.621	-0.087	1.647	1.374	2.326	-0.394	1.079	-0.673	1.181	0.321	1.504	0.065	1.702	0.913	-1.904	1.042	-0.709	-0.605	1.282	1.606	0.331	2.171	-0.952	1.244	1.746	2.395	-0.206	0.206
ANMU22	TRC	DC	936	-0.576	-0.161	-1.78	0.595	-0.127	1.555	1.309	2.162	-0.48	0.868	-0.648	1.204	0.346	1.527	0.053	1.529	0.864	-1.93	0.963	-0.75	-0.657	1.243	1.527	0.251	1.914	-0.972	1.137	1.715	2.256	-0.161	0.161
ANMU22	TRC	DC	940	-0.789	-0.172	-1.977	0.475	-0.262	1.413	1.188	2.002	-0.581	0.716	-0.713	1.202	0.3	1.544	-0.021	1.418	0.805	-2.051	0.86	-0.891	-0.782	1.128	1.409	0.143	1.695	-1.041	1.014	1.607	2.119	-0.158	0.158
ANMU22	TRC	DC	944	-1.033	-0.165	-2.183	0.338	-0.483	1.27	0.985	1.847	-0.749	0.574	-0.811	1.183	0.184	1.506	-0.182	1.356	0.737	-2.234	0.71	-1.116	-0.942	0.926	1.257	-0.036	1.494	-1.159	0.938	1.411	2.024	-0.192	0.192
ANMU22	TRC	DC	948	-1.218	-0.118	-2.315	0.292	-0.725	1.194	0.738	1.734	-0.956	0.447	-0.888	1.152	0.012	1.437	-0.399	1.352	0.698	-2.403	0.545	-1.358	-1.06	0.687	1.122	-0.265	1.333	-1.292	0.954	1.163	2.009	-0.242	0.242
ANMU22	TRC	DC	952	-1.276	-0.066	-2.359	0.378	-0.911	1.216	0.508	1.697	-1.134	0.372	-0.924	1.098	-0.186	1.413	-0.605	1.42	0.708	-2.491	0.409	-1.54	-1.082	0.483	1.045	-0.486	1.249	-1.401	1.063	0.925	2.079	-0.285	0.285
ANMU22	TRC	DC	956	-1.197	-0.05	-2.38	0.518	-1.026	1.277	0.311	1.698	-1.27	0.326	-0.927	1.028	-0.369	1.461	-0.766	1.513	0.709	-2.509	0.282	-1.651	-1.041	0.325	0.993	-0.681	1.212	-1.483	1.203	0.735	2.174	-0.295	0.295
ANMU22	TRC	DC	960	-1.084	-0.072	-2.442	0.614	-1.1	1.3	0.132	1.672	-1.388	0.272	-0.94	0.982	-0.507	1.547	-0.887	1.57	0.639	-2.501	0.125	-1.722	-1.012	0.188	0.909	-0.862	1.171	-1.556	1.306	0.592	2.215	-0.274	0.274
ANMU22	TRC	DC	964	-1.066	-0.119	-2.545	0.627	-1.165	1.255	-0.038	1.596	-1.495	0.212	-1.046	1.001	-0.597	1.629	-0.972	1.575	0.49	-2.501	-0.068	-1.781	-1.031	0.049	0.773	-1.029	1.11	-1.647	1.349	0.467	2.173	-0.24	0.24
ANMU22	TRC	DC	968	-1.171	-0.171	-2.676	0.53	-1.24	1.138	-0.196	1.464	-1.589	0.142	-1.261	1.076	-0.649	1.669	-1.027	1.54	0.279	-2.535	-0.287	-1.849	-1.109	-0.101	0.589	-1.176	1.017	-1.777	1.319	0.35	2.059	-0.206	0.206
ANMU22	TRC	DC	972	-1.351	-0.204	-2.837	0.323	-1.335	0.963	-0.322	1.291	-1.65	0.066	-1.502	1.15	-0.681	1.649	-1.057	1.474	0.055	-2.628	-0.508	-1.939	-1.249	-0.247	0.38	-1.287	0.889	-1.94	1.204	0.258	1.908	-0.182	0.182
ANMU22	TRC	DC	976	-1.57	-0.238	-3.04	0.075	-1.443	0.765	-0.394	1.114	-1.65	0.01	-1.677	1.164	-0.7	1.568	-1.059	1.398	-0.122	-2.779	-0.698	-2.052	-1.428	-0.373	0.188	-1.338	0.757	-2.101	1.025	0.208	1.768	-0.168	0.168
ANMU22	TRC	DC	980	-1.796	-0.323	-3.275	-0.134	-1.563	0.565	-0.436	0.955	-1.618	-0.04	-1.759	1.117	-0.695	1.435	-1.042	1.321	-0.247	-2.968	-0.862	-2.188	-1.624	-0.491	0.019	-1.356	0.628	-2.225	0.829	0.191	1.652	-0.16	0.16
ANMU22	TRC	DC	984	-1.966	-0.459	-3.483	-0.267	-1.69	0.38	-0.491	0.82	-1.611	-0.108	-1.758	1.068	-0.662	1.268	-1.034	1.244	-0.349	-3.153	-1.024	-2.332	-1.811	-0.621	-0.136	-1.388	0.5	-2.296	0.665	0.179	1.549	-0.157	0.157
ANMU22	TRC	DC	988	-2.016	-0.61	-3.571	-0.318	-1.796	0.234	-0.573	0.726	-1.636	-0.169	-1.664	1.062	-0.615	1.092	-1.05	1.189	-0.428	-3.295	-1.176	-2.453	-1.963	-0.75	-0.264	-1.449	0.4	-2.313	0.563	0.148	1.456	-0.165	0.165
ANMU22	TRC	DC	992	-1.962	-0.744	-3.514	-0.311	-1.863	0.14	-0.676	0.673	-1.681	-0.198	-1.507	1.071	-0.581	0.943	-1.089	1.175	-0.464	-3.384	-1.304	-2.533	-2.066	-0.859	-0.357	-1.537	0.335	-2.301	0.523	0.09	1.385	-0.185	0.185
ANMU22	TRC	DC	996	-1.885	-0.802	-3.385	-0.296	-1.896	0.088	-0.79	0.641	-1.74	-0.208	-1.384	1.044	-0.584	0.885	-1.14	1.203	-0.448	-3.432	-1.414	-2.574	-2.123	-0.942	-0.424	-1.651	0.282	-2.308	0.536	0.01	1.353	-0.216	0.216
ANMU22	TRC	DC	1000	-1.834	-0.75	-3.278	-0.32	-1.909	0.057	-0.893	0.61	-1.796	-0.213	-1.367	0.969	-0.626	0.962	-1.193	1.256	-0.409	-3.455	-1.504	-2.59	-2.146	-0.996	-0.48	-1.766	0.222	-2.377	0.574	-0.064	1.349	-0.258	0.258
ANMU22	TRC	DC	1004	-1.818	-0.649	-3.259	-0.389	-1.914	0.021	-0.973	0.564	-1.846	-0.234	-1.433	0.865	-0.685	1.139	-1.244	1.304	-0.387	-3.466	-1.58	-2.601	-2.155	-1.03	-0.537	-1.864	0.152	-2.496	0.606	-0.114	1.338	-0.301	0.301
ANMU22	TRC	DC	1008	-1.85	-0.578	-3.334	-0.462	-1.91	-0.022	-1.033	0.501	-1.911	-0.301	-1.528	0.768	-0.736	1.299	-1.278	1.329	-0.372	-3.46	-1.652	-2.605	-2.148	-1.048	-0.593	-1.949	0.069	-2.598	0.621	-0.135	1.302	-0.328	0.328
ANMU22	TRC	DC	1012	-1.917	-0.552	-3.446	-0.482	-1.876	-0.051	-1.079	0.442	-1.996	-0.396	-1.62	0.734	-0.771	1.356	-1.283	1.332	-0.331	-3.404	-1.71	-2.582	-2.1	-1.043	-0.623	-2.026	-0.007	-2.645	0.619	-0.143	1.255	-0.328	0.328
ANMU22	TRC	DC	1016	-1.957	-0.543	-3.523	-0.43	-1.798	-0.031	-1.102	0.421	-2.059	-0.456	-1.685	0.797	-0.787	1.338	-1.261	1.331	-0.254	-3.265	-1.724	-2.507	-1.982	-1.007	-0.597	-2.077	-0.036	-2.653	0.62	-0.153	1.235	-0.309	0.309
ANMU22	TRC	DC	1020	-1.914	-0.522	-3.504	-0.324	-1.676	0.048	-1.098	0.446	-2.071	-0.453	-1.705	0.941	-0.779	1.325	-1.23	1.343	-0.146	-3.051	-1.684	-2.375	-1.798	-0.941	-0.511	-2.088	-0.007	-2.636	0.644	-0.157	1.259	-0.282	0.282
ANMU22	TRC	DC	1024	-1.781	-0.482	-3.379	-0.187	-1.536	0.153	-1.085	0.489	-2.069	-0.428	-1.681	1.116	-0.768	1.353	-1.224	1.364	-0.024	-2.813	-1.62	-2.212	-1.59	-0.873	-0.404	-2.086	0.039	-2.572	0.694	-0.162	1.314	-0.262	0.262
ANMU22	TRC	DC	1028	-1.603	-0.422	-3.185	-0.034	-1.416	0.242	-1.089	0.516	-2.1	-0.415	-1.644	1.28	-0.795	1.4	-1.259	1.375	0.062	-2.604	-1.566	-2.064	-1.412	-0.841	-0.325	-2.105	0.073	-2.457	0.757	-0.193	1.366	-0.273	0.273
ANMU22	TRC	DC	1032	-1.44	-0.327	-2.961	0.096	-1.345	0.288	-1.119	0.515	-2.163	-0.423	-1.62	1.399	-0.853	1.429	-1.312	1.369	0.055	-2.469	-1.547	-1.972	-1.309	-0.871	-0.312	-2.15	0.09	-2.325	0.818	-0.261	1.395	-0.311	0.311
ANMU22	TRC	DC	1036	-1.337	-0.207	-2.757	0.156	-1.332	0.282	-1.169	0.481	-2.23	-0.464	-1.613	1.442	-0.915	1.415	-1.353	1.34	-0.058	-2.431	-1.58	-1.951	-1.3	-0.958	-0.372	-2.208	0.082	-2.213	0.866	-0.349	1.387	-0.358	0.358
ANMU22	TRC	DC	1040	-1.311	-0.14	-2.612	0.141	-1.347	0.24	-1.21	0.427	-2.259	-0.531	-1.625	1.398	-0.973	1.369	-1.364	1.288	-0.231	-2.465	-1.642	-1.976	-1.366	-1.057	-0.47	-2.249	0.049	-2.151	0.885	-0.422	1.347	-0.407	0.407
ANMU22	TRC	DC	1044	-1.362	-0.203	-2.527	0.102	-1.338	0.196	-1.205	0.387	-2.206	-0.571	-1.637	1.282	-1.015	1.341	-1.333	1.241	-0.368	-2.504	-1.679	-1.988	-1.442	-1.104	-0.539	-2.234	0.02	-2.153	0.874	-0.441	1.306	-0.453	0.453
ANMU22	TRC	DC	1048	-1.448	-0.355	-2.478	0.108	-1.269	0.185	-1.157	0.383	-2.089	-0.56	-1.612	1.146	-1.019	1.355	-1.281	1.222	-0.379	-2.479	-1.668	-1.938	-1.46	-1.071	-0.538	-2.168	0.007	-2.207	0.869	-0.401	1.294	-0.48	0.48
ANMU22	TRC	DC	1052	-1.497	-0.465	-2.446	0.191	-1.148	0.223	-1.105	0.407	-1.986	-0.543	-1.55	1.071	-0.993	1.356	-1.256	1.221	-0.254	-2.358	-1.617	-1.826	-1.385	-0.982	-0.466	-2.099	-0.008	-2.28	0.901	-0.338	1.31	-0.489	0.489
ANMU22	TRC	DC	1056	-1.457	-0.437	-2.423	0.333	-1.003	0.296	-1.082	0.44	-1.948	-0.56	-1.482	1.112	-0.972	1.281	-1.28	1.206	-0.054	-2.154	-1.543	-1.675	-1.225	-0.876	-0.347	-2.063	-0.037	-2.324	0.957	-0.294	1.321	-0.488	0.488
ANMU22	TRC	DC	1060	-1.336	-0.263	-2.396	0.496	-0.855	0.375	-1.091	0.461	-1.954	-0.598	-1.428	1.242	-0.953	1.152	-1.324	1.159	0.153	-1.911	-1.47	-1.513	-1.024	-0.784	-0.225	-2.062	-0.081	-2.292	1.005	-0.281	1.305	-0.477	0.477
ANMU22	TRC	DC	1064	-1.175	-0.012	-2.353	0.644	-0.716	0.431	-1.127	0.456	-1.954	-0.613	-1.402	1.381	-0.895	1.055	-1.342	1.083	0.308	-1.686	-1.429	-1.357	-0.835	-0.727	-0.143	-2.083	-0.133	-2.163	1.021	-0.291	1.269	-0.438	0.438
ANMU22	TRC	DC	1068	-1.015	0.22	-2.291	0.751	-0.587	0.451	-1.17	0.426	-1.933	-0.597	-1.43	1.459	-0.771	1.08	-1.321	0.989	0.367	-1.512	-1.429	-1.217	-0.693	-0.698	-0.118	-2.115	-0.191	-1.964	0.99	-0.308	1.223	-0.37	0.37
ANMU22	TRC	DC	1072	-0.866	0.394	-2.193	0.825	-0.466	0.44	-1.204	0.373	-1.919	-0.596	-1.495	1.468	-0.601	1.256	-1.28	0.878	0.346	-1.391	-1.472	-1.096	-0.609	-0.68	-0.14	-2.156	-0.272	-1.75	0.925	-0.308	1.173	-0.29	0.29
ANMU22	TRC	DC	1076	-0.715	0.492	-2.04	0.911	-0.36	0.422	-1.234	0.298	-1.959	-0.666	-1.531	1.452	-0.447	1.485	-1.251	0.75	0.312	-1.306	-1.552	-1.002	-0.562	-0.665	-0.187	-2.221	-0.397	-1.584	0.881	-0.279	1.132	-0.23	0.23
ANMU22	TRC	DC	1080	-0.595	0.483	-1.848	1.042	-0.285	0.431	-1.267	0.229	-2.059	-0.794	-1.489	1.457	-0.372	1.609	-1.262	0.625	0.337	-1.238	-1.636	-0.949	-0.519	-0.649	-0.217	-2.312	-0.542	-1.516	0.908	-0.245	1.123	-0.218	0.218
ANMU22	TRC	DC	1084	-0.554	0.393	-1.673	1.194	-0.251	0.489	-1.298	0.201	-2.185	-0.911	-1.36	1.51	-0.399	1.584	-1.317	0.548	0.46	-1.182	-1.675	-0.941	-0.46	-0.626	-0.192	-2.41	-0.643	-1.556	1.01	-0.231	1.16	-0.264	0.264
ANMU22	TRC	DC	1088	-0.571	0.326	-1.585	1.301	-0.254	0.588	-1.321	0.226	-2.297	-0.972	-1.163	1.617	-0.506	1.475	-1.407	0.546	0.666	-1.142	-1.654	-0.965	-0.391	-0.591	-0.108	-2.499	-0.673	-1.668	1.15	-0.238	1.245	-0.345	0.345
ANMU22	TRC	DC	1092	-0.584	0.366	-1.601	1.314	-0.279	0.7	-1.333	0.284	-2.371	-0.976	-0.957	1.766	-0.638	1.376	-1.505	0.6	0.892	-1.124	-1.59	-0.999	-0.335	-0.549	0.009	-2.566	-0.654	-1.784	1.293	-0.252	1.36	-0.434	0.434
ANMU22	TRC	DC	1096	-0.573	0.489	-1.686	1.253	-0.313	0.815	-1.336	0.356	-2.395	-0.944	-0.851	1.927	-0.761	1.368	-1.578	0.681	1.066	-1.133	-1.509	-1.03	-0.302	-0.507	0.131	-2.601	-0.614	-1.861	1.433	-0.283	1.488	-0.517	0.517
ANMU22	TRC	DR	-200	0.201	0.641	-1.079	-0.277	-1.118	-0.913	-1.368	-1.031	-1.862	-1.21	0.115	0.976	-0.317	0.509	-1.162	-0.887	-0.714	-0.615	-1.373	-1.088	-0.83	-1.084	-1.016	-1.989	-1.203	-0.902	-0.028	-0.879	-0.584	-0.321	0.321
ANMU22	TRC	DR	-196	0.128	0.684	-0.98	-0.365	-1.078	-0.847	-1.256	-0.907	-1.739	-1.109	0.103	0.794	-0.311	0.79	-1.051	-0.803	-0.678	-0.656	-1.23	-1.057	-0.854	-0.982	-0.929	-1.846	-1.07	-0.853	-0.051	-0.824	-0.511	-0.261	0.261
ANMU22	TRC	DR	-192	-0.086	0.579	-0.902	-0.448	-1.082	-0.775	-1.162	-0.786	-1.61	-1.013	0.069	0.578	-0.305	0.986	-0.946	-0.738	-0.619	-0.705	-1.096	-1.068	-0.87	-0.917	-0.845	-1.696	-0.938	-0.8	-0.059	-0.809	-0.434	-0.206	0.206
ANMU22	TRC	DR	-188	-0.382	0.333	-0.833	-0.427	-1.101	-0.681	-1.103	-0.696	-1.481	-0.943	-0.018	0.405	-0.315	0.958	-0.88	-0.717	-0.541	-0.71	-1.004	-1.083	-0.829	-0.892	-0.772	-1.564	-0.845	-0.726	-0.02	-0.818	-0.36	-0.182	0.182
ANMU22	TRC	DR	-184	-0.62	0.059	-0.762	-0.288	-1.101	-0.568	-1.069	-0.657	-1.369	-0.919	-0.145	0.332	-0.329	0.729	-0.86	-0.752	-0.464	-0.651	-0.961	-1.073	-0.727	-0.887	-0.712	-1.456	-0.813	-0.635	0.062	-0.809	-0.294	-0.186	0.186
ANMU22	TRC	DR	-180	-0.665	-0.106	-0.709	-0.112	-1.076	-0.471	-1.052	-0.672	-1.303	-0.947	-0.233	0.345	-0.33	0.43	-0.87	-0.819	-0.408	-0.553	-0.961	-1.037	-0.607	-0.884	-0.673	-1.383	-0.84	-0.559	0.133	-0.765	-0.258	-0.197	0.197
ANMU22	TRC	DR	-176	-0.479	-0.074	-0.74	-0.016	-1.053	-0.43	-1.055	-0.728	-1.293	-1.008	-0.197	0.393	-0.315	0.152	-0.882	-0.883	-0.398	-0.47	-0.992	-1.008	-0.529	-0.889	-0.666	-1.354	-0.908	-0.566	0.137	-0.718	-0.272	-0.191	0.191
ANMU22	TRC	DR	-172	-0.149	0.152	-0.872	-0.062	-1.059	-0.437	-1.056	-0.779	-1.289	-1.032	-0.03	0.446	-0.273	-0.073	-0.859	-0.911	-0.447	-0.446	-1.016	-1.014	-0.518	-0.895	-0.676	-1.336	-0.958	-0.694	0.078	-0.694	-0.313	-0.152	0.152
ANMU22	TRC	DR	-168	0.154	0.458	-1.03	-0.212	-1.075	-0.45	-1.018	-0.758	-1.225	-0.946	0.16	0.498	-0.198	-0.206	-0.777	-0.855	-0.516	-0.489	-0.981	-1.04	-0.554	-0.876	-0.662	-1.276	-0.913	-0.883	0.003	-0.683	-0.326	-0.081	0.081
ANMU22	TRC	DR	-164	0.266	0.651	-1.131	-0.354	-1.067	-0.447	-0.925	-0.652	-1.075	-0.745	0.208	0.52	-0.122	-0.211	-0.649	-0.689	-0.558	-0.569	-0.882	-1.053	-0.598	-0.818	-0.609	-1.15	-0.759	-1.021	-0.064	-0.666	-0.295	-0.012	0.012
ANMU22	TRC	DR	-160	0.136	0.589	-1.14	-0.381	-1.008	-0.434	-0.792	-0.503	-0.863	-0.487	0.059	0.478	-0.077	-0.072	-0.512	-0.452	-0.557	-0.628	-0.745	-1.02	-0.611	-0.726	-0.536	-0.971	-0.543	-1.048	-0.117	-0.633	-0.242	0.01	-0.01
ANMU22	TRC	DR	-156	-0.146	0.327	-1.022	-0.246	-0.875	-0.411	-0.638	-0.362	-0.654	-0.252	-0.174	0.374	-0.054	0.175	-0.402	-0.225	-0.49	-0.6	-0.607	-0.907	-0.558	-0.605	-0.461	-0.781	-0.333	-0.948	-0.141	-0.566	-0.184	-0.014	0.014
ANMU22	TRC	DR	-152	-0.433	0.052	-0.781	-0.014	-0.684	-0.395	-0.51	-0.283	-0.537	-0.137	-0.331	0.251	-0.031	0.401	-0.35	-0.08	-0.356	-0.474	-0.516	-0.721	-0.453	-0.479	-0.413	-0.646	-0.211	-0.751	-0.143	-0.468	-0.143	-0.045	0.045
ANMU22	TRC	DR	-148	-0.588	-0.113	-0.525	0.178	-0.51	-0.421	-0.457	-0.298	-0.562	-0.193	-0.334	0.142	-0.014	0.486	-0.37	-0.055	-0.222	-0.318	-0.508	-0.531	-0.363	-0.399	-0.416	-0.614	-0.23	-0.55	-0.166	-0.397	-0.158	-0.06	0.06
ANMU22	TRC	DR	-144	-0.534	-0.158	-0.364	0.215	-0.41	-0.489	-0.48	-0.37	-0.68	-0.367	-0.192	0.044	-0.013	0.413	-0.441	-0.119	-0.155	-0.205	-0.552	-0.404	-0.332	-0.383	-0.45	-0.665	-0.347	-0.426	-0.23	-0.397	-0.229	-0.063	0.063
ANMU22	TRC	DR	-140	-0.31	-0.087	-0.312	0.08	-0.377	-0.547	-0.53	-0.419	-0.788	-0.535	0.012	-0.043	-0.04	0.217	-0.528	-0.192	-0.139	-0.16	-0.584	-0.347	-0.345	-0.397	-0.459	-0.732	-0.464	-0.393	-0.301	-0.444	-0.291	-0.063	0.063
ANMU22	TRC	DR	-136	-0.019	0.095	-0.346	-0.14	-0.365	-0.541	-0.546	-0.389	-0.808	-0.603	0.158	-0.082	-0.094	-0.033	-0.591	-0.2	-0.117	-0.164	-0.556	-0.325	-0.355	-0.389	-0.401	-0.742	-0.505	-0.428	-0.328	-0.477	-0.282	-0.066	0.066
ANMU22	TRC	DR	-132	0.261	0.306	-0.427	-0.327	-0.327	-0.464	-0.49	-0.276	-0.716	-0.548	0.207	-0.03	-0.134	-0.171	-0.587	-0.121	-0.068	-0.17	-0.456	-0.293	-0.33	-0.33	-0.275	-0.659	-0.449	-0.488	-0.29	-0.447	-0.2	-0.077	0.077
ANMU22	TRC	DR	-128	0.488	0.452	-0.475	-0.426	-0.246	-0.366	-0.369	-0.137	-0.552	-0.422	0.223	0.114	-0.111	-0.061	-0.499	-0.002	-0.006	-0.139	-0.32	-0.229	-0.27	-0.232	-0.129	-0.505	-0.337	-0.533	-0.229	-0.353	-0.101	-0.087	0.087
ANMU22	TRC	DR	-124	0.608	0.501	-0.429	-0.447	-0.143	-0.31	-0.241	-0.061	-0.404	-0.327	0.277	0.272	-0.024	0.183	-0.352	0.058	0.052	-0.066	-0.218	-0.142	-0.198	-0.138	-0.034	-0.357	-0.257	-0.551	-0.206	-0.23	-0.053	-0.077	0.077
ANMU22	TRC	DR	-120	0.582	0.447	-0.32	-0.409	-0.056	-0.329	-0.17	-0.112	-0.357	-0.341	0.354	0.333	0.078	0.309	-0.211	-0.029	0.074	0.018	-0.209	-0.062	-0.148	-0.092	-0.044	-0.294	-0.279	-0.54	-0.242	-0.14	-0.094	-0.041	0.041
ANMU22	TRC	DR	-116	0.411	0.266	-0.192	-0.332	-0.006	-0.411	-0.18	-0.277	-0.422	-0.458	0.391	0.229	0.139	0.213	-0.126	-0.24	0.04	0.071	-0.295	-0.016	-0.147	-0.108	-0.156	-0.337	-0.4	-0.467	-0.31	-0.117	-0.209	0.002	-0.002
ANMU22	TRC	DR	-112	0.149	-0.039	-0.046	-0.25	0.01	-0.514	-0.239	-0.477	-0.531	-0.601	0.35	-0.015	0.137	-0.016	-0.101	-0.454	-0.038	0.061	-0.432	-0.002	-0.203	-0.165	-0.323	-0.433	-0.56	-0.302	-0.363	-0.135	-0.341	0.036	-0.036
ANMU22	TRC	DR	-108	-0.085	-0.366	0.088	-0.224	-0.003	-0.609	-0.303	-0.642	-0.598	-0.69	0.248	-0.293	0.084	-0.222	-0.114	-0.57	-0.163	-0.029	-0.564	-0.024	-0.318	-0.239	-0.493	-0.513	-0.692	-0.103	-0.399	-0.159	-0.448	0.055	-0.055
ANMU22	TRC	DR	-104	-0.173	-0.551	0.114	-0.321	-0.057	-0.7	-0.332	-0.737	-0.573	-0.68	0.172	-0.486	0.032	-0.299	-0.126	-0.585	-0.356	-0.199	-0.647	-0.096	-0.491	-0.307	-0.63	-0.527	-0.753	0.006	-0.458	-0.176	-0.525	0.068	-0.068
ANMU22	TRC	DR	-100	-0.133	-0.546	-0.007	-0.56	-0.15	-0.791	-0.305	-0.767	-0.461	-0.591	0.202	-0.545	0.04	-0.216	-0.093	-0.55	-0.587	-0.405	-0.658	-0.208	-0.693	-0.35	-0.717	-0.461	-0.74	-0.032	-0.566	-0.174	-0.584	0.086	-0.086
ANMU22	TRC	DR	-96	-0.077	-0.479	-0.168	-0.861	-0.254	-0.877	-0.242	-0.76	-0.331	-0.5	0.306	-0.534	0.106	-0.018	-0.02	-0.533	-0.783	-0.585	-0.615	-0.321	-0.87	-0.369	-0.757	-0.357	-0.698	-0.158	-0.702	-0.151	-0.641	0.117	-0.117
ANMU22	TRC	DR	-92	-0.067	-0.49	-0.278	-1.083	-0.342	-0.93	-0.179	-0.742	-0.253	-0.455	0.363	-0.534	0.181	0.15	0.037	-0.566	-0.902	-0.697	-0.549	-0.402	-0.971	-0.371	-0.756	-0.268	-0.664	-0.276	-0.816	-0.11	-0.687	0.153	-0.153
ANMU22	TRC	DR	-88	-0.117	-0.573	-0.354	-1.136	-0.386	-0.908	-0.119	-0.689	-0.226	-0.421	0.294	-0.547	0.237	0.161	0.049	-0.598	-0.918	-0.722	-0.457	-0.433	-0.964	-0.346	-0.694	-0.204	-0.611	-0.326	-0.85	-0.038	-0.677	0.166	-0.166
ANMU22	TRC	DR	-84	-0.25	-0.614	-0.4	-1.036	-0.371	-0.792	-0.062	-0.58	-0.209	-0.357	0.128	-0.512	0.263	0.055	0.033	-0.562	-0.797	-0.666	-0.338	-0.407	-0.86	-0.287	-0.567	-0.15	-0.517	-0.291	-0.76	0.048	-0.579	0.14	-0.14
ANMU22	TRC	DR	-80	-0.43	-0.564	-0.389	-0.833	-0.316	-0.623	-0.038	-0.459	-0.196	-0.284	-0.048	-0.403	0.249	-0.065	-0.002	-0.476	-0.57	-0.562	-0.236	-0.342	-0.709	-0.222	-0.42	-0.122	-0.422	-0.19	-0.567	0.091	-0.431	0.083	-0.083
ANMU22	TRC	DR	-76	-0.52	-0.491	-0.326	-0.546	-0.237	-0.461	-0.056	-0.378	-0.189	-0.231	-0.128	-0.239	0.207	-0.174	-0.04	-0.39	-0.316	-0.428	-0.182	-0.254	-0.548	-0.169	-0.3	-0.127	-0.373	-0.039	-0.335	0.076	-0.305	0.022	-0.022
ANMU22	TRC	DR	-72	-0.46	-0.448	-0.226	-0.215	-0.135	-0.332	-0.077	-0.341	-0.173	-0.203	-0.038	-0.061	0.166	-0.241	-0.045	-0.321	-0.074	-0.279	-0.166	-0.145	-0.386	-0.111	-0.213	-0.141	-0.369	0.15	-0.129	0.044	-0.225	-0.019	0.019
ANMU22	TRC	DR	-68	-0.332	-0.436	-0.1	0.059	-0.034	-0.239	-0.073	-0.336	-0.15	-0.203	0.163	0.059	0.128	-0.231	-0.009	-0.274	0.125	-0.15	-0.169	-0.04	-0.247	-0.044	-0.159	-0.147	-0.394	0.314	0.007	0.026	-0.178	-0.029	0.029
ANMU22	TRC	DR	-64	-0.22	-0.441	0.024	0.209	0.029	-0.183	-0.052	-0.353	-0.133	-0.228	0.299	0.059	0.08	-0.201	0.045	-0.259	0.223	-0.077	-0.184	0.025	-0.157	0.007	-0.142	-0.144	-0.435	0.39	0.057	0.012	-0.166	-0.01	0.01
ANMU22	TRC	DR	-60	-0.13	-0.397	0.108	0.231	0.028	-0.163	-0.039	-0.379	-0.135	-0.257	0.254	-0.028	0.031	-0.209	0.092	-0.253	0.193	-0.069	-0.216	0.03	-0.121	0.015	-0.162	-0.148	-0.471	0.346	0.036	-0.007	-0.187	0.034	-0.034
ANMU22	TRC	DR	-56	-0.038	-0.234	0.109	0.15	-0.03	-0.171	-0.048	-0.386	-0.159	-0.269	0.084	-0.103	-0.002	-0.192	0.121	-0.204	0.081	-0.104	-0.261	-0.024	-0.125	-0.025	-0.202	-0.166	-0.473	0.185	-0.028	-0.026	-0.221	0.088	-0.088
ANMU22	TRC	DR	-52	0.058	0.011	0.029	0.005	-0.115	-0.193	-0.069	-0.355	-0.182	-0.24	-0.081	-0.123	-0.018	-0.087	0.119	-0.102	-0.04	-0.156	-0.295	-0.107	-0.147	-0.088	-0.235	-0.189	-0.413	-0.03	-0.103	-0.036	-0.247	0.132	-0.132
ANMU22	TRC	DR	-48	0.113	0.218	-0.085	-0.15	-0.197	-0.215	-0.094	-0.29	-0.167	-0.162	-0.2	-0.115	-0.019	0.035	0.09	0.013	-0.138	-0.207	-0.303	-0.192	-0.173	-0.154	-0.247	-0.198	-0.292	-0.213	-0.168	-0.039	-0.252	0.149	-0.149
ANMU22	TRC	DR	-44	0.103	0.31	-0.186	-0.254	-0.262	-0.219	-0.126	-0.199	-0.119	-0.063	-0.286	-0.098	-0.003	0.09	0.046	0.102	-0.215	-0.238	-0.287	-0.257	-0.185	-0.215	-0.237	-0.197	-0.145	-0.321	-0.207	-0.04	-0.221	0.134	-0.134
ANMU22	TRC	DR	-40	0.05	0.276	-0.226	-0.252	-0.298	-0.181	-0.164	-0.082	-0.073	0.025	-0.311	-0.06	0.015	0.109	-0.004	0.166	-0.254	-0.226	-0.244	-0.282	-0.161	-0.263	-0.196	-0.19	-0.002	-0.351	-0.204	-0.058	-0.14	0.09	-0.09
ANMU22	TRC	DR	-36	-0.021	0.16	-0.197	-0.162	-0.307	-0.101	-0.205	0.052	-0.041	0.098	-0.259	-0.002	0	0.131	-0.059	0.201	-0.252	-0.172	-0.178	-0.274	-0.105	-0.297	-0.13	-0.173	0.129	-0.336	-0.157	-0.126	-0.021	0.016	-0.016
ANMU22	TRC	DR	-32	-0.077	0.045	-0.157	-0.059	-0.303	-0.004	-0.252	0.167	-0.009	0.157	-0.163	0.063	-0.07	0.101	-0.114	0.192	-0.243	-0.102	-0.108	-0.253	-0.044	-0.322	-0.066	-0.143	0.232	-0.314	-0.068	-0.26	0.097	-0.075	0.075
ANMU22	TRC	DR	-28	-0.061	0.001	-0.159	0.007	-0.285	0.091	-0.282	0.241	0.034	0.195	-0.052	0.116	-0.182	-0.011	-0.153	0.143	-0.252	-0.029	-0.041	-0.225	0.012	-0.326	-0.016	-0.094	0.296	-0.301	0.052	-0.403	0.18	-0.144	0.144
ANMU22	TRC	DR	-24	0.071	0.032	-0.168	0.056	-0.221	0.183	-0.247	0.286	0.089	0.21	0.057	0.151	-0.28	-0.136	-0.163	0.086	-0.257	0.056	0.047	-0.167	0.079	-0.269	0.043	-0.012	0.335	-0.269	0.179	-0.447	0.224	-0.151	0.151
ANMU22	TRC	DR	-20	0.272	0.094	-0.109	0.117	-0.079	0.281	-0.118	0.337	0.156	0.224	0.12	0.165	-0.297	-0.187	-0.141	0.069	-0.206	0.161	0.174	-0.047	0.18	-0.119	0.141	0.111	0.379	-0.172	0.285	-0.315	0.264	-0.1	0.1
ANMU22	TRC	DR	-16	0.416	0.19	0.03	0.183	0.134	0.384	0.085	0.415	0.237	0.254	0.115	0.164	-0.222	-0.12	-0.087	0.123	-0.053	0.281	0.334	0.133	0.313	0.112	0.28	0.262	0.443	-0.021	0.338	-0.052	0.322	-0.035	0.035
ANMU22	TRC	DR	-12	0.428	0.343	0.233	0.238	0.377	0.475	0.303	0.501	0.311	0.287	0.08	0.16	-0.095	0.07	-0.008	0.223	0.199	0.407	0.494	0.347	0.458	0.378	0.437	0.405	0.509	0.132	0.324	0.219	0.38	-0.002	0.002
ANMU22	TRC	DR	-8	0.356	0.477	0.463	0.299	0.607	0.539	0.474	0.554	0.342	0.289	0.082	0.149	0.035	0.323	0.071	0.313	0.493	0.536	0.612	0.558	0.599	0.611	0.571	0.495	0.541	0.26	0.27	0.408	0.408	-0.018	0.018
ANMU22	TRC	DR	-4	0.263	0.489	0.638	0.399	0.781	0.569	0.549	0.542	0.308	0.238	0.137	0.107	0.125	0.507	0.118	0.346	0.737	0.648	0.639	0.721	0.71	0.746	0.638	0.495	0.508	0.361	0.221	0.481	0.39	-0.063	0.063
ANMU22	TRC	DR	0	0.16	0.367	0.693	0.519	0.865	0.562	0.528	0.462	0.249	0.165	0.176	0.038	0.152	0.488	0.125	0.302	0.818	0.709	0.57	0.795	0.755	0.753	0.615	0.424	0.418	0.421	0.196	0.453	0.329	-0.101	0.101
ANMU22	TRC	DR	4	0.091	0.166	0.656	0.587	0.868	0.533	0.465	0.361	0.232	0.131	0.149	-0.014	0.148	0.255	0.124	0.216	0.689	0.707	0.46	0.786	0.721	0.664	0.533	0.345	0.325	0.422	0.185	0.387	0.259	-0.1	0.1
ANMU22	TRC	DR	8	0.156	0.002	0.599	0.563	0.838	0.503	0.407	0.285	0.26	0.149	0.117	-0.001	0.176	-0.056	0.148	0.142	0.436	0.672	0.366	0.742	0.645	0.547	0.451	0.291	0.264	0.373	0.165	0.336	0.221	-0.05	0.05
ANMU22	TRC	DR	12	0.318	-0.032	0.565	0.464	0.821	0.479	0.354	0.243	0.281	0.177	0.135	0.064	0.245	-0.29	0.186	0.1	0.224	0.642	0.298	0.715	0.574	0.453	0.403	0.243	0.225	0.315	0.115	0.291	0.213	0.019	-0.019
ANMU22	TRC	DR	16	0.399	0.057	0.539	0.336	0.835	0.466	0.285	0.22	0.25	0.178	0.177	0.128	0.307	-0.351	0.201	0.086	0.175	0.633	0.238	0.721	0.535	0.393	0.392	0.169	0.189	0.29	0.05	0.217	0.208	0.058	-0.058
ANMU22	TRC	DR	20	0.345	0.208	0.524	0.207	0.863	0.466	0.181	0.19	0.145	0.112	0.218	0.165	0.317	-0.228	0.162	0.082	0.278	0.637	0.155	0.746	0.527	0.348	0.39	0.046	0.125	0.308	0.005	0.107	0.198	0.056	-0.056
ANMU22	TRC	DR	24	0.264	0.337	0.546	0.094	0.88	0.478	0.046	0.14	-0.022	-0.037	0.239	0.159	0.269	-0.009	0.064	0.066	0.416	0.634	0.036	0.765	0.532	0.295	0.375	-0.122	0.013	0.334	-0.01	-0.012	0.19	0.031	-0.031
ANMU22	TRC	DR	28	0.233	0.368	0.598	0.042	0.893	0.515	-0.063	0.099	-0.171	-0.19	0.216	0.11	0.206	0.18	-0.052	0.056	0.497	0.622	-0.074	0.777	0.543	0.251	0.359	-0.265	-0.094	0.338	0.006	-0.078	0.208	-0.005	0.005
ANMU22	TRC	DR	32	0.255	0.317	0.666	0.097	0.926	0.579	-0.088	0.109	-0.216	-0.245	0.183	0.057	0.175	0.288	-0.127	0.107	0.529	0.627	-0.119	0.803	0.573	0.252	0.365	-0.304	-0.127	0.351	0.06	-0.052	0.271	-0.061	0.061
ANMU22	TRC	DR	36	0.306	0.238	0.754	0.228	0.993	0.64	-0.027	0.166	-0.146	-0.188	0.196	0.039	0.172	0.339	-0.135	0.235	0.557	0.661	-0.095	0.859	0.615	0.3	0.386	-0.228	-0.077	0.412	0.138	0.046	0.351	-0.131	0.131
ANMU22	TRC	DR	40	0.348	0.14	0.826	0.352	1.074	0.664	0.086	0.239	0.007	-0.061	0.241	0.043	0.163	0.372	-0.08	0.394	0.583	0.698	-0.032	0.927	0.643	0.37	0.404	-0.071	0.026	0.502	0.209	0.157	0.41	-0.189	0.189
ANMU22	TRC	DR	44	0.314	-0.013	0.823	0.414	1.129	0.635	0.195	0.293	0.178	0.074	0.274	0.023	0.141	0.393	0.007	0.515	0.574	0.698	0.031	0.965	0.63	0.417	0.395	0.104	0.138	0.568	0.251	0.225	0.427	-0.208	0.208
ANMU22	TRC	DR	48	0.149	-0.203	0.738	0.395	1.12	0.555	0.238	0.306	0.279	0.148	0.256	-0.045	0.12	0.361	0.077	0.563	0.505	0.64	0.05	0.945	0.564	0.399	0.337	0.215	0.211	0.592	0.254	0.221	0.401	-0.177	0.177
ANMU22	TRC	DR	52	-0.107	-0.352	0.591	0.29	1.044	0.453	0.195	0.303	0.287	0.17	0.174	-0.13	0.092	0.291	0.099	0.58	0.375	0.531	0.02	0.867	0.457	0.307	0.24	0.233	0.256	0.556	0.227	0.159	0.37	-0.117	0.117
ANMU22	TRC	DR	56	-0.3	-0.38	0.399	0.117	0.927	0.37	0.109	0.337	0.252	0.21	0.083	-0.186	0.048	0.278	0.081	0.645	0.202	0.396	-0.015	0.757	0.337	0.185	0.146	0.197	0.33	0.446	0.189	0.085	0.385	-0.07	0.07
ANMU22	TRC	DR	60	-0.311	-0.242	0.194	-0.1	0.811	0.319	0.029	0.421	0.227	0.291	0.041	-0.21	0.007	0.343	0.051	0.794	0.017	0.246	-0.035	0.643	0.219	0.076	0.077	0.156	0.441	0.28	0.149	0.033	0.448	-0.067	0.067
ANMU22	TRC	DR	64	-0.163	0.035	0.03	-0.332	0.731	0.283	-0.005	0.531	0.25	0.378	0.043	-0.21	-0.007	0.413	0.044	1.012	-0.14	0.098	-0.049	0.551	0.108	0.013	0.033	0.159	0.556	0.108	0.095	0.026	0.529	-0.094	0.094
ANMU22	TRC	DR	68	0.03	0.306	-0.043	-0.527	0.714	0.25	0.031	0.658	0.35	0.455	0.069	-0.182	0.003	0.451	0.088	1.265	-0.229	-0.011	-0.054	0.51	0.027	0.015	0.019	0.244	0.664	-0.043	0.023	0.077	0.607	-0.127	0.127
ANMU22	TRC	DR	72	0.125	0.385	-0.005	-0.637	0.736	0.206	0.114	0.785	0.511	0.5	0.088	-0.143	0.026	0.484	0.179	1.516	-0.26	-0.068	-0.062	0.507	-0.023	0.052	0.02	0.401	0.749	-0.187	-0.067	0.148	0.67	-0.146	0.146
ANMU22	TRC	DR	76	0.031	0.196	0.106	-0.666	0.744	0.135	0.196	0.892	0.721	0.512	0.034	-0.13	0.049	0.511	0.288	1.754	-0.291	-0.103	-0.102	0.501	-0.073	0.065	-0.003	0.606	0.804	-0.315	-0.172	0.175	0.718	-0.143	0.143
ANMU22	TRC	DR	80	-0.239	-0.161	0.206	-0.679	0.709	0.033	0.275	1.006	1.035	0.595	-0.131	-0.145	0.032	0.506	0.39	2.031	-0.368	-0.155	-0.158	0.46	-0.159	0.028	-0.059	0.882	0.894	-0.391	-0.303	0.142	0.768	-0.134	0.134
ANMU22	TRC	DR	84	-0.593	-0.48	0.194	-0.771	0.615	-0.1	0.368	1.182	1.502	0.876	-0.346	-0.159	-0.078	0.501	0.458	2.431	-0.489	-0.259	-0.188	0.36	-0.308	-0.046	-0.131	1.25	1.113	-0.428	-0.48	0.056	0.842	-0.136	0.136
ANMU22	TRC	DR	88	-0.934	-0.611	-0.01	-0.989	0.46	-0.239	0.488	1.466	2.116	1.41	-0.533	-0.174	-0.28	0.582	0.484	2.996	-0.623	-0.447	-0.156	0.192	-0.524	-0.126	-0.185	1.7	1.513	-0.494	-0.692	-0.062	0.96	-0.153	0.153
ANMU22	TRC	DR	92	-1.187	-0.586	-0.404	-1.289	0.291	-0.307	0.676	1.893	2.853	2.187	-0.681	-0.216	-0.503	0.806	0.498	3.714	-0.723	-0.702	-0.003	-0.005	-0.746	-0.134	-0.145	2.226	2.11	-0.653	-0.88	-0.152	1.168	-0.179	0.179
ANMU22	TRC	DR	96	-1.297	-0.57	-0.865	-1.537	0.2	-0.222	0.993	2.497	3.687	3.176	-0.771	-0.286	-0.664	1.169	0.547	4.529	-0.721	-0.938	0.347	-0.138	-0.873	0.021	0.078	2.844	2.92	-0.904	-0.963	-0.14	1.505	-0.212	0.212
ANMU22	TRC	DR	100	-1.271	-0.74	-1.192	-1.582	0.271	0.047	1.464	3.283	4.585	4.336	-0.778	-0.357	-0.722	1.615	0.664	5.376	-0.549	-1.037	0.938	-0.105	-0.821	0.38	0.528	3.564	3.952	-1.131	-0.885	0.014	1.983	-0.254	0.254
ANMU22	TRC	DR	104	-1.234	-1.152	-1.244	-1.319	0.529	0.486	2.065	4.23	5.503	5.616	-0.791	-0.407	-0.667	2.044	0.86	6.226	-0.184	-0.93	1.753	0.13	-0.57	0.91	1.184	4.37	5.196	-1.168	-0.613	0.305	2.579	-0.313	0.313
ANMU22	TRC	DR	108	-1.285	-1.671	-0.968	-0.76	0.936	1.052	2.745	5.298	6.386	6.949	-0.93	-0.428	-0.518	2.336	1.099	7.072	0.337	-0.633	2.731	0.531	-0.164	1.531	1.98	5.235	6.615	-0.901	-0.154	0.695	3.258	-0.386	0.386
ANMU22	TRC	DR	112	-1.375	-2.044	-0.374	-0.018	1.436	1.709	3.448	6.458	7.194	8.271	-1.171	-0.386	-0.315	2.417	1.326	7.925	0.978	-0.198	3.814	1.032	0.338	2.184	2.862	6.124	8.158	-0.334	0.449	1.13	3.997	-0.455	0.455
ANMU22	TRC	DR	116	-1.378	-2.04	0.44	0.787	1.997	2.449	4.132	7.7	7.888	9.527	-1.335	-0.222	-0.086	2.324	1.485	8.829	1.756	0.335	4.97	1.599	0.925	2.859	3.826	6.99	9.763	0.396	1.123	1.553	4.798	-0.516	0.516
ANMU22	TRC	DR	120	-1.172	-1.564	1.318	1.571	2.624	3.287	4.773	9.009	8.422	10.664	-1.219	0.112	0.179	2.248	1.55	9.814	2.705	0.956	6.193	2.231	1.623	3.59	4.898	7.775	11.368	1.098	1.797	1.938	5.653	-0.586	0.586
ANMU22	TRC	DR	124	-0.671	-0.693	2.092	2.238	3.313	4.193	5.353	10.312	8.756	11.627	-0.751	0.591	0.495	2.476	1.507	10.804	3.792	1.628	7.455	2.922	2.425	4.391	6.061	8.425	12.892	1.624	2.402	2.284	6.511	-0.675	0.675
ANMU22	TRC	DR	128	0.098	0.385	2.61	2.679	4.007	5.056	5.827	11.463	8.865	12.342	-0.03	1.114	0.821	3.132	1.341	11.613	4.872	2.269	8.658	3.618	3.239	5.205	7.202	8.881	14.205	1.92	2.87	2.57	7.261	-0.776	0.776
ANMU22	TRC	DR	132	0.986	1.419	2.857	2.864	4.651	5.753	6.163	12.319	8.747	12.759	0.759	1.556	1.103	4.01	1.06	12.06	5.773	2.828	9.692	4.269	3.954	5.951	8.179	9.116	15.186	2.082	3.165	2.779	7.787	-0.865	0.865
ANMU22	TRC	DR	136	1.807	2.164	3.016	2.89	5.24	6.234	6.374	12.816	8.422	12.863	1.437	1.856	1.352	4.77	0.723	12.058	6.417	3.333	10.505	4.876	4.531	6.592	8.916	9.146	15.78	2.296	3.317	2.941	8.046	-0.918	0.918
ANMU22	TRC	DR	140	2.419	2.507	3.3	2.92	5.783	6.524	6.467	12.93	7.877	12.62	1.905	2.034	1.619	5.194	0.383	11.602	6.829	3.825	11.059	5.445	4.989	7.115	9.391	8.969	15.946	2.677	3.403	3.082	8.058	-0.927	0.927
ANMU22	TRC	DR	144	2.771	2.506	3.768	3.09	6.27	6.657	6.42	12.646	7.077	11.979	2.183	2.138	1.91	5.235	0.044	10.731	7.072	4.306	11.308	5.961	5.354	7.501	9.594	8.549	15.635	3.215	3.487	3.207	7.848	-0.909	0.909
ANMU22	TRC	DR	148	2.941	2.342	4.344	3.422	6.698	6.656	6.217	11.992	6.049	10.977	2.357	2.231	2.19	4.995	-0.307	9.54	7.192	4.76	11.238	6.419	5.642	7.732	9.537	7.882	14.861	3.848	3.579	3.304	7.441	-0.88	0.88
ANMU22	TRC	DR	152	3.075	2.227	4.952	3.821	7.066	6.525	5.859	11.046	4.89	9.738	2.526	2.379	2.426	4.677	-0.652	8.165	7.227	5.167	10.872	6.818	5.854	7.796	9.25	7.015	13.717	4.501	3.648	3.358	6.875	-0.847	0.847
ANMU22	TRC	DR	156	3.247	2.282	5.529	4.151	7.355	6.266	5.342	9.897	3.68	8.378	2.752	2.576	2.609	4.383	-0.975	6.718	7.219	5.492	10.235	7.139	5.976	7.687	8.767	5.992	12.307	5.087	3.666	3.35	6.192	-0.813	0.813
ANMU22	TRC	DR	160	3.427	2.47	5.987	4.317	7.548	5.906	4.703	8.639	2.481	6.987	3.024	2.737	2.757	4.021	-1.266	5.276	7.193	5.697	9.381	7.362	6	7.432	8.14	4.874	10.731	5.537	3.621	3.28	5.44	-0.776	0.776
ANMU22	TRC	DR	164	3.547	2.681	6.248	4.278	7.645	5.489	4.024	7.362	1.373	5.646	3.3	2.787	2.913	3.49	-1.488	3.912	7.141	5.77	8.392	7.48	5.93	7.087	7.434	3.764	9.087	5.828	3.516	3.173	4.674	-0.716	0.716
ANMU22	TRC	DR	168	3.569	2.836	6.319	4.033	7.639	5.048	3.373	6.126	0.427	4.395	3.543	2.712	3.092	2.831	-1.592	2.683	7.032	5.708	7.324	7.486	5.764	6.68	6.684	2.75	7.444	5.969	3.349	3.047	3.944	-0.615	0.615
ANMU22	TRC	DR	172	3.513	2.911	6.248	3.612	7.51	4.587	2.78	4.96	-0.322	3.258	3.739	2.549	3.263	2.19	-1.567	1.628	6.816	5.506	6.197	7.356	5.486	6.202	5.89	1.881	5.861	5.973	3.112	2.91	3.283	-0.487	0.487
ANMU22	TRC	DR	176	3.399	2.892	6.016	3.071	7.236	4.1	2.26	3.904	-0.85	2.284	3.901	2.328	3.372	1.733	-1.427	0.787	6.452	5.165	5.037	7.068	5.081	5.641	5.052	1.19	4.421	5.832	2.795	2.761	2.708	-0.358	0.358
ANMU22	TRC	DR	180	3.229	2.732	5.586	2.463	6.814	3.592	1.815	3.003	-1.135	1.533	4.029	2.05	3.391	1.525	-1.195	0.195	5.928	4.696	3.885	6.62	4.552	5.008	4.189	0.699	3.211	5.556	2.418	2.59	2.226	-0.233	0.233
ANMU22	TRC	DR	184	3.024	2.42	5.036	1.846	6.284	3.102	1.443	2.298	-1.204	1.02	4.085	1.725	3.33	1.494	-0.9	-0.14	5.283	4.135	2.796	6.054	3.945	4.342	3.351	0.387	2.276	5.193	2.039	2.412	1.848	-0.116	0.116
ANMU22	TRC	DR	188	2.796	2.004	4.518	1.292	5.738	2.712	1.153	1.826	-1.138	0.715	4.051	1.415	3.237	1.543	-0.581	-0.234	4.639	3.548	1.849	5.461	3.352	3.731	2.632	0.206	1.637	4.806	1.728	2.28	1.6	-0.012	0.012
ANMU22	TRC	DR	192	2.515	1.534	4.119	0.87	5.273	2.488	0.957	1.615	-1.027	0.584	3.949	1.192	3.171	1.623	-0.287	-0.107	4.14	3.005	1.121	4.94	2.865	3.265	2.128	0.104	1.305	4.465	1.517	2.225	1.508	0.076	-0.076
ANMU22	TRC	DR	196	2.161	1.095	3.827	0.606	4.943	2.439	0.853	1.662	-0.915	0.615	3.782	1.061	3.153	1.736	-0.054	0.217	3.867	2.548	0.653	4.548	2.529	2.985	1.872	0.053	1.279	4.233	1.401	2.247	1.572	0.15	-0.15
ANMU22	TRC	DR	200	1.804	0.813	3.597	0.485	4.757	2.537	0.837	1.941	-0.797	0.813	3.564	0.977	3.168	1.907	0.108	0.696	3.829	2.201	0.446	4.304	2.345	2.887	1.85	0.056	1.544	4.125	1.378	2.338	1.777	0.205	-0.205
ANMU22	TRC	DR	204	1.527	0.726	3.409	0.496	4.689	2.745	0.901	2.41	-0.652	1.186	3.335	0.899	3.177	2.114	0.209	1.278	3.969	1.971	0.482	4.187	2.3	2.935	2.015	0.127	2.069	4.096	1.443	2.471	2.096	0.228	-0.228
ANMU22	TRC	DR	208	1.354	0.716	3.26	0.634	4.704	3.025	1.03	3.004	-0.472	1.697	3.117	0.822	3.159	2.244	0.267	1.911	4.19	1.854	0.719	4.166	2.363	3.081	2.315	0.269	2.787	4.08	1.583	2.601	2.487	0.224	-0.224
ANMU22	TRC	DR	212	1.283	0.676	3.158	0.861	4.785	3.355	1.22	3.648	-0.271	2.28	2.936	0.775	3.149	2.219	0.313	2.541	4.423	1.845	1.108	4.219	2.509	3.307	2.709	0.474	3.604	4.044	1.782	2.723	2.9	0.201	-0.201
ANMU22	TRC	DR	216	1.322	0.647	3.136	1.127	4.941	3.713	1.482	4.284	-0.067	2.884	2.82	0.798	3.191	2.101	0.367	3.13	4.668	1.931	1.615	4.348	2.717	3.618	3.165	0.737	4.442	4.033	2.018	2.87	3.301	0.176	-0.176
ANMU22	TRC	DR	220	1.431	0.734	3.242	1.393	5.179	4.069	1.811	4.876	0.129	3.477	2.785	0.9	3.268	2.043	0.432	3.676	4.972	2.091	2.2	4.557	2.964	4.009	3.649	1.043	5.246	4.133	2.259	3.062	3.683	0.161	-0.161
ANMU22	TRC	DR	224	1.543	0.951	3.53	1.657	5.502	4.405	2.195	5.431	0.317	4.047	2.825	1.085	3.341	2.162	0.499	4.205	5.384	2.327	2.83	4.86	3.246	4.471	4.141	1.383	5.994	4.411	2.491	3.296	4.07	0.152	-0.152
ANMU22	TRC	DR	228	1.65	1.218	4.018	1.982	5.918	4.734	2.628	5.981	0.492	4.567	2.938	1.348	3.417	2.466	0.561	4.746	5.915	2.669	3.5	5.271	3.589	5.003	4.653	1.754	6.682	4.862	2.738	3.571	4.488	0.128	-0.128
ANMU22	TRC	DR	232	1.838	1.498	4.613	2.426	6.398	5.062	3.09	6.51	0.602	4.936	3.134	1.659	3.537	2.881	0.603	5.28	6.496	3.109	4.176	5.757	4.002	5.578	5.174	2.12	7.248	5.395	3.029	3.888	4.92	0.075	-0.075
ANMU22	TRC	DR	236	2.19	1.837	5.144	2.958	6.854	5.37	3.526	6.955	0.579	5.033	3.408	1.99	3.705	3.356	0.597	5.742	6.998	3.569	4.78	6.224	4.434	6.123	5.646	2.419	7.59	5.853	3.348	4.219	5.313	-0.009	0.009
ANMU22	TRC	DR	240	2.683	2.239	5.478	3.467	7.202	5.63	3.904	7.272	0.436	4.842	3.723	2.332	3.895	3.837	0.544	6.095	7.311	3.952	5.269	6.585	4.804	6.584	6.025	2.641	7.677	6.108	3.646	4.526	5.626	-0.104	0.104
ANMU22	TRC	DR	244	3.219	2.632	5.603	3.874	7.443	5.851	4.263	7.499	0.274	4.473	4.069	2.685	4.089	4.262	0.489	6.385	7.435	4.227	5.676	6.832	5.077	6.977	6.329	2.859	7.59	6.171	3.898	4.817	5.88	-0.188	0.188
ANMU22	TRC	DR	248	3.691	2.961	5.603	4.154	7.633	6.058	4.657	7.69	0.199	4.052	4.447	3.023	4.274	4.619	0.496	6.668	7.468	4.421	6.052	7.019	5.268	7.355	6.599	3.15	7.423	6.169	4.104	5.123	6.132	-0.245	0.245
ANMU22	TRC	DR	252	3.97	3.198	5.542	4.266	7.799	6.231	5.092	7.843	0.257	3.643	4.755	3.271	4.409	4.894	0.589	6.93	7.469	4.529	6.404	7.17	5.371	7.731	6.832	3.528	7.21	6.197	4.229	5.429	6.377	-0.278	0.278
ANMU22	TRC	DR	256	3.969	3.306	5.481	4.193	7.934	6.327	5.536	7.932	0.436	3.258	4.859	3.375	4.475	5.044	0.752	7.105	7.427	4.517	6.726	7.275	5.362	8.081	7.01	3.962	6.962	6.272	4.247	5.708	6.561	-0.293	0.293
ANMU22	TRC	DR	260	3.756	3.24	5.484	4.03	8.03	6.348	5.949	7.942	0.662	2.863	4.763	3.371	4.507	5.067	0.939	7.139	7.323	4.396	7.009	7.33	5.249	8.375	7.129	4.396	6.685	6.39	4.212	5.955	6.659	-0.295	0.295
ANMU22	TRC	DR	264	3.478	3.012	5.538	3.904	8.059	6.327	6.286	7.887	0.838	2.441	4.575	3.314	4.533	5.01	1.093	7.033	7.154	4.196	7.237	7.309	5.061	8.582	7.193	4.768	6.392	6.517	4.204	6.152	6.681	-0.312	0.312
ANMU22	TRC	DR	268	3.219	2.743	5.575	3.858	7.99	6.312	6.558	7.834	0.98	2.105	4.373	3.243	4.539	4.89	1.197	6.872	6.963	3.938	7.437	7.185	4.831	8.712	7.231	5.099	6.18	6.593	4.268	6.29	6.677	-0.374	0.374
ANMU22	TRC	DR	272	3.001	2.531	5.533	3.831	7.824	6.344	6.838	7.898	1.234	2.057	4.209	3.178	4.501	4.717	1.287	6.808	6.804	3.629	7.682	6.962	4.585	8.822	7.303	5.492	6.202	6.567	4.398	6.397	6.728	-0.459	0.459
ANMU22	TRC	DR	276	2.82	2.349	5.347	3.742	7.58	6.414	7.16	8.137	1.7	2.399	4.106	3.116	4.397	4.551	1.384	6.953	6.682	3.273	8.007	6.659	4.323	8.939	7.436	6	6.536	6.409	4.533	6.487	6.879	-0.531	0.531
ANMU22	TRC	DR	280	2.615	2.152	4.995	3.536	7.281	6.462	7.489	8.517	2.348	3.071	3.998	3.035	4.22	4.42	1.472	7.306	6.548	2.872	8.395	6.302	4.026	9.049	7.604	6.578	7.134	6.14	4.568	6.544	7.092	-0.575	0.575
ANMU22	TRC	DR	284	2.304	1.932	4.541	3.193	6.955	6.416	7.774	8.944	3.094	3.936	3.77	2.89	3.994	4.339	1.535	7.786	6.358	2.428	8.8	5.92	3.676	9.122	7.752	7.15	7.885	5.827	4.415	6.556	7.269	-0.598	0.598
ANMU22	TRC	DR	288	1.878	1.675	4.081	2.749	6.616	6.236	7.961	9.317	3.826	4.835	3.396	2.645	3.755	4.349	1.556	8.274	6.089	1.946	9.162	5.531	3.263	9.119	7.824	7.637	8.658	5.529	4.081	6.511	7.331	-0.606	0.606
ANMU22	TRC	DR	292	1.412	1.359	3.632	2.294	6.249	5.941	8.01	9.559	4.433	5.635	2.957	2.325	3.515	4.423	1.51	8.651	5.722	1.448	9.427	5.123	2.799	9.002	7.783	7.971	9.347	5.25	3.676	6.39	7.259	-0.624	0.624
ANMU22	TRC	DR	296	0.98	0.973	3.176	1.916	5.844	5.596	7.916	9.642	4.855	6.269	2.526	1.992	3.269	4.421	1.396	8.836	5.25	0.964	9.572	4.687	2.322	8.764	7.634	8.127	9.9	4.972	3.323	6.181	7.086	-0.668	0.668
ANMU22	TRC	DR	300	0.591	0.536	2.732	1.615	5.404	5.246	7.702	9.569	5.088	6.721	2.106	1.696	3.02	4.229	1.239	8.82	4.701	0.509	9.598	4.225	1.866	8.428	7.4	8.116	10.285	4.672	3.064	5.89	6.838	-0.712	0.712
ANMU22	TRC	DR	304	0.251	0.137	2.271	1.312	4.924	4.877	7.388	9.343	5.149	6.979	1.704	1.461	2.765	3.877	1.052	8.626	4.121	0.063	9.503	3.731	1.427	8.023	7.091	7.955	10.47	4.316	2.848	5.526	6.504	-0.722	0.722
ANMU22	TRC	DR	308	0.008	-0.115	1.724	0.938	4.407	4.442	6.998	8.973	5.069	7.05	1.373	1.26	2.493	3.468	0.826	8.281	3.529	-0.395	9.302	3.204	0.976	7.574	6.71	7.672	10.443	3.883	2.589	5.114	6.062	-0.699	0.699
ANMU22	TRC	DR	312	-0.139	-0.218	1.154	0.516	3.891	3.932	6.565	8.483	4.875	6.94	1.134	1.041	2.22	3.06	0.562	7.817	2.948	-0.845	9.023	2.682	0.514	7.109	6.268	7.303	10.219	3.415	2.243	4.692	5.528	-0.655	0.655
ANMU22	TRC	DR	316	-0.247	-0.255	0.746	0.146	3.431	3.398	6.119	7.915	4.572	6.651	0.991	0.798	1.997	2.684	0.292	7.285	2.436	-1.228	8.689	2.227	0.095	6.664	5.798	6.873	9.819	2.991	1.863	4.292	4.953	-0.611	0.611
ANMU22	TRC	DR	320	-0.338	-0.281	0.584	-0.083	3.065	2.924	5.708	7.324	4.204	6.236	0.979	0.589	1.849	2.358	0.059	6.732	2.05	-1.494	8.334	1.88	-0.223	6.28	5.35	6.427	9.287	2.647	1.53	3.949	4.412	-0.592	0.592
ANMU22	TRC	DR	324	-0.391	-0.27	0.555	-0.17	2.787	2.556	5.368	6.746	3.848	5.773	1.087	0.474	1.745	2.121	-0.11	6.185	1.779	-1.658	7.982	1.62	-0.427	5.971	4.95	6.013	8.679	2.359	1.285	3.684	3.956	-0.606	0.606
ANMU22	TRC	DR	328	-0.417	-0.191	0.484	-0.18	2.556	2.284	5.072	6.18	3.515	5.284	1.185	0.456	1.642	2.039	-0.23	5.666	1.554	-1.773	7.612	1.397	-0.557	5.703	4.582	5.62	8.023	2.087	1.124	3.477	3.58	-0.625	0.625
ANMU22	TRC	DR	332	-0.485	-0.114	0.308	-0.172	2.342	2.057	4.766	5.617	3.148	4.757	1.143	0.507	1.514	2.094	-0.344	5.188	1.296	-1.88	7.19	1.187	-0.665	5.423	4.204	5.195	7.325	1.838	1.022	3.303	3.24	-0.629	0.629
ANMU22	TRC	DR	336	-0.634	-0.144	0.082	-0.172	2.164	1.854	4.452	5.081	2.737	4.224	0.949	0.584	1.374	2.165	-0.468	4.773	0.997	-1.977	6.731	1.012	-0.77	5.133	3.82	4.743	6.624	1.673	0.951	3.177	2.919	-0.618	0.618
ANMU22	TRC	DR	340	-0.833	-0.305	-0.115	-0.172	2.062	1.71	4.197	4.64	2.363	3.76	0.679	0.624	1.278	2.161	-0.558	4.459	0.718	-2.039	6.311	0.915	-0.846	4.889	3.489	4.341	6.001	1.647	0.921	3.136	2.672	-0.604	0.604
ANMU22	TRC	DR	344	-1.022	-0.559	-0.22	-0.166	2.057	1.669	4.051	4.343	2.099	3.4	0.418	0.587	1.269	2.074	-0.557	4.261	0.511	-2.053	5.99	0.92	-0.865	4.737	3.264	4.057	5.51	1.759	0.964	3.18	2.568	-0.594	0.594
ANMU22	TRC	DR	348	-1.167	-0.863	-0.209	-0.153	2.129	1.738	4.01	4.189	1.946	3.126	0.199	0.484	1.351	1.944	-0.452	4.153	0.373	-2.02	5.787	1.008	-0.816	4.674	3.156	3.899	5.161	1.95	1.076	3.267	2.601	-0.589	0.589
ANMU22	TRC	DR	352	-1.253	-1.16	-0.158	-0.109	2.237	1.891	4.046	4.152	1.879	2.92	0.018	0.359	1.5	1.844	-0.265	4.117	0.287	-1.949	5.698	1.138	-0.699	4.683	3.151	3.852	4.942	2.126	1.22	3.362	2.718	-0.577	0.577
ANMU22	TRC	DR	356	-1.296	-1.382	-0.164	0.007	2.349	2.102	4.129	4.196	1.867	2.769	-0.115	0.266	1.672	1.863	-0.04	4.138	0.269	-1.839	5.699	1.27	-0.511	4.744	3.225	3.883	4.822	2.204	1.375	3.449	2.865	-0.55	0.55
ANMU22	TRC	DR	360	-1.334	-1.465	-0.193	0.211	2.476	2.354	4.243	4.288	1.883	2.667	-0.201	0.258	1.831	2.03	0.179	4.194	0.355	-1.676	5.766	1.412	-0.249	4.859	3.361	3.961	4.778	2.202	1.53	3.545	3.011	-0.518	0.518
ANMU22	TRC	DR	364	-1.375	-1.376	-0.103	0.475	2.668	2.644	4.397	4.425	1.921	2.634	-0.238	0.367	1.993	2.254	0.366	4.279	0.577	-1.435	5.898	1.615	0.089	5.044	3.561	4.075	4.811	2.215	1.683	3.699	3.152	-0.489	0.489
ANMU22	TRC	DR	368	-1.376	-1.13	0.179	0.746	2.953	2.973	4.601	4.613	2.002	2.711	-0.192	0.578	2.172	2.405	0.522	4.409	0.945	-1.115	6.089	1.915	0.492	5.303	3.829	4.225	4.939	2.31	1.845	3.941	3.302	-0.473	0.473
ANMU22	TRC	DR	372	-1.307	-0.789	0.603	0.998	3.321	3.345	4.865	4.864	2.168	2.928	-0.049	0.824	2.362	2.504	0.674	4.597	1.437	-0.742	6.34	2.301	0.936	5.63	4.161	4.434	5.178	2.492	2.043	4.268	3.492	-0.483	0.483
ANMU22	TRC	DR	376	-1.196	-0.449	1.061	1.228	3.748	3.759	5.203	5.184	2.442	3.283	0.161	1.029	2.554	2.675	0.856	4.839	2.011	-0.351	6.663	2.742	1.4	6.02	4.554	4.726	5.532	2.745	2.294	4.654	3.75	-0.513	0.513
ANMU22	TRC	DR	380	-1.082	-0.232	1.458	1.451	4.191	4.187	5.585	5.553	2.776	3.722	0.386	1.144	2.723	2.969	1.074	5.126	2.607	0.033	7.04	3.195	1.857	6.445	4.979	5.075	5.975	3.038	2.583	5.039	4.057	-0.538	0.538
ANMU22	TRC	DR	384	-0.98	-0.233	1.724	1.698	4.602	4.591	5.947	5.923	3.084	4.158	0.541	1.159	2.843	3.324	1.291	5.426	3.149	0.389	7.415	3.617	2.286	6.849	5.388	5.412	6.439	3.32	2.886	5.366	4.366	-0.544	0.544
ANMU22	TRC	DR	388	-0.908	-0.429	1.841	1.988	4.954	4.951	6.256	6.256	3.309	4.526	0.575	1.119	2.932	3.623	1.485	5.687	3.575	0.705	7.753	3.982	2.671	7.201	5.753	5.691	6.861	3.552	3.176	5.618	4.647	-0.538	0.538
ANMU22	TRC	DR	392	-0.866	-0.641	1.87	2.277	5.25	5.271	6.52	6.543	3.458	4.797	0.522	1.106	3.044	3.781	1.667	5.873	3.897	0.972	8.057	4.287	3.009	7.509	6.081	5.913	7.203	3.724	3.42	5.818	4.906	-0.53	0.53
ANMU22	TRC	DR	396	-0.783	-0.664	1.898	2.495	5.503	5.555	6.754	6.775	3.559	4.953	0.464	1.18	3.207	3.815	1.854	5.98	4.17	1.197	8.327	4.546	3.306	7.789	6.378	6.1	7.435	3.849	3.597	5.998	5.141	-0.531	0.531
ANMU22	TRC	DR	400	-0.574	-0.442	1.974	2.634	5.729	5.791	6.964	6.936	3.64	5	0.472	1.336	3.393	3.784	2.038	6.01	4.428	1.408	8.552	4.778	3.582	8.048	6.637	6.27	7.538	3.946	3.715	6.171	5.325	-0.556	0.556
ANMU22	TRC	DR	404	-0.258	-0.096	2.113	2.778	5.944	5.981	7.153	7.022	3.708	4.954	0.582	1.531	3.557	3.759	2.202	5.978	4.693	1.642	8.728	5.004	3.861	8.286	6.85	6.424	7.521	4.023	3.808	6.336	5.444	-0.6	0.6
ANMU22	TRC	DR	408	0.013	0.183	2.347	3.016	6.161	6.151	7.324	7.049	3.748	4.837	0.762	1.72	3.691	3.826	2.353	5.92	5.02	1.916	8.863	5.242	4.162	8.515	7.034	6.551	7.407	4.098	3.93	6.489	5.53	-0.642	0.642
ANMU22	TRC	DR	412	0.092	0.282	2.73	3.345	6.406	6.33	7.5	7.054	3.777	4.688	0.917	1.88	3.806	4.001	2.522	5.872	5.442	2.218	8.983	5.511	4.478	8.756	7.217	6.672	7.243	4.229	4.102	6.636	5.616	-0.658	0.658
ANMU22	TRC	DR	416	0.007	0.275	3.257	3.67	6.703	6.52	7.719	7.074	3.844	4.558	0.97	2.018	3.914	4.206	2.731	5.853	5.917	2.529	9.129	5.828	4.78	9.036	7.423	6.832	7.088	4.492	4.298	6.817	5.717	-0.641	0.641
ANMU22	TRC	DR	420	-0.094	0.319	3.842	3.902	7.051	6.712	7.998	7.137	3.958	4.465	0.928	2.149	4.047	4.393	2.964	5.871	6.384	2.825	9.319	6.184	5.042	9.361	7.657	7.048	6.988	4.902	4.488	7.088	5.835	-0.61	0.61
ANMU22	TRC	DR	424	-0.102	0.459	4.364	4.03	7.409	6.902	8.312	7.25	4.1	4.408	0.89	2.247	4.24	4.582	3.198	5.927	6.825	3.083	9.547	6.536	5.259	9.715	7.915	7.301	6.957	5.373	4.658	7.445	5.973	-0.593	0.593
ANMU22	TRC	DR	428	0.008	0.59	4.741	4.114	7.728	7.096	8.632	7.418	4.271	4.403	0.975	2.267	4.482	4.797	3.433	6.01	7.242	3.298	9.811	6.843	5.451	10.072	8.197	7.575	7.009	5.8	4.8	7.815	6.126	-0.601	0.601
ANMU22	TRC	DR	432	0.219	0.614	4.954	4.218	7.984	7.304	8.929	7.626	4.465	4.457	1.215	2.229	4.726	5.025	3.671	6.106	7.63	3.478	10.096	7.085	5.636	10.409	8.499	7.85	7.137	6.124	4.916	8.124	6.305	-0.618	0.618
ANMU22	TRC	DR	436	0.492	0.54	4.993	4.322	8.154	7.516	9.169	7.835	4.644	4.535	1.513	2.201	4.931	5.218	3.888	6.195	7.933	3.608	10.355	7.248	5.797	10.685	8.786	8.088	7.292	6.311	5.01	8.336	6.511	-0.632	0.632
ANMU22	TRC	DR	440	0.752	0.419	4.834	4.361	8.212	7.704	9.339	8.006	4.79	4.605	1.738	2.225	5.072	5.343	4.057	6.258	8.065	3.658	10.553	7.308	5.89	10.858	9.011	8.275	7.429	6.329	5.089	8.444	6.718	-0.652	0.652
ANMU22	TRC	DR	444	0.901	0.284	4.511	4.319	8.149	7.842	9.452	8.122	4.925	4.667	1.825	2.286	5.142	5.398	4.163	6.283	8.003	3.608	10.683	7.247	5.883	10.916	9.149	8.434	7.533	6.172	5.168	8.468	6.893	-0.678	0.678
ANMU22	TRC	DR	448	0.901	0.162	4.152	4.229	7.999	7.923	9.537	8.195	5.073	4.733	1.804	2.352	5.152	5.373	4.219	6.282	7.828	3.469	10.761	7.089	5.784	10.89	9.205	8.596	7.608	5.914	5.247	8.46	7.025	-0.705	0.705
ANMU22	TRC	DR	452	0.796	0.094	3.888	4.129	7.821	7.961	9.635	8.265	5.257	4.83	1.745	2.387	5.126	5.276	4.263	6.288	7.673	3.279	10.829	6.889	5.631	10.845	9.228	8.796	7.691	5.677	5.308	8.469	7.127	-0.724	0.724
ANMU22	TRC	DR	456	0.615	0.067	3.781	4.042	7.663	7.973	9.777	8.375	5.504	5	1.671	2.336	5.095	5.136	4.34	6.308	7.63	3.062	10.934	6.696	5.462	10.833	9.268	9.059	7.834	5.563	5.33	8.511	7.21	-0.731	0.731
ANMU22	TRC	DR	460	0.339	0.005	3.816	3.963	7.537	7.965	9.95	8.526	5.795	5.236	1.549	2.173	5.072	4.968	4.465	6.319	7.711	2.823	11.078	6.528	5.289	10.856	9.34	9.361	8.043	5.595	5.303	8.564	7.277	-0.72	0.72
ANMU22	TRC	DR	464	0.001	-0.092	3.923	3.865	7.435	7.95	10.121	8.701	6.083	5.489	1.374	1.982	5.047	4.829	4.618	6.316	7.869	2.57	11.23	6.386	5.119	10.889	9.435	9.661	8.288	5.721	5.236	8.61	7.343	-0.692	0.692
ANMU22	TRC	DR	468	-0.279	-0.123	4.018	3.736	7.356	7.96	10.292	8.911	6.353	5.746	1.208	1.906	5.028	4.851	4.772	6.345	8.045	2.341	11.389	6.278	4.973	10.933	9.561	9.942	8.567	5.85	5.173	8.664	7.448	-0.67	0.67
ANMU22	TRC	DR	472	-0.404	-0.06	4.022	3.578	7.288	8.01	10.447	9.161	6.593	6.01	1.121	1.974	5.034	5.124	4.883	6.45	8.171	2.15	11.553	6.188	4.857	10.979	9.711	10.189	8.885	5.87	5.161	8.718	7.609	-0.676	0.676
ANMU22	TRC	DR	476	-0.391	-0.001	3.876	3.422	7.193	8.077	10.545	9.432	6.775	6.271	1.127	2.096	5.053	5.588	4.924	6.637	8.213	1.982	11.697	6.074	4.753	10.992	9.856	10.365	9.223	5.694	5.203	8.724	7.807	-0.71	0.71
ANMU22	TRC	DR	480	-0.337	-0.033	3.607	3.316	7.063	8.153	10.586	9.713	6.912	6.539	1.179	2.188	5.06	6.094	4.919	6.888	8.185	1.822	11.817	5.924	4.658	10.967	9.985	10.478	9.571	5.351	5.278	8.671	8.027	-0.758	0.758
ANMU22	TRC	DR	484	-0.299	-0.154	3.304	3.275	6.928	8.253	10.622	10.005	7.064	6.837	1.221	2.225	5.054	6.465	4.926	7.169	8.117	1.676	11.945	5.765	4.584	10.931	10.116	10.584	9.935	4.979	5.369	8.604	8.268	-0.807	0.807
ANMU22	TRC	DR	488	-0.269	-0.301	3.002	3.244	6.81	8.365	10.69	10.285	7.262	7.145	1.224	2.221	5.047	6.573	4.982	7.426	8.021	1.548	12.091	5.62	4.524	10.908	10.25	10.724	10.286	4.697	5.452	8.573	8.508	-0.852	0.852
ANMU22	TRC	DR	492	-0.232	-0.388	2.666	3.13	6.695	8.427	10.779	10.495	7.469	7.396	1.184	2.2	5.035	6.439	5.07	7.592	7.901	1.413	12.224	5.475	4.441	10.885	10.354	10.883	10.557	4.503	5.47	8.596	8.684	-0.888	0.888
ANMU22	TRC	DR	496	-0.221	-0.365	2.329	2.923	6.571	8.387	10.858	10.596	7.631	7.541	1.125	2.181	5.018	6.237	5.147	7.646	7.801	1.245	12.309	5.315	4.301	10.849	10.397	11.024	10.701	4.36	5.386	8.653	8.744	-0.908	0.908
ANMU22	TRC	DR	500	-0.306	-0.278	2.11	2.696	6.449	8.26	10.915	10.596	7.729	7.588	1.058	2.166	5.004	6.113	5.211	7.622	7.784	1.046	12.338	5.154	4.113	10.801	10.386	11.131	10.722	4.27	5.225	8.705	8.708	-0.899	0.899
ANMU22	TRC	DR	504	-0.523	-0.22	2.071	2.499	6.349	8.098	10.951	10.527	7.78	7.555	0.95	2.116	4.994	6.066	5.287	7.544	7.85	0.829	12.322	5.02	3.899	10.755	10.341	11.214	10.641	4.263	5.038	8.719	8.633	-0.857	0.857
ANMU22	TRC	DR	508	-0.794	-0.269	2.169	2.336	6.283	7.944	10.971	10.409	7.789	7.443	0.791	1.987	4.974	5.976	5.374	7.407	7.921	0.611	12.27	4.927	3.684	10.711	10.273	11.272	10.474	4.336	4.863	8.692	8.548	-0.795	0.795
ANMU22	TRC	DR	512	-0.997	-0.458	2.291	2.224	6.232	7.829	10.973	10.261	7.766	7.258	0.633	1.798	4.943	5.78	5.46	7.228	7.912	0.412	12.178	4.86	3.497	10.648	10.184	11.302	10.246	4.443	4.744	8.647	8.46	-0.732	0.732
ANMU22	TRC	DR	516	-1.082	-0.75	2.319	2.18	6.159	7.761	10.955	10.115	7.746	7.05	0.546	1.613	4.923	5.582	5.539	7.069	7.801	0.247	12.049	4.783	3.359	10.547	10.078	11.306	10.006	4.499	4.709	8.612	8.387	-0.685	0.685
ANMU22	TRC	DR	520	-1.076	-1.041	2.227	2.175	6.034	7.722	10.908	10	7.745	6.886	0.557	1.509	4.921	5.539	5.59	6.979	7.61	0.111	11.896	4.663	3.254	10.401	9.956	11.284	9.807	4.425	4.736	8.592	8.346	-0.66	0.66
ANMU22	TRC	DR	524	-1.031	-1.219	2.056	2.134	5.846	7.657	10.8	9.908	7.728	6.785	0.636	1.528	4.915	5.677	5.577	6.944	7.358	-0.033	11.716	4.477	3.126	10.199	9.804	11.21	9.664	4.2	4.743	8.543	8.32	-0.645	0.645
ANMU22	TRC	DR	528	-1.036	-1.252	1.816	2.008	5.597	7.527	10.611	9.818	7.661	6.729	0.703	1.623	4.878	5.878	5.486	6.927	7.073	-0.219	11.499	4.222	2.933	9.932	9.612	11.067	9.568	3.878	4.668	8.406	8.28	-0.632	0.632
ANMU22	TRC	DR	532	-1.175	-1.211	1.531	1.84	5.333	7.367	10.377	9.745	7.584	6.727	0.691	1.699	4.795	5.99	5.347	6.929	6.812	-0.427	11.278	3.946	2.708	9.636	9.41	10.901	9.532	3.589	4.548	8.187	8.236	-0.624	0.624
ANMU22	TRC	DR	536	-1.411	-1.178	1.291	1.7	5.128	7.239	10.167	9.725	7.562	6.811	0.601	1.694	4.681	5.921	5.197	6.972	6.621	-0.596	11.115	3.726	2.515	9.381	9.253	10.781	9.586	3.459	4.45	7.945	8.213	-0.624	0.624
ANMU22	TRC	DR	540	-1.599	-1.177	1.138	1.588	4.996	7.146	9.989	9.747	7.573	6.941	0.491	1.604	4.561	5.716	5.031	7.035	6.48	-0.705	11.013	3.582	2.373	9.18	9.143	10.701	9.709	3.486	4.383	7.724	8.2	-0.632	0.632
ANMU22	TRC	DR	544	-1.606	-1.164	1.026	1.465	4.891	7.046	9.813	9.758	7.548	7.04	0.428	1.48	4.453	5.555	4.831	7.074	6.341	-0.777	10.918	3.472	2.256	8.993	9.041	10.608	9.831	3.551	4.319	7.531	8.161	-0.654	0.654
ANMU22	TRC	DR	548	-1.444	-1.111	0.94	1.344	4.79	6.928	9.651	9.755	7.506	7.103	0.431	1.394	4.36	5.591	4.622	7.086	6.193	-0.825	10.819	3.371	2.163	8.811	8.936	10.515	9.939	3.563	4.252	7.377	8.094	-0.683	0.683
ANMU22	TRC	DR	552	-1.255	-1.071	0.927	1.267	4.699	6.815	9.547	9.772	7.53	7.199	0.447	1.378	4.279	5.78	4.454	7.104	6.057	-0.856	10.743	3.282	2.1	8.661	8.847	10.489	10.071	3.504	4.188	7.262	8.041	-0.712	0.712
ANMU22	TRC	DR	556	-1.137	-1.076	0.988	1.25	4.62	6.73	9.507	9.822	7.642	7.358	0.444	1.411	4.211	5.954	4.349	7.146	5.96	-0.872	10.703	3.212	2.067	8.555	8.786	10.548	10.237	3.377	4.138	7.175	8.034	-0.734	0.734
ANMU22	TRC	DR	560	-1.099	-1.097	1.026	1.271	4.556	6.684	9.517	9.905	7.804	7.554	0.439	1.427	4.164	6.005	4.311	7.212	5.924	-0.871	10.699	3.164	2.062	8.503	8.765	10.662	10.42	3.195	4.113	7.109	8.068	-0.743	0.743
ANMU22	TRC	DR	564	-1.137	-1.114	0.948	1.278	4.513	6.664	9.563	10.015	7.969	7.762	0.446	1.366	4.135	5.927	4.332	7.304	5.955	-0.86	10.733	3.14	2.071	8.507	8.787	10.792	10.607	2.992	4.099	7.073	8.109	-0.728	0.728
ANMU22	TRC	DR	568	-1.233	-1.121	0.787	1.219	4.48	6.636	9.611	10.119	8.085	7.945	0.454	1.245	4.092	5.773	4.367	7.397	6.027	-0.864	10.769	3.116	2.061	8.54	8.819	10.882	10.766	2.807	4.068	7.058	8.123	-0.688	0.688
ANMU22	TRC	DR	572	-1.333	-1.114	0.647	1.097	4.428	6.575	9.615	10.164	8.108	8.056	0.451	1.139	3.989	5.618	4.36	7.427	6.079	-0.918	10.752	3.059	1.995	8.545	8.814	10.88	10.847	2.644	4.005	7.033	8.091	-0.653	0.653
ANMU22	TRC	DR	576	-1.372	-1.087	0.574	0.964	4.344	6.486	9.566	10.131	8.049	8.079	0.457	1.108	3.831	5.502	4.302	7.36	6.069	-1.024	10.672	2.963	1.878	8.501	8.759	10.788	10.839	2.497	3.917	6.981	8.024	-0.656	0.656
ANMU22	TRC	DR	580	-1.338	-1.069	0.539	0.875	4.261	6.408	9.488	10.051	7.951	8.023	0.476	1.149	3.667	5.418	4.227	7.229	6.015	-1.136	10.559	2.87	1.76	8.43	8.687	10.654	10.762	2.401	3.832	6.908	7.957	-0.698	0.698
ANMU22	TRC	DR	584	-1.306	-1.122	0.511	0.857	4.217	6.366	9.42	9.962	7.857	7.914	0.45	1.225	3.544	5.339	4.18	7.097	5.969	-1.196	10.452	2.823	1.697	8.373	8.634	10.535	10.648	2.402	3.77	6.833	7.91	-0.75	0.75
ANMU22	TRC	DR	588	-1.342	-1.233	0.508	0.908	4.229	6.348	9.387	9.887	7.797	7.806	0.322	1.304	3.507	5.255	4.176	7.007	5.965	-1.179	10.377	2.838	1.703	8.354	8.612	10.468	10.532	2.503	3.716	6.789	7.873	-0.791	0.791
ANMU22	TRC	DR	592	-1.4	-1.3	0.549	1.017	4.28	6.334	9.376	9.815	7.755	7.712	0.117	1.382	3.538	5.213	4.184	6.955	6.004	-1.088	10.325	2.9	1.762	8.359	8.605	10.436	10.413	2.651	3.669	6.789	7.825	-0.824	0.824
ANMU22	TRC	DR	596	-1.412	-1.262	0.595	1.149	4.318	6.315	9.349	9.718	7.687	7.589	-0.108	1.458	3.531	5.246	4.162	6.896	6.051	-0.966	10.26	2.956	1.839	8.347	8.584	10.39	10.254	2.755	3.649	6.779	7.757	-0.855	0.855
ANMU22	TRC	DR	600	-1.422	-1.146	0.586	1.247	4.283	6.296	9.3	9.585	7.604	7.43	-0.336	1.515	3.415	5.317	4.124	6.785	6.053	-0.894	10.178	2.934	1.887	8.3	8.536	10.329	10.051	2.703	3.662	6.7	7.682	-0.89	0.89
ANMU22	TRC	DR	604	-1.484	-1.005	0.49	1.278	4.152	6.288	9.265	9.441	7.569	7.281	-0.506	1.529	3.218	5.374	4.109	6.617	6.009	-0.937	10.104	2.8	1.876	8.235	8.474	10.296	9.836	2.46	3.703	6.569	7.622	-0.933	0.933
ANMU22	TRC	DR	608	-1.565	-0.891	0.316	1.24	3.96	6.29	9.253	9.302	7.591	7.158	-0.531	1.486	3.014	5.413	4.118	6.423	5.964	-1.089	10.045	2.594	1.807	8.174	8.413	10.294	9.628	2.115	3.767	6.442	7.585	-0.979	0.979
ANMU22	TRC	DR	612	-1.612	-0.851	0.105	1.139	3.768	6.282	9.23	9.165	7.602	7.028	-0.419	1.387	2.882	5.463	4.121	6.227	5.915	-1.297	9.975	2.384	1.692	8.115	8.345	10.272	9.417	1.795	3.826	6.354	7.551	-1.006	1.006
ANMU22	TRC	DR	616	-1.644	-0.932	-0.09	0.998	3.619	6.253	9.179	9.036	7.563	6.894	-0.265	1.259	2.864	5.543	4.107	6.044	5.832	-1.507	9.88	2.22	1.55	8.047	8.265	10.198	9.222	1.576	3.837	6.316	7.508	-1	1
ANMU22	TRC	DR	620	-1.714	-1.151	-0.24	0.845	3.52	6.207	9.096	8.938	7.479	6.794	-0.177	1.152	2.909	5.598	4.065	5.912	5.703	-1.683	9.761	2.111	1.405	7.962	8.179	10.072	9.084	1.459	3.788	6.316	7.463	-0.98	0.98
ANMU22	TRC	DR	624	-1.794	-1.427	-0.341	0.705	3.434	6.144	8.95	8.866	7.333	6.723	-0.2	1.122	2.926	5.568	3.959	5.85	5.512	-1.812	9.603	2.028	1.267	7.83	8.071	9.874	9.005	1.417	3.707	6.301	7.42	-0.982	0.982
ANMU22	TRC	DR	628	-1.783	-1.629	-0.388	0.606	3.322	6.07	8.717	8.804	7.103	6.64	-0.295	1.177	2.874	5.463	3.768	5.837	5.247	-1.894	9.396	1.935	1.145	7.63	7.926	9.587	8.954	1.414	3.644	6.218	7.385	-1.007	1.007
ANMU22	TRC	DR	632	-1.654	-1.687	-0.407	0.546	3.169	5.991	8.42	8.74	6.803	6.531	-0.414	1.27	2.78	5.319	3.53	5.838	4.939	-1.945	9.151	1.813	1.041	7.38	7.754	9.239	8.907	1.394	3.618	6.065	7.363	-1.023	1.023
ANMU22	TRC	DR	636	-1.489	-1.6	-0.463	0.472	2.987	5.89	8.11	8.658	6.487	6.404	-0.523	1.352	2.678	5.154	3.303	5.827	4.643	-1.994	8.883	1.662	0.94	7.116	7.558	8.884	8.843	1.317	3.597	5.887	7.322	-1.002	1.002
ANMU22	TRC	DR	640	-1.348	-1.394	-0.563	0.356	2.803	5.749	7.836	8.545	6.229	6.288	-0.57	1.393	2.581	5.006	3.129	5.782	4.404	-2.058	8.611	1.498	0.827	6.869	7.347	8.584	8.758	1.206	3.543	5.717	7.223	-0.947	0.947
ANMU22	TRC	DR	644	-1.25	-1.146	-0.661	0.234	2.649	5.592	7.645	8.431	6.1	6.243	-0.521	1.381	2.5	4.929	3.045	5.713	4.259	-2.125	8.383	1.355	0.716	6.676	7.154	8.398	8.702	1.104	3.457	5.566	7.086	-0.884	0.884
ANMU22	TRC	DR	648	-1.256	-0.993	-0.734	0.159	2.549	5.465	7.564	8.356	6.119	6.308	-0.417	1.316	2.451	4.93	3.08	5.646	4.24	-2.172	8.244	1.259	0.637	6.569	7.026	8.351	8.715	1.033	3.359	5.443	6.973	-0.836	0.836
ANMU22	TRC	DR	652	-1.414	-1.008	-0.791	0.132	2.503	5.387	7.59	8.332	6.242	6.461	-0.338	1.206	2.447	4.956	3.217	5.588	4.332	-2.192	8.2	1.216	0.6	6.557	6.976	8.423	8.79	0.988	3.257	5.376	6.906	-0.813	0.813
ANMU22	TRC	DR	656	-1.646	-1.147	-0.838	0.14	2.495	5.346	7.691	8.33	6.408	6.636	-0.3	1.075	2.476	4.951	3.391	5.518	4.469	-2.187	8.212	1.214	0.601	6.609	6.976	8.556	8.878	0.972	3.158	5.376	6.864	-0.81	0.81
ANMU22	TRC	DR	660	-1.795	-1.31	-0.857	0.214	2.508	5.332	7.799	8.3	6.541	6.747	-0.27	0.974	2.507	4.879	3.52	5.41	4.583	-2.146	8.214	1.235	0.644	6.67	6.979	8.671	8.911	0.994	3.112	5.411	6.817	-0.806	0.806
ANMU22	TRC	DR	664	-1.778	-1.401	-0.82	0.39	2.535	5.339	7.845	8.208	6.565	6.73	-0.25	0.951	2.51	4.729	3.544	5.258	4.653	-2.06	8.149	1.277	0.735	6.696	6.952	8.688	8.837	1.047	3.144	5.43	6.749	-0.786	0.786
ANMU22	TRC	DR	668	-1.65	-1.38	-0.733	0.616	2.576	5.348	7.791	8.059	6.436	6.588	-0.276	0.983	2.465	4.512	3.439	5.085	4.695	-1.952	8.009	1.34	0.852	6.679	6.891	8.561	8.66	1.095	3.205	5.405	6.644	-0.764	0.764
ANMU22	TRC	DR	672	-1.497	-1.282	-0.644	0.796	2.616	5.346	7.628	7.875	6.148	6.356	-0.347	1.02	2.375	4.267	3.221	4.914	4.721	-1.861	7.815	1.41	0.959	6.62	6.809	8.276	8.419	1.113	3.236	5.327	6.505	-0.756	0.756
ANMU22	TRC	DR	676	-1.324	-1.148	-0.574	0.893	2.648	5.329	7.375	7.674	5.722	6.062	-0.433	1.067	2.275	4.076	2.936	4.746	4.729	-1.79	7.591	1.476	1.044	6.53	6.716	7.858	8.139	1.132	3.232	5.206	6.355	-0.761	0.761
ANMU22	TRC	DR	680	-1.111	-0.994	-0.495	0.918	2.687	5.297	7.087	7.469	5.225	5.739	-0.499	1.168	2.218	3.995	2.643	4.57	4.703	-1.707	7.373	1.548	1.111	6.431	6.622	7.379	7.843	1.202	3.199	5.081	6.216	-0.763	0.763
ANMU22	TRC	DR	684	-0.887	-0.831	-0.377	0.898	2.75	5.259	6.829	7.278	4.76	5.436	-0.484	1.326	2.243	3.989	2.393	4.389	4.646	-1.586	7.194	1.639	1.167	6.347	6.541	6.933	7.567	1.333	3.156	5.002	6.099	-0.744	0.744
ANMU22	TRC	DR	688	-0.721	-0.652	-0.229	0.879	2.825	5.234	6.632	7.108	4.4	5.171	-0.353	1.487	2.339	4.005	2.222	4.215	4.605	-1.437	7.057	1.736	1.221	6.283	6.473	6.581	7.323	1.472	3.149	4.983	6	-0.703	0.703
ANMU22	TRC	DR	692	-0.631	-0.435	-0.111	0.896	2.882	5.213	6.482	6.933	4.139	4.922	-0.141	1.587	2.454	4.052	2.134	4.03	4.611	-1.289	6.938	1.807	1.278	6.229	6.403	6.32	7.087	1.54	3.188	4.976	5.884	-0.655	0.655
ANMU22	TRC	DR	696	-0.563	-0.191	-0.07	0.943	2.9	5.165	6.336	6.72	3.916	4.661	0.091	1.615	2.543	4.147	2.092	3.808	4.639	-1.171	6.802	1.833	1.328	6.163	6.305	6.096	6.831	1.498	3.231	4.92	5.718	-0.606	0.606
ANMU22	TRC	DR	700	-0.525	-0.007	-0.115	1.006	2.88	5.081	6.162	6.459	3.676	4.39	0.282	1.586	2.588	4.235	2.042	3.545	4.665	-1.095	6.631	1.824	1.37	6.07	6.173	5.852	6.547	1.372	3.237	4.794	5.509	-0.559	0.559
ANMU22	TRC	DR	704	-0.598	-0.002	-0.224	1.07	2.847	4.987	5.973	6.179	3.426	4.131	0.375	1.517	2.589	4.226	1.957	3.254	4.705	-1.06	6.447	1.806	1.414	5.971	6.036	5.593	6.258	1.222	3.199	4.645	5.286	-0.523	0.523
ANMU22	TRC	DR	708	-0.767	-0.188	-0.349	1.121	2.818	4.911	5.809	5.925	3.22	3.915	0.359	1.444	2.548	4.091	1.847	2.959	4.76	-1.054	6.287	1.796	1.463	5.896	5.93	5.376	6.006	1.108	3.134	4.522	5.078	-0.505	0.505
ANMU22	TRC	DR	712	-0.91	-0.413	-0.455	1.149	2.783	4.856	5.688	5.734	3.094	3.758	0.289	1.431	2.466	3.895	1.723	2.701	4.806	-1.069	6.167	1.778	1.498	5.838	5.864	5.237	5.832	1.051	3.07	4.419	4.907	-0.518	0.518
ANMU22	TRC	DR	716	-0.951	-0.49	-0.527	1.154	2.72	4.817	5.594	5.631	3.036	3.651	0.225	1.506	2.339	3.702	1.588	2.529	4.837	-1.101	6.076	1.731	1.496	5.778	5.827	5.168	5.75	1.03	3.03	4.306	4.802	-0.567	0.567
[truncated: 25,445 more rows]
