# Supplementary material for: Useful distracting information: ERP correlates of distractors in stimulus-response-episodes
Source: PLoS One. 2018 Nov 1;13(11):e0206468. doi: 10.1371/journal.pone.0206468 (PMC6211706; doi:10.1371/journal.pone.0206468)
Supplement: S5 File — ERP data, mean amplitudes, time window 250–350 ms, midline electrodes, for all subjects. (TXT) [file pone.0206468.s005.txt]

VPN	TARGET	DISTRACTOR	ELECTRODE	N2_mean250_350
ANBR26	TRR	DC	FZ	-2.04912
ANBR26	TRR	DC	CZ	6.78064
ANBR26	TRR	DR	FZ	-1.99372
ANBR26	TRR	DR	CZ	6.99456
ANBR26	TRC	DC	FZ	-0.86848
ANBR26	TRC	DC	CZ	7.3588
ANBR26	TRC	DR	FZ	-1.10096
ANBR26	TRC	DR	CZ	6.83336
ANMU22	TRR	DC	FZ	-0.32076
ANMU22	TRR	DC	CZ	5.1662
ANMU22	TRR	DR	FZ	3.32892
ANMU22	TRR	DR	CZ	5.25016
ANMU22	TRC	DC	FZ	0.23896
ANMU22	TRC	DC	CZ	3.76544
ANMU22	TRC	DR	FZ	0.85384
ANMU22	TRC	DR	CZ	4.27208
CAWI24	TRR	DC	FZ	6.1168
CAWI24	TRR	DC	CZ	9.0846
CAWI24	TRR	DR	FZ	5.29884
CAWI24	TRR	DR	CZ	7.72192
CAWI24	TRC	DC	FZ	5.012
CAWI24	TRC	DC	CZ	7.57392
CAWI24	TRC	DR	FZ	5.7244
CAWI24	TRC	DR	CZ	7.7026
CHBL26	TRR	DC	FZ	5.44312
CHBL26	TRR	DC	CZ	6.64236
CHBL26	TRR	DR	FZ	6.42828
CHBL26	TRR	DR	CZ	6.80968
CHBL26	TRC	DC	FZ	5.2816
CHBL26	TRC	DC	CZ	6.22976
CHBL26	TRC	DR	FZ	6.06064
CHBL26	TRC	DR	CZ	7.25724
CHLE22	TRR	DC	FZ	1.30124
CHLE22	TRR	DC	CZ	1.2492
CHLE22	TRR	DR	FZ	-0.00784
CHLE22	TRR	DR	CZ	1.61132
CHLE22	TRC	DC	FZ	0.94468
CHLE22	TRC	DC	CZ	2.3962
CHLE22	TRC	DR	FZ	1.9682
CHLE22	TRC	DR	CZ	3.87228
COPL22	TRR	DC	FZ	-1.22136
COPL22	TRR	DC	CZ	-2.6348
COPL22	TRR	DR	FZ	0.28128
COPL22	TRR	DR	CZ	1.47744
COPL22	TRC	DC	FZ	-2.00716
COPL22	TRC	DC	CZ	-1.4202
COPL22	TRC	DR	FZ	-1.74724
COPL22	TRC	DR	CZ	-1.51468
DASI26	TRR	DC	FZ	1.43416
DASI26	TRR	DC	CZ	2.04572
DASI26	TRR	DR	FZ	2.25084
DASI26	TRR	DR	CZ	2.92776
DASI26	TRC	DC	FZ	1.89376
DASI26	TRC	DC	CZ	3.10604
DASI26	TRC	DR	FZ	1.41624
DASI26	TRC	DR	CZ	2.49656
DOWE21	TRR	DC	FZ	-1.91284
DOWE21	TRR	DC	CZ	1.80844
DOWE21	TRR	DR	FZ	0.66996
DOWE21	TRR	DR	CZ	2.63536
DOWE21	TRC	DC	FZ	-2.50024
DOWE21	TRC	DC	CZ	0.42208
DOWE21	TRC	DR	FZ	-1.62964
DOWE21	TRC	DR	CZ	1.2166
FLMA23	TRR	DC	FZ	-6.83576
FLMA23	TRR	DC	CZ	-3.94116
FLMA23	TRR	DR	FZ	-5.19364
FLMA23	TRR	DR	CZ	-1.84492
FLMA23	TRC	DC	FZ	-6.52444
FLMA23	TRC	DC	CZ	-1.76508
FLMA23	TRC	DR	FZ	-5.89284
FLMA23	TRC	DR	CZ	-1.44992
JAMA23	TRR	DC	FZ	0.85876
JAMA23	TRR	DC	CZ	1.492
JAMA23	TRR	DR	FZ	-0.02572
JAMA23	TRR	DR	CZ	1.32244
JAMA23	TRC	DC	FZ	-1.6994
JAMA23	TRC	DC	CZ	-0.1706
JAMA23	TRC	DR	FZ	-1.88692
JAMA23	TRC	DR	CZ	-0.26464
JORI24	TRR	DC	FZ	-0.45468
JORI24	TRR	DC	CZ	-0.01008
JORI24	TRR	DR	FZ	-1.27716
JORI24	TRR	DR	CZ	-1.0852
JORI24	TRC	DC	FZ	-1.6974
JORI24	TRC	DC	CZ	0.24516
JORI24	TRC	DR	FZ	-1.55
JORI24	TRC	DR	CZ	-0.08796
JURO24	TRR	DC	FZ	-6.0416
JURO24	TRR	DC	CZ	-1.81324
JURO24	TRR	DR	FZ	-1.96588
JURO24	TRR	DR	CZ	3.70844
JURO24	TRC	DC	FZ	-2.3736
JURO24	TRC	DC	CZ	2.75288
JURO24	TRC	DR	FZ	-2.26772
JURO24	TRC	DR	CZ	2.66732
KOPE30	TRR	DC	FZ	-2.55568
KOPE30	TRR	DC	CZ	-1.09344
KOPE30	TRR	DR	FZ	-0.11068
KOPE30	TRR	DR	CZ	0.22756
KOPE30	TRC	DC	FZ	-3.0548
KOPE30	TRC	DC	CZ	-1.16444
KOPE30	TRC	DR	FZ	-0.77428
KOPE30	TRC	DR	CZ	0.27804
MEPE22	TRR	DC	FZ	-7.04632
MEPE22	TRR	DC	CZ	-5.2992
MEPE22	TRR	DR	FZ	-4.27904
MEPE22	TRR	DR	CZ	-1.85996
MEPE22	TRC	DC	FZ	-7.93988
MEPE22	TRC	DC	CZ	-4.91776
MEPE22	TRC	DR	FZ	-7.4804
MEPE22	TRC	DR	CZ	-5.10212
NIPE25	TRR	DC	FZ	-3.46244
NIPE25	TRR	DC	CZ	-2.99968
NIPE25	TRR	DR	FZ	-3.13732
NIPE25	TRR	DR	CZ	-3.45156
NIPE25	TRC	DC	FZ	-2.50336
NIPE25	TRC	DC	CZ	-2.43736
NIPE25	TRC	DR	FZ	-1.607
NIPE25	TRC	DR	CZ	-1.85312
PHJE22	TRR	DC	FZ	-1.2738
PHJE22	TRR	DC	CZ	1.72572
PHJE22	TRR	DR	FZ	-1.34756
PHJE22	TRR	DR	CZ	3.01596
PHJE22	TRC	DC	FZ	-2.04724
PHJE22	TRC	DC	CZ	1.25924
PHJE22	TRC	DR	FZ	-1.47144
PHJE22	TRC	DR	CZ	2.4034
RIBE24	TRR	DC	FZ	-2.00648
RIBE24	TRR	DC	CZ	-2.76852
RIBE24	TRR	DR	FZ	1.61388
RIBE24	TRR	DR	CZ	0.42248
RIBE24	TRC	DC	FZ	0.3536
RIBE24	TRC	DC	CZ	-0.04556
RIBE24	TRC	DR	FZ	-0.9674
RIBE24	TRC	DR	CZ	0.10868
SIBR24	TRR	DC	FZ	0.33124
SIBR24	TRR	DC	CZ	0.87472
SIBR24	TRR	DR	FZ	4.82428
SIBR24	TRR	DR	CZ	6.18504
SIBR24	TRC	DC	FZ	2.47068
SIBR24	TRC	DC	CZ	3.04916
SIBR24	TRC	DR	FZ	3.281
SIBR24	TRC	DR	CZ	3.6804
STAD23	TRR	DC	FZ	-1.58404
STAD23	TRR	DC	CZ	2.22016
STAD23	TRR	DR	FZ	1.58412
STAD23	TRR	DR	CZ	6.58336
STAD23	TRC	DC	FZ	-3.3886
STAD23	TRC	DC	CZ	2.6518
STAD23	TRC	DR	FZ	-2.83192
STAD23	TRC	DR	CZ	2.83584
SVSC24	TRR	DC	FZ	-8.27784
SVSC24	TRR	DC	CZ	-3.54984
SVSC24	TRR	DR	FZ	-8.58716
SVSC24	TRR	DR	CZ	-5.95728
SVSC24	TRC	DC	FZ	-10.33232
SVSC24	TRC	DC	CZ	-6.91592
SVSC24	TRC	DR	FZ	-9.58948
SVSC24	TRC	DR	CZ	-6.1154
VIHA25	TRR	DC	FZ	-0.4054
VIHA25	TRR	DC	CZ	0.17688
VIHA25	TRR	DR	FZ	-1.15288
VIHA25	TRR	DR	CZ	0.37584
VIHA25	TRC	DC	FZ	-0.94636
VIHA25	TRC	DC	CZ	-1.06564
VIHA25	TRC	DR	FZ	-2.23472
VIHA25	TRC	DR	CZ	-2.0012
